# Supplementary material for: Lactobacillus spp. in the reproductive system of female moths and mating induced changes and possible transmission
Source: BMC Microbiol. 2022 Dec 19;22:308. doi: 10.1186/s12866-022-02724-6 (PMC9762107; doi:10.1186/s12866-022-02724-6)
Supplement: Supplementary file 1 — Additional file 1: Table S1. Summary of the quality of all samples’ sequencing data. Table S2. OTU relative abundance of all samples. Table S3. Pairwise comparisons based on Bray-Curtis distance. Table S4. OTUs classified into phylum. Table S5. OTUs classified into class. Table S6. OTUs classified into order. Table S7. OTUs classified into family. Table S8. OTUs classified into genus. Table S9. OTUs classified into species. [file 12866_2022_2724_MOESM1_ESM.xlsx]

## Sheet: Table S1
Table S1 Summary of the quality of all samples’ sequencing data
Sample Name	Raw PE(#)	Combined(#)	Qualified(#)	Nochime(#)	Base(nt)	AvgLen(nt)	Q20	Q30	GC%	Effective%
Virgin-♀-Gut.1	87612	86290	85600	68523	29152067	425	99.07	96.5	53.06	78.21
Virgin-♀-Gut.2	79088	77948	77383	70481	30172486	428	99.05	96.37	53.43	89.12
Virgin-♀-Gut.3	93579	88978	88236	76658	32778790	428	98.99	96.22	53.22	81.92
Virgin-♀-Gut.4	87256	86380	85786	67210	28662239	426	98.95	96.19	52.85	77.03
Virgin-♀-RS.1	79775	63850	63305	57210	23891365	418	98.95	96.16	53.16	71.71
Virgin-♀-RS.2	94059	91622	90958	82298	34839964	423	99.14	96.68	54.15	87.5
Virgin-♀-RS.3	87266	86498	85877	69503	29168518	420	99.1	96.55	54.34	79.64
Virgin-♀-RS.4	88379	87081	86370	73338	30868110	421	99.18	96.84	54.29	82.98
Repeated-♀-Gut.1	90299	89814	89186	66209	28185525	426	99.08	96.47	54.79	73.32
Repeated-♀-Gut.2	93767	91541	90979	80753	34265734	424	99.05	96.36	53.82	86.12
Repeated-♀-Gut.3	82832	81108	79719	61651	26130022	424	98.42	94.74	54.22	74.43
Repeated-♀-Gut.4	79369	77219	76611	67933	28802307	424	99.05	96.39	54.06	85.59
Repeated-♀-RS.1	87044	86617	86009	75067	32135673	428	99.02	96.22	54.16	86.24
Repeated-♀-RS.2	93455	93375	92730	67101	28717813	428	99	96.21	53.89	71.8
Repeated-♀-RS.3	85728	85681	85286	75336	31378826	417	99.24	96.95	54.39	87.88
Repeated-♀-RS.4	85915	84785	84096	73491	30786663	419	99.13	96.63	54.68	85.54
Multiple-♀-Gut.1	82415	80888	80368	70834	29827126	421	99.09	96.51	54.26	85.95
Multiple-♀-Gut.2	96152	94831	94161	81988	34718374	423	99.04	96.33	53.69	85.27
Multiple-♀-Gut.3	85617	83533	82938	73020	30764894	421	98.97	96.14	50.23	85.29
Multiple-♀-Gut.4	90109	89057	88419	79414	33355982	420	99.09	96.49	54.09	88.13
Multiple-♀-RS.1	90779	90623	89980	76510	31933137	417	99.1	96.53	53.88	84.28
Multiple-♀-RS.2	79649	79128	78680	67565	28256430	418	99.01	96.27	52.22	84.83
Multiple-♀-RS.3	80393	79531	78754	65998	28062942	425	98.98	96.07	53.86	82.09
Multiple-♀-RS.4	76638	76255	75642	62978	26607510	422	99.02	96.34	54.37	82.18
Virgin-♂-RS.1	85025	83939	83081	71422	30419063	426	98.98	96.18	52.64	84
Virgin-♂-RS.2	79844	79754	79111	66343	28278693	426	99	96.26	53.22	83.09
Virgin-♂-RS.3	89323	88956	88245	73899	31450914	426	98.97	96.19	52.54	82.73
Virgin-♂-RS.4	84341	82608	82010	73455	31147021	424	99	96.21	52.56	87.09
Repeated-♂-RS.1	76722	76175	75631	65244	27758073	425	99.03	96.33	54.49	85.04
Repeated-♂-RS.2	85822	85406	84777	70605	30013606	425	99.02	96.32	54.61	82.27
Repeated-♂-RS.3	76393	74979	74429	60938	25788669	423	99.07	96.44	54.31	79.77
Repeated-♂-RS.4	93610	92001	91317	77439	33006551	426	99.02	96.29	54	82.73
Multiple-♂-RS.1	80093	78151	77746	63657	27098276	426	99.01	96.3	53.21	79.48
Multiple-♂-RS.2	91188	89141	88449	74505	31679445	425	99.06	96.42	54.18	81.7
Multiple-♂-RS.3	84296	84268	83757	74461	31276432	420	99.11	96.46	53.61	88.33
Multiple-♂-RS.4	87262	86068	85328	73392	31144375	424	99.16	96.74	53.88	84.11

## Sheet: Table S2
Table S2 OTU relative abundance of all samples
#OTU_num	Virgin-♀-Gut.1	Virgin-♀-Gut.2	Virgin-♀-Gut.3	Virgin-♀-Gut.4	Virgin-♀-RS.1	Virgin-♀-RS.2	Virgin-♀-RS.3	Virgin-♀-RS.4	Repeated-♀-Gut.1	Repeated-♀-Gut.2	Repeated-♀-Gut.3	Repeated-♀-Gut.4	Repeated-♀-RS.1	Repeated-♀-RS.2	Repeated-♀-RS.3	Repeated-♀-RS.4	Multiple-♀-Gut.1	Multiple-♀-Gut.2	Multiple-♀-Gut.3	Multiple-♀-Gut.4	Multiple-♀-RS.1	Multiple-♀-RS.2	Multiple-♀-RS.3	Multiple-♀-RS.4	Virgin-♂-RS.1	Virgin-♂-RS.2	Virgin-♂-RS.3	Virgin-♂-RS.4	Repeated-♂-RS.1	Repeated-♂-RS.2	Repeated-♂-RS.3	Repeated-♂-RS.4	Multiple-♂-RS.1	Multiple-♂-RS.2	Multiple-♂-RS.3	Multiple-♂-RS.4	Taxonomy
OTU_1	0.0616574	0.238401	0.152576	0.0235267	0.375091	0.215819	0.26834	0.0466259	0.385368	0.117509	0.27598	0.270067	0.363622	0.252489	0.310656	0.331653	0.108586	0.024524	0.0304903	0.166236	0.0483891	0.0224581	0.102032	0.0657892	0.0549253	0.16686	0.0986304	0.0501167	0.107981	0.210404	0.173271	0.281056	0.0143012	0.22524	0.0690484	0.279934	k__Bacteria;p__Proteobacteria;c__Gammaproteobacteria;o__Enterobacterales;f__Enterobacteriaceae
OTU_2	0.0225472	0.00178098	0.00728419	0.0052895	0.112789	0.0844895	0.292579	0.0231349	0.0216923	0.0206593	0.0509003	0.111845	0.0170261	0.0220841	0.396534	0.386116	0.276051	0.143351	0.133074	0.335714	0.428538	0.129281	0.123208	0.185221	0.00536074	0.0315945	0.0061978	0.288126	0.0888173	0.0224225	0.100358	0.0352811	0.0801973	0.109138	0.315767	0.175604	k__Bacteria;p__Proteobacteria;c__Alphaproteobacteria;o__Acetobacterales;f__Acetobacteraceae;g__Asaia;s__Asaia_bogorensis
OTU_3	0.38218	0.468147	0.520935	0.193663	0	0.0016385	0.0108818	0.407184	0.0305259	0.0143547	0.0911325	0.0730734	0.0326987	0.0242925	0.00281394	0.0105078	0.0429393	0.0778108	0.0481398	0.0421913	0.232221	0.132416	0.311973	0.0802151	0.0272489	0.0253433	0.0222266	0.003651	0.0167056	0.210351	0.014515	0.124633	0.0271955	0.140412	0.315838	0.0237938	k__Bacteria;p__Firmicutes;c__Bacilli;o__Lactobacillales;f__Enterococcaceae;g__Enterococcus
OTU_4	0.0669113	0.035388	0.130546	0.170831	0.00311671	0.0197332	0.0112201	0.0476945	0.127144	0.242711	0.109049	0.0994853	0.147037	0.188303	0.00138916	0.108853	0.0524854	0.0554774	0.0602682	0.0336248	0.0604107	0.100785	0.0374005	0.0137135	0.196406	0.148658	0.183904	0.19808	0.0675346	0.0309712	0.108693	0.217065	0.16962	0.15222	0.117972	0.0344263	k__Bacteria;p__Proteobacteria;c__Gammaproteobacteria;o__Enterobacterales;f__Morganellaceae;g__Providencia
OTU_5	0.000302766	0.000961727	0.000356195	0.000427434	0	0.00302766	0.000445244	0.000231527	0.000249337	0.000213717	0.000445244	0.0111489	0.00701704	0.00641151	0	0.00516483	0.00781848	0.527329	0.00646494	0.00343728	0.00461273	0.0237048	0.00578817	0.000427434	0.017222	0.000356195	0.000534293	0.00238651	0.00210155	0.0121997	0.000587722	0.00115763	0.184206	0.00281394	0.000302766	0.00211936	k__Bacteria;p__Proteobacteria;c__Gammaproteobacteria;o__Enterobacterales;f__Morganellaceae;g__Proteus;s__Proteus_mirabilis
OTU_6	0.00927888	0.0020125	0.00361538	0.000552102	0.000480863	0.000356195	0.000801439	0.000979537	0.0443463	0.0653084	0.00165631	0.00101516	0.0249337	0.11384	0.000320576	0.000890488	0.000926107	0.0011042	0.000641151	0.00071239	0.0018344	0.000926107	0.000819249	0.000498673	0.0219594	0.00381129	0.00190564	0.000587722	0.000552102	0.000569912	0.000374005	0.00106859	0.0302588	0.000569912	0.000320576	0.000801439	k__Bacteria;p__Proteobacteria;c__Gammaproteobacteria;o__Enterobacterales;f__Morganellaceae;g__Morganella;s__Morganella_morganii
OTU_7	0.000463054	0.000374005	7.1239e-05	0.000267146	0	0.00112201	1.78098e-05	0	0	0	0.000463054	0.00199469	0.00174536	0.00190564	0	0.00213717	0.0018344	0.00185221	0.237012	0.000979537	0.00154945	7.1239e-05	0.00721295	7.1239e-05	0.000534293	8.90488e-05	0.00288518	0.000178098	5.34293e-05	7.1239e-05	0.00559226	1.78098e-05	0.000534293	0.0007302	0.000178098	3.56195e-05	k__Bacteria;p__Bacteroidota;c__Bacteroidia;o__Flavobacteriales;f__Flavobacteriaceae;g__Myroides;s__Myroides_odoratimimus
OTU_8	0.00154945	0.00297423	0.00430996	0.24752	0	0.000195907	0.00170974	0.00279613	0.00252899	0.00203031	0.00632246	0.000943917	0.000854868	0.000213717	0	8.90488e-05	0.00121106	0.000498673	0.00302766	0.000195907	0.000302766	0.00226184	0.000569912	0.000374005	0.00306328	0.0007302	0.0104187	0.000231527	0.000658961	0.00188783	0.0202497	0.000961727	0.00924326	0.00126449	0.00142478	0.00867335	k__Bacteria;p__Firmicutes;c__Bacilli;o__Staphylococcales;f__Staphylococcaceae;g__Staphylococcus;s__Staphylococcus_sciuri
OTU_9	0.0222444	0.00908298	0.0104899	0.0264119	0.000338385	0.000391815	0.00206593	0.0234911	0.00577036	0.0133039	0.0416392	0.000374005	0.0112023	0.00379348	0.000552102	0.000623341	0.0025646	0.00135354	0.00416748	0.00258241	0.000587722	0.00352633	0.0007302	0.00268927	0.0638124	0.00646494	0.0305437	0.00502235	0.00338385	0.0078541	0.00603751	0.0226896	0.00197688	0.00160288	0.00322357	0.00195907	k__Bacteria;p__Proteobacteria;c__Gammaproteobacteria;o__Pseudomonadales;f__Moraxellaceae;g__Acinetobacter;s__Acinetobacter_baylyi
OTU_10	0.00302766	0.00188783	0.00222622	0.00772943	0.0308109	0.0165275	0.00313452	0.00391815	0.00284956	0.00386472	0.00596627	0.000338385	0.000409624	0.000463054	0.00308109	0.00206593	0.00377567	0.00363319	0.00122887	0.000427434	0.0040072	0.0424585	0.000480863	0.000480863	0.000320576	0.00441682	0.00397158	0.0141766	0.00423872	0.00356195	0.00101516	0.000534293	0.00746229	0.00788972	0.0007302	0.00165631	k__Bacteria;p__Proteobacteria;c__Gammaproteobacteria;o__Pseudomonadales;f__Pseudomonadaceae;g__Pseudomonas;s__Pseudomonas_azotoformans
OTU_11	0.00195907	0.00276051	0.00379348	0.00286737	0.00869116	0.00320576	0.0487275	0.00320576	0.00696361	0.0403747	0.00742667	0.000676771	0.011986	0.0343372	0.00391815	0.00213717	0.000943917	0.00165631	0.00135354	0.00231527	0.00119325	0.00126449	0.00179879	0.00069458	0.00498673	0.00361538	0.00101516	0.000890488	0.0007302	0.00302766	0.000801439	0.0190742	0.00892269	0.00158507	0.00074801	0.000409624	k__Bacteria;p__Proteobacteria;c__Gammaproteobacteria;o__Pseudomonadales;f__Moraxellaceae;g__Acinetobacter
OTU_12	0.0452012	0.00220841	0.000623341	0.00276051	0.0051114	5.34293e-05	0.000623341	0.0047374	0.00176317	0.000356195	0.000676771	0.000338385	0.00532512	0.000623341	0.0014604	0.000374005	0.000302766	0.000516483	0.00441682	0.000391815	0.000267146	0.000409624	0.000231527	0.00176317	0.00977756	0.00204812	0.0497248	8.90488e-05	0.00203031	0.00333042	0.0101516	0.0030989	0.00133573	0.000516483	0.00151383	0.000997346	k__Bacteria;p__Proteobacteria;c__Alphaproteobacteria;o__Rhizobiales;f__Rhizobiaceae;g__Allorhizobium-Neorhizobium-Pararhizobium-Rhizobium;s__Agrobacterium_radiobacter
OTU_13	8.90488e-05	8.90488e-05	0.000552102	7.1239e-05	0.000641151	0	0.000142478	0.000231527	0.000302766	0.00710609	0.00918983	0.00172755	0.000872678	0.000961727	0.000106859	0.00131792	0.00071239	0.00172755	0.00142478	0.000872678	0.00553883	5.34293e-05	0.129477	0.00121106	0.000106859	0.000267146	0.000124668	0	0.000320576	0.000409624	0.000320576	0.000231527	0	0	0.00233308	0	k__Bacteria;p__Proteobacteria;c__Gammaproteobacteria;o__Burkholderiales;f__Burkholderiaceae;g__Burkholderia-Caballeronia-Paraburkholderia
OTU_14	0.158382	0.00156726	0.000356195	0.000552102	0.0007302	0.0246131	0.0263228	0.000374005	0.000854868	0.00211936	0.0195373	0	0.000641151	0.000142478	0.00454149	0.00126449	0.000178098	3.56195e-05	0.000160288	0	3.56195e-05	0.000641151	0	1.78098e-05	0.00106859	5.34293e-05	7.1239e-05	0.000641151	0.000106859	0.000106859	0.000338385	0.000142478	0.00523607	0.00117544	5.34293e-05	0.00130011	k__Bacteria;p__Proteobacteria;c__Gammaproteobacteria;o__Pseudomonadales;f__Pseudomonadaceae;g__Pseudomonas
OTU_15	0.000854868	0.000356195	0	0.000213717	0	1.78098e-05	7.1239e-05	0	1.78098e-05	0	0.0007302	0.00195907	0.00160288	0.00235089	0	0.00222622	0.00226184	0.0020125	0.266238	0.000961727	0.00144259	8.90488e-05	0.0108283	7.1239e-05	0.00158507	0.000106859	0.00409624	0	7.1239e-05	7.1239e-05	0.00637589	5.34293e-05	1.78098e-05	1.78098e-05	0.000160288	0	k__Bacteria;p__Bacteroidota;c__Bacteroidia;o__Flavobacteriales;f__Flavobacteriaceae;g__Myroides
OTU_16	0.00286737	0.00265365	0.00162069	0.0047552	8.90488e-05	7.1239e-05	0.000160288	0.00691019	0.000160288	0.000284956	0.0038291	0	0.00233308	0.000427434	3.56195e-05	0	3.56195e-05	3.56195e-05	0.000142478	7.1239e-05	0	0.000178098	3.56195e-05	0.00147821	0.0900996	0.00283175	0.13539	0	0.00240432	0.00233308	0.0025646	0.00220841	1.78098e-05	0.000124668	0.00242213	0	k__Bacteria;p__Bacteroidota;c__Bacteroidia;o__Sphingobacteriales;f__Sphingobacteriaceae;g__Sphingobacterium
OTU_17	0.00069458	0.000516483	0.000391815	0.000605532	0.0583982	0.000552102	0.0436695	0.000961727	0.00215498	0.00192345	0.00203031	0	0	0	0.0208552	0.00233308	5.34293e-05	3.56195e-05	0	0	0.000124668	0.000641151	0	0	3.56195e-05	1.78098e-05	3.56195e-05	1.78098e-05	7.1239e-05	1.78098e-05	0.000106859	0.000124668	3.56195e-05	0	7.1239e-05	0	k__Bacteria;p__Proteobacteria;c__Gammaproteobacteria;o__Pseudomonadales;f__Pseudomonadaceae;g__Pseudomonas;s__Pseudomonas_aeruginosa
OTU_18	0	0.000142478	0.000124668	0.000249337	0	0.0821742	0.00926107	0.000106859	0.000267146	0.000374005	0.000338385	3.56195e-05	0	0	7.1239e-05	0.000409624	0	0.000124668	0	0	0	0.000178098	0	3.56195e-05	0	0	0	0.00130011	0	0.000124668	7.1239e-05	1.78098e-05	0.0020125	0.00199469	0	1.78098e-05	k__Bacteria;p__Proteobacteria;c__Gammaproteobacteria;o__Burkholderiales;f__Comamonadaceae;g__Diaphorobacter;s__Diaphorobacter_polyhydroxybutyrativorans
OTU_19	1.78098e-05	0	0	0	0	0.0899393	0	0	3.56195e-05	0	0	0	0	0	1.78098e-05	0	0	5.34293e-05	1.78098e-05	0	0	0	0	0	3.56195e-05	0	0	0.00115763	0	5.34293e-05	7.1239e-05	1.78098e-05	0.0018344	0.00208374	0	0	k__Bacteria;p__Proteobacteria;c__Gammaproteobacteria;o__Burkholderiales;f__Alcaligenaceae;g__Parapusillimonas
OTU_20	0.00203031	0.000872678	0.00158507	0.0146218	0.0219238	0.00071239	0.0362072	0.00480863	0.00140697	0.0758339	0.00943917	0.0141231	0.00069458	0.00142478	0.0076582	0.00140697	0.00698142	0.00076582	0.00238651	0.000516483	0.00144259	0.00158507	0.0279613	0.000374005	0.000427434	0.00071239	0.00203031	0.000106859	0.000979537	0.00678552	0.000391815	0.000516483	0.0127696	0.000249337	0.0011042	0.0014604	k__Bacteria;p__Proteobacteria;c__Gammaproteobacteria;o__Enterobacterales;f__Yersiniaceae;g__Serratia;s__Serratia_marcescens
OTU_21	0.000338385	0.00356195	0.00119325	0.00340166	0.00074801	0.000552102	0.000498673	0.00468397	0.000569912	0.000374005	0.000837059	0	0.00422091	0.000320576	0	1.78098e-05	0	3.56195e-05	0.000534293	0.000160288	0	0.000231527	3.56195e-05	0.00142478	0.0508647	0.0021906	0.00418529	0.000819249	0.00138916	0.0016385	0.00391815	0.00258241	8.90488e-05	0.000195907	0.00185221	0	k__Bacteria;p__Proteobacteria;c__Alphaproteobacteria;o__Rhizobiales;f__Rhizobiaceae;g__Pseudochrobactrum;s__Pseudochrobactrum_saccharolyticum
OTU_22	0.00895831	0.0375073	0.0203744	0.00963508	0.000374005	0.00121106	0.00142478	0.0796274	0.00172755	0.0544088	0.0467862	0.0217457	0.0103831	0.189531	7.1239e-05	0.00204812	0.0100803	0.00226184	0.00153164	0.00509359	0.00333042	0.00395377	0.00176317	0.0301875	0.224367	0.370336	0.221714	0.0495289	0.00979537	0.00990222	0.0107393	0.0844004	0.0214786	0.0157082	0.00701704	0.210814	k__Bacteria;p__Firmicutes;c__Bacilli;o__Lactobacillales;f__Vagococcaceae;g__Vagococcus;s__Vagococcus_fluvialis
OTU_23	1.78098e-05	0	1.78098e-05	0	0	0.0666263	0	0.000106859	0	0	0	0	0	0	0.000320576	0	0	1.78098e-05	0	0	0	0	0	1.78098e-05	0	0	0	0.00074801	0	0	1.78098e-05	0	0.00154945	0.00174536	0	0	k__Bacteria;p__Proteobacteria;c__Gammaproteobacteria;o__Burkholderiales;f__Alcaligenaceae;g__Castellaniella;s__Castellaniella_defragrans
OTU_24	0.000106859	0	0	0	0	0.000552102	0	0	0	0	0	0	0	0	0	1.78098e-05	0	1.78098e-05	1.78098e-05	0	0	0	0	3.56195e-05	1.78098e-05	0.000106859	5.34293e-05	0.000302766	3.56195e-05	0	0.000676771	1.78098e-05	0.0738036	0.00126449	0	0.00311671	k__Bacteria;p__Firmicutes;c__Bacilli;o__Lactobacillales;f__Streptococcaceae;g__Lactococcus;s__Lactococcus_lactis
OTU_25	0.0007302	0.000213717	8.90488e-05	0.000284956	0.00352633	0.00074801	0.00240432	0.000106859	0.00071239	0.00486206	0.00308109	0.000926107	0.000997346	0.000213717	0.0032948	0.000623341	0.00203031	0.00138916	0.018166	0.00192345	0.000854868	0.000961727	0.00169193	8.90488e-05	0.000160288	0.000391815	8.90488e-05	0.0139094	0.000160288	0.000302766	0.00147821	0.000231527	0.000391815	0.000516483	0.00121106	0.000106859	k__Bacteria;p__Proteobacteria;c__Alphaproteobacteria;o__Acetobacterales;f__Acetobacteraceae;g__Gluconobacter;s__Gluconobacter_cerinus
OTU_26	0.00954603	0.0256282	0.0270174	0.0412474	0.0454683	0.0874459	0.0429571	0.04025	0.062815	0.00924326	0.035851	0.0321288	0.0475877	0.033892	0.0580598	0.0473561	0.132718	0.0182372	0.0138026	0.0311849	0.0498317	0.0117366	0.0620848	0.0265187	0.00815687	0.028834	0.0243459	0.0471602	0.0279969	0.0852019	0.0345509	0.0403569	0.0465903	0.09099	0.029956	0.0599476	k__Bacteria;p__Proteobacteria;c__Gammaproteobacteria;o__Enterobacterales;f__Enterobacteriaceae;g__Citrobacter;s__Citrobacter_freundii
OTU_27	0	0.000267146	0.000409624	0.000569912	0	0.00069458	0.000374005	0.016385	0.000213717	0.000124668	0.000641151	5.34293e-05	0.000106859	7.1239e-05	0	0.000178098	0.000445244	1.78098e-05	0	0.000480863	8.90488e-05	0.000249337	5.34293e-05	0.000178098	0.000997346	8.90488e-05	0.000106859	0.00106859	0.000106859	8.90488e-05	0	0.00151383	0.0334467	0.000961727	7.1239e-05	0	k__Bacteria;p__Firmicutes;c__Bacilli;o__Lactobacillales;f__Lactobacillaceae;g__Companilactobacillus;s__Lactobacillus_crustorum
OTU_28	7.1239e-05	0.000124668	0.000160288	0.000926107	0	0.0384513	0.000374005	3.56195e-05	0.000249337	1.78098e-05	0.000160288	5.34293e-05	8.90488e-05	7.1239e-05	0.000391815	0.000124668	0.000124668	0.000106859	5.34293e-05	1.78098e-05	3.56195e-05	5.34293e-05	5.34293e-05	8.90488e-05	0.000195907	0.000178098	0.000249337	0.00101516	1.78098e-05	5.34293e-05	0.000124668	1.78098e-05	0.00154945	0.00178098	3.56195e-05	0	k__Bacteria;p__Proteobacteria;c__Alphaproteobacteria;o__Caulobacterales;f__Caulobacteraceae;g__Brevundimonas
OTU_29	0.00144259	0.00126449	0.00204812	0.00238651	3.56195e-05	0	0.00425653	0.00350852	0.00552102	0.00607313	0.00669647	0.000302766	3.56195e-05	5.34293e-05	0.0014604	1.78098e-05	0	0.00550321	3.56195e-05	0	5.34293e-05	0.00220841	1.78098e-05	0.000587722	0	0	1.78098e-05	3.56195e-05	0	0.0112201	0.000178098	5.34293e-05	1.78098e-05	3.56195e-05	5.34293e-05	5.34293e-05	k__Bacteria;p__unidentified_Bacteria;c__Acidobacteriae;o__Acidobacteriales;f__;g__;s__
OTU_30	1.78098e-05	0.000178098	0.000374005	0.000676771	0.00393596	3.56195e-05	0.000302766	0.00831716	0.000409624	0.000320576	0.000498673	0.000195907	1.78098e-05	1.78098e-05	5.34293e-05	3.56195e-05	0.000801439	5.34293e-05	0.000783629	0.000142478	0.000142478	0.0290477	0.000302766	5.34293e-05	0	3.56195e-05	0.000213717	1.78098e-05	0.000819249	0.000160288	0.00172755	0.000338385	0	3.56195e-05	0	5.34293e-05	k__Bacteria;p__Cyanobacteria;c__Cyanobacteriia;o__Chloroplast;f__unidentified_Chloroplast;g__unidentified_Chloroplast;s__Citrus_maxima
OTU_31	0.00215498	0	0.000178098	0	3.56195e-05	0	0	0	0	0	0	0	0	0	0	0	3.56195e-05	0	0	0	0	7.1239e-05	0	3.56195e-05	5.34293e-05	8.90488e-05	0	0	1.78098e-05	0	3.56195e-05	0	1.78098e-05	0	0	0.0365812	k__Bacteria;p__Firmicutes;c__Bacilli;o__Lactobacillales;f__Lactobacillaceae;g__Weissella
OTU_32	0.00149602	0.000320576	0.000374005	0.00119325	0.000249337	0.000463054	0.00071239	0.0007302	0.000516483	0.00710609	0.00112201	1.78098e-05	0	0	0.00147821	5.34293e-05	0.00142478	0	0.000463054	0.000463054	0	0.0210511	0	0	0	3.56195e-05	0.000284956	0.000534293	0.0011042	3.56195e-05	0.000534293	0.000195907	0.000890488	0.00106859	0	0.000320576	k__Bacteria;p__Firmicutes;c__Bacilli;o__Lactobacillales;f__Lactobacillaceae;g__Ligilactobacillus;s__Lactobacillus_murinus
OTU_33	0.00600189	0.00169193	0.00074801	0.00106859	0.000142478	0	0.000195907	0.00288518	0.000267146	0.00229746	0.000409624	0.000783629	0.00172755	0.0100447	0.000160288	0.000409624	0.00390034	0.000534293	0.000480863	0.000338385	0.000552102	0.000391815	0.000142478	0.000587722	0.0107749	0.00142478	0.00286737	3.56195e-05	0.000587722	0.000854868	0.000658961	0.00069458	0	0.000356195	0.000267146	0.000195907	k__Bacteria;p__Proteobacteria;c__Gammaproteobacteria;o__Burkholderiales;f__Comamonadaceae;g__Delftia;s__Delftia_tsuruhatensis
OTU_34	0.00071239	0.0020125	8.90488e-05	3.56195e-05	0	1.78098e-05	3.56195e-05	0	3.56195e-05	1.78098e-05	0	1.78098e-05	0.00238651	0	0	0	0	0	0	0	0	0	0	0.0010864	0.035014	0.00074801	0.000463054	0	0.000926107	0.00113982	0.00105078	0.00122887	0	0	0.000783629	1.78098e-05	k__Bacteria;p__Proteobacteria;c__Gammaproteobacteria;o__Burkholderiales;f__Alcaligenaceae;g__Alcaligenes;s__Alcaligenes_faecalis
OTU_35	0	0.000178098	0.000249337	0.000213717	0	0	0.000320576	0.00787191	0.000231527	0.00573474	0.0010864	0	0	0	0	0	0.000463054	0	0	0.000178098	0	0.0206593	0	0	0	3.56195e-05	5.34293e-05	0	0.000409624	1.78098e-05	1.78098e-05	0.00112201	0	0	1.78098e-05	0	k__Bacteria;p__Bacteroidota;c__Bacteroidia;o__Bacteroidales;f__Prevotellaceae;g__Prevotella_7;s__
OTU_36	0.00187002	0.000819249	0.00160288	0.00133573	0.000374005	1.78098e-05	0.0034729	0.00224403	0.00411405	0.0054854	0.0051114	0.000338385	0	0	0.00142478	0	3.56195e-05	0.00407843	1.78098e-05	3.56195e-05	1.78098e-05	0.00185221	0	0.000445244	3.56195e-05	0.000142478	0.000142478	1.78098e-05	0.000249337	0.00719514	0.000427434	0.000320576	3.56195e-05	1.78098e-05	7.1239e-05	0	k__Bacteria;p__Acidobacteriota;c__Acidobacteriae;o__Subgroup_2
OTU_37	0.000231527	0.000124668	0.000374005	0.000623341	0	8.90488e-05	0.00071239	0.0153876	0.000320576	0.000231527	0.00137135	0	0	0	0.00122887	0	0.000409624	0	0.000106859	0.000284956	0	0.0234733	1.78098e-05	0	0	0	0	0.000249337	0.0007302	1.78098e-05	0	0.000267146	0.000178098	0.00071239	0	0	k__Bacteria;p__Bacteroidota;c__Bacteroidia;o__Bacteroidales;f__Bacteroidaceae;g__Bacteroides
OTU_38	5.34293e-05	8.90488e-05	0.000213717	3.56195e-05	0.00135354	0	7.1239e-05	0.000142478	1.78098e-05	0.00796096	0.000284956	0.00573474	0.000142478	8.90488e-05	0	5.34293e-05	0.00277832	0.00156726	0.000890488	0.000409624	0	0.00703485	1.78098e-05	1.78098e-05	1.78098e-05	0	0	0	8.90488e-05	7.1239e-05	0	0	0	0	0	0	k__Bacteria;p__Proteobacteria
OTU_39	0	0.00119325	0.00222622	0.00151383	0	5.34293e-05	0.00381129	0.0029208	0.00368662	0.00220841	0.00641151	0.00888707	0	0	0	0	0	0	0	0	1.78098e-05	0.00179879	0	0.00792534	0	1.78098e-05	1.78098e-05	0	0	1.78098e-05	0	0	0	1.78098e-05	1.78098e-05	0	k__Bacteria
OTU_40	0	3.56195e-05	0	0	0	0	0	0	0.00646494	0	0	0	0	0	0	0	0	0	0	0	0.00423872	0	0	0.0025468	0.00172755	0.0023687	0.00197688	0	0.0025468	0.00340166	0.00406062	0.00333042	0	0	0.00153164	0	k__Bacteria;p__Proteobacteria;c__Alphaproteobacteria;o__Rhodobacterales;f__Rhodobacteraceae;g__Roseovarius
OTU_41	0	0	0	0	0.0247912	0	0	0	0	0.000160288	0	0	0	0	0.00366881	0	0	0	0	0	0	0	0	0	0	0	0	0	0	0	0	0	0	0	0	0	k__Bacteria
OTU_42	0.00117544	0.000463054	0.000623341	0.00190564	0.00334823	0.000445244	0.000534293	0.000569912	0.000516483	0.00119325	0.00117544	8.90488e-05	0.000178098	0.000142478	0.000979537	0.000284956	0.000997346	0.00113982	0.00142478	0.000356195	0.000231527	0.00541417	7.1239e-05	5.34293e-05	3.56195e-05	0.000587722	0.000213717	0.000213717	0.000463054	0.00119325	0.0020125	0.000249337	0.00112201	0.000463054	0.000124668	5.34293e-05	k__Bacteria;p__Proteobacteria;c__Gammaproteobacteria;o__Burkholderiales;f__Burkholderiaceae;g__Ralstonia;s__Ralstonia_pickettii
OTU_43	7.1239e-05	0.000106859	0.000178098	5.34293e-05	0.0010864	0.00398939	0.000908298	0.00484425	0.000106859	0.000106859	0.000195907	0	1.78098e-05	0.000374005	3.56195e-05	0.000106859	0.000267146	0.000160288	3.56195e-05	0.000178098	0	8.90488e-05	0	7.1239e-05	1.78098e-05	8.90488e-05	1.78098e-05	0.00297423	0	1.78098e-05	0	0.000445244	0.00525388	0.00480863	3.56195e-05	0	k__Bacteria;p__Actinobacteria;c__unidentified_Actinobacteria;o__Propionibacteriales;f__Propionibacteriaceae;g__Cutibacterium;s__Cutibacterium_acnes
OTU_44	0.00206593	0.000463054	0.000979537	0.000854868	0.000160288	0	0.00210155	0.00210155	0.00379348	0.00391815	0.00324138	0.000249337	3.56195e-05	0	0.00131792	0	0	0.00350852	0	8.90488e-05	0.000124668	0.00126449	0	0.000249337	0	0	0	0	0	0.00530731	1.78098e-05	0.000195907	0	0	0	0	k__Bacteria;p__WPS-2;c__;o__;f__;g__;s__
OTU_45	7.1239e-05	0.00105078	0.0011042	0.000676771	8.90488e-05	0.000231527	7.1239e-05	0.0012823	0.000142478	0.000160288	0.000231527	0.000142478	0.00121106	0.0071239	0	5.34293e-05	7.1239e-05	0.000267146	8.90488e-05	0.000284956	8.90488e-05	3.56195e-05	0.000231527	0.000374005	0.013856	0.00124668	0.00138916	0.000658961	0.000356195	0.000908298	0.0007302	0.0007302	0.000658961	1.78098e-05	0.000320576	0	k__Bacteria;p__Actinobacteria;c__unidentified_Actinobacteria;o__Micrococcales;f__Microbacteriaceae;g__Leucobacter;s__
OTU_46	0.00105078	1.78098e-05	0.00315233	0.00240432	0	0.00076582	0.00187002	1.78098e-05	3.56195e-05	0.000106859	0.000249337	0	0	0.00277832	0.000374005	0.0010864	0.0020125	0	0.000427434	0	0	0.00238651	0	0	0	0.00313452	0.00290299	0	0.00320576	0	0.000231527	0	0.000124668	0.0029208	0	5.34293e-05	k__Bacteria;p__Campylobacterota;c__Campylobacteria;o__Campylobacterales;f__Helicobacteraceae;g__Helicobacter;s__Helicobacter_rodentium
OTU_47	0.000106859	0	0	0	0	0.0222266	0	0	0	3.56195e-05	0	0	0	0	7.1239e-05	0	0	3.56195e-05	0	1.78098e-05	3.56195e-05	0	0	0	8.90488e-05	0	0	0.00071239	0	5.34293e-05	0	0	0.00115763	0.00122887	3.56195e-05	3.56195e-05	k__Bacteria;p__Proteobacteria;c__Gammaproteobacteria;o__Xanthomonadales;f__Xanthomonadaceae;g__Stenotrophomonas;s__Stenotrophomonas_acidaminiphila
OTU_48	0.00176317	0.000480863	0.00117544	0.0056635	1.78098e-05	8.90488e-05	0.000195907	0.00162069	0.000249337	0.00589503	0.000837059	0.000106859	7.1239e-05	0.000534293	1.78098e-05	0	0.00174536	8.90488e-05	0.000160288	3.56195e-05	7.1239e-05	0.000427434	3.56195e-05	0.000409624	0.00071239	0.000463054	0.00103297	0.000356195	0.000356195	7.1239e-05	0.000160288	0.000213717	0.00151383	0.00112201	0.00074801	3.56195e-05	k__Bacteria;p__Bacteroidota;c__Bacteroidia;o__Flavobacteriales;f__Weeksellaceae;g__Chryseobacterium
OTU_49	0	0	0	0	5.34293e-05	0	0	0	0.00573474	0	1.78098e-05	0	0	0	0	0	0	0	0	0	0.0043812	0	0	0.00185221	0.0016385	0.00208374	0.00174536	0	0.00231527	0.00304547	0.00333042	0.0021906	0	0	0.00170974	0	k__Bacteria;p__Proteobacteria;c__Alphaproteobacteria;o__Sphingomonadales;f__Sphingomonadaceae;g__Porphyrobacter
OTU_50	0	0	1.78098e-05	0	0	0.01797	0	0	0	0	0	0	0	1.78098e-05	0	0	0	0	0	0	0	0	0	0	0	0.000142478	0	0.000195907	1.78098e-05	1.78098e-05	0	0	0.000302766	0.000356195	0	0	k__Bacteria;p__unidentified_Bacteria;c__Gammaproteobacteria;o__Burkholderiales;f__Neisseriaceae;g__;s__
OTU_51	0.000195907	7.1239e-05	7.1239e-05	0.000213717	7.1239e-05	0.000480863	0.000142478	0.000160288	0.000302766	0.00587722	0.000783629	0	0	0	0.000979537	0	0.000409624	0	1.78098e-05	0	0	0.012075	3.56195e-05	0	0	0	1.78098e-05	0.000213717	0.000231527	0	0	0	0.000231527	0.000320576	7.1239e-05	7.1239e-05	k__Bacteria;p__Bacteroidota;c__Bacteroidia;o__Bacteroidales;f__Bacteroidaceae;g__Bacteroides
OTU_52	0.000552102	0.000195907	0.000409624	0.00204812	0.0112914	0	3.56195e-05	0.0021906	0	0.000534293	5.34293e-05	0.00199469	5.34293e-05	5.34293e-05	3.56195e-05	0	0.00130011	0.000106859	0.000106859	0.000356195	0	0.00252899	0	0	0	3.56195e-05	5.34293e-05	0	8.90488e-05	0	0	3.56195e-05	0	0	0	0	k__Bacteria
OTU_53	8.90488e-05	0.000480863	0.000961727	0.0011042	0.000160288	0	0.0020125	0.00160288	0.00345509	0.00363319	0.004025	5.34293e-05	0	0	0.000160288	0	3.56195e-05	0.00300985	5.34293e-05	0	0.000249337	0.00122887	0	3.56195e-05	0	0	0	0	0	0.00434558	0.000106859	3.56195e-05	0	0	0	0	k__Bacteria;p__WPS-2;c__;o__;f__;g__;s__
OTU_54	0	0	0.000231527	0	0.00240432	0	0	0	0	1.78098e-05	0.000195907	0	0	0.000178098	0	0	0	0	1.78098e-05	0	0	3.56195e-05	0	0.000284956	3.56195e-05	0.00847744	0.000837059	7.1239e-05	0.000569912	0.000267146	0.000783629	0.000801439	0.000142478	5.34293e-05	0.00119325	0	Unknown
OTU_55	0	0	0	0	0	0	0	0	0.00411405	0	7.1239e-05	0	0	0	0	0	0	0	0	0	0.00249337	0	0	0.00144259	0.000801439	0.00119325	0.000872678	0	0.00137135	0.00252899	0.00203031	0.00210155	3.56195e-05	0	0.0007302	0	k__Bacteria;p__Proteobacteria;c__Gammaproteobacteria;o__Xanthomonadales;f__Xanthomonadaceae;g__Rehaibacterium;s__
OTU_56	0	0.000569912	0.000997346	0.000926107	0	0	0.00187002	0.00105078	0.0021906	0.00188783	0.00286737	0	0	0	0	0	0	0.0025646	0	0	0	0.00074801	0	0	0	0	0	0	0	0.00448806	0	1.78098e-05	0	0	3.56195e-05	0	k__Bacteria;p__Proteobacteria;c__Gammaproteobacteria;o__Burkholderiales;f__Nitrosomonadaceae;g__oc32;s__
OTU_57	0.0104187	0.000463054	0.00290299	0.0040072	0	0.00074801	0.00404281	0.00069458	0.00106859	0.000498673	0.00505797	0	0	0.000445244	0.00849525	0.000854868	0.00170974	0	0.00217279	1.78098e-05	3.56195e-05	0.00482644	0	0	0	0.000374005	0.00149602	0.000356195	0.00247556	0	0.00213717	0	0.000801439	0.0011042	0	0.000231527	k__Bacteria;p__Bacteroidota;c__Bacteroidia;o__Bacteroidales;f__Muribaculaceae;g__;s__
OTU_58	7.1239e-05	0.000979537	0.000356195	0.00247556	0	0	0.000213717	0.000195907	0.000160288	0.000178098	0.000195907	0	0.00126449	0	0	0	0	0	0	0	0	8.90488e-05	0	0.000302766	0.0126271	0.000302766	0.00252899	0	0.000516483	0.000676771	0.000961727	0.000605532	0	0	0.000267146	0	k__Bacteria;p__Proteobacteria;c__Alphaproteobacteria;o__Rhizobiales;f__Rhizobiaceae
OTU_59	0	0.000142478	0.000124668	8.90488e-05	3.56195e-05	0	0.000195907	0.000124668	0.000320576	0.0032948	0.000249337	0	0	3.56195e-05	0	0	0.000445244	0	7.1239e-05	0	0	0.0100447	0	0	0	0.00069458	3.56195e-05	0	0.000854868	3.56195e-05	3.56195e-05	0	0	0	0	0	k__Bacteria;p__Fusobacteriota;c__Fusobacteriia;o__Fusobacteriales;f__Fusobacteriaceae;g__Cetobacterium;s__
OTU_60	1.78098e-05	0.000641151	0.000284956	0.000249337	0.00322357	0.00126449	7.1239e-05	0.00245775	0.000213717	0.00267146	0.000231527	0.000890488	0.000320576	8.90488e-05	0	0.000106859	0.00320576	0.000231527	0.000213717	0.000783629	0.000160288	0.000445244	0.000106859	0.00938574	0.000409624	0.000142478	0.000231527	0.0012823	0.00076582	0.000213717	0.000302766	0.000658961	0.00105078	0.00112201	0.000195907	0	k__Bacteria;p__Firmicutes;c__Bacilli;o__Lactobacillales;f__Lactobacillaceae;g__Weissella
OTU_61	0	0.000124668	0.00106859	0.00826373	0	0.0417817	0.000160288	0.000409624	0.000338385	0.000320576	0.000480863	1.78098e-05	1.78098e-05	0.000106859	0	1.78098e-05	3.56195e-05	0	8.90488e-05	0	0	0.000178098	5.34293e-05	0.000124668	3.56195e-05	0.00213717	0.00103297	0.000801439	0.000106859	0.000124668	0.000106859	8.90488e-05	0.00267146	0.00187002	0.000338385	0	k__Bacteria;p__Proteobacteria;c__Gammaproteobacteria;o__Burkholderiales;f__Comamonadaceae;g__Comamonas;s__Comamonas_testosteroni
OTU_62	0.00142478	5.34293e-05	0.000178098	0.000195907	0.00650056	0.00185221	0.000302766	0.000284956	0.000480863	0.000320576	0.000676771	3.56195e-05	0	0	7.1239e-05	0	0	0	0.000641151	0	0	5.34293e-05	0	1.78098e-05	0	0	0	0	0	0	0.000890488	1.78098e-05	0.00265365	0.000231527	0	0.000231527	k__Bacteria;p__Verrucomicrobiota;c__Verrucomicrobiae;o__Verrucomicrobiales;f__Akkermansiaceae;g__Akkermansia;s__Akkermansia_muciniphila
OTU_63	0.00345509	0.000142478	0.000498673	0.000409624	0.000124668	0	0.000979537	0.00121106	0.00149602	0.00130011	0.00142478	5.34293e-05	0	0	0.00260022	0	0	0.0010864	0.000124668	0.000160288	0.000213717	0.000409624	0	0.000213717	1.78098e-05	0	0	0	0	0.00233308	0.000409624	0.000534293	3.56195e-05	0	0	0	k__Bacteria;p__Acidobacteriota;c__Acidobacteriae;o__Acidobacteriales;f__Acidobacteriaceae_(Subgroup_1);g__Acidipila-Silvibacterium;s__
OTU_64	0	3.56195e-05	0.000356195	0.00211936	0.00229746	0	0.000106859	0.0054854	0	0.00338385	7.1239e-05	0	0	0	0.000872678	1.78098e-05	3.56195e-05	0	0	3.56195e-05	0	1.78098e-05	0	0	0	0	0	0	0	0	0	3.56195e-05	0	0	3.56195e-05	0	k__Bacteria
OTU_65	0	0.000249337	0.000195907	7.1239e-05	0	0.000195907	0.000409624	0.000124668	0.000195907	0.000178098	0.000267146	0	0.000178098	7.1239e-05	0	0	0.000623341	0	7.1239e-05	0	0	0.00990222	0	0	0	1.78098e-05	0	0.000106859	0.00074801	0	5.34293e-05	0	0.000106859	8.90488e-05	0	0	k__Bacteria;p__Proteobacteria;c__Gammaproteobacteria;o__Pseudomonadales;f__Moraxellaceae;g__Acinetobacter;s__Acinetobacter_lwoffii
OTU_66	0	0.000124668	5.34293e-05	1.78098e-05	0	0	0.000142478	0.000142478	0.000160288	3.56195e-05	0.000213717	0	0	0	0	0	0.000267146	0	0	0	0	0.0120216	0	0	0	0	0	0	0.000463054	0	0	0	0	0	0	0	k__Bacteria;p__unidentified_Bacteria;c__Anaerolineae;o__Anaerolineales;f__Anaerolineaceae;g__;s__
OTU_67	0.000302766	0.000106859	5.34293e-05	8.90488e-05	0	0	1.78098e-05	5.34293e-05	0.000142478	5.34293e-05	0.000213717	0	0	0	0	0	0.000213717	0	0	0	0	0.0123065	0	0	0	0	0	0	0.000356195	0	0	0	0	5.34293e-05	0	1.78098e-05	k__Bacteria;p__Bacteroidota;c__Bacteroidia;o__Bacteroidales;f__Bacteroidaceae;g__Bacteroides
OTU_68	0.00384691	0	1.78098e-05	5.34293e-05	0	0.00135354	0.000124668	8.90488e-05	0.000249337	7.1239e-05	7.1239e-05	0	0	1.78098e-05	0.000908298	0	0	0	0.000124668	0	0	8.90488e-05	0	0	0	1.78098e-05	0	0.000391815	3.56195e-05	0	0.000142478	0	0.00418529	0.00317014	0	0.000409624	k__Bacteria;p__Proteobacteria;c__Gammaproteobacteria;o__Burkholderiales;f__Sutterellaceae;g__Parasutterella;s__
OTU_69	0	0	3.56195e-05	0	0.000142478	0	3.56195e-05	0.000106859	0.000409624	0.00979537	3.56195e-05	0	0	0	0	0	0	0	8.90488e-05	3.56195e-05	0.000195907	5.34293e-05	0	0	0	0	1.78098e-05	0	0	0	3.56195e-05	1.78098e-05	0	0	3.56195e-05	0	k__Bacteria;p__Cyanobacteria;c__Cyanobacteriia;o__Chloroplast;f__unidentified_Chloroplast;g__unidentified_Chloroplast
OTU_70	0.0335002	0.0562788	0.00614437	0.0180947	0.000124668	0.000284956	0.00249337	0.0213717	0.0255036	0.0199291	0.0154411	0.14588	0.0262694	0.0147465	0.000427434	0.0191633	0.0601792	0.0105256	0.0203922	0.221429	0.0124668	0.0452546	0.013571	0.116939	0.0233308	0.0100803	0.0697074	0.0051114	0.18401	0.0183084	0.194376	0.029956	0.018629	0.00149602	0.00904736	0.0356017	k__Bacteria;p__Firmicutes;c__Bacilli;o__Lactobacillales;f__Enterococcaceae;g__Enterococcus
OTU_71	0	0.000480863	0.000943917	0.000516483	0	0	0.00142478	0.000854868	0.00162069	0.00169193	0.00231527	0	0	0	0	0	0	0.00153164	3.56195e-05	0	0	0.00069458	0	0	0	0	0	0	0	0.00235089	0	0	0	0	0	0	k__Bacteria;p__Acidobacteriota;c__Acidobacteriae;o__Subgroup_13;f__;g__;s__
OTU_72	0.000552102	0.000302766	0.00069458	0.00270708	3.56195e-05	0	3.56195e-05	0.000320576	5.34293e-05	0.00452368	0.000106859	0	1.78098e-05	0	0	0	1.78098e-05	0	0	0	0	0.00411405	0	0	0	0	1.78098e-05	0	0	0	0	0	0	0	0	0	k__Bacteria
OTU_73	0.000124668	0.000427434	0.0010864	0.0011042	3.56195e-05	0	0.00174536	0.00165631	0.0021906	0.00206593	0.00290299	0.000142478	0	0	0.000178098	0	0	0.0027427	0	0	3.56195e-05	0.000979537	0	5.34293e-05	0	3.56195e-05	0	0	5.34293e-05	0.00370443	0	0	0	0	0	0	k__Bacteria;p__Chloroflexi;c__AD3;o__;f__;g__;s__
OTU_74	1.78098e-05	0	0.000160288	0.000142478	0	0	0.000160288	5.34293e-05	0.000142478	1.78098e-05	0.000783629	0	0	1.78098e-05	3.56195e-05	0	0.000213717	0	0	0	0	0.00970632	1.78098e-05	0	0	8.90488e-05	1.78098e-05	0	0.000445244	0	0	0	5.34293e-05	8.90488e-05	5.34293e-05	0	k__Bacteria;p__unidentified_Bacteria;c__Clostridia;o__Lachnospirales;f__Lachnospiraceae;g__;s__
OTU_75	7.1239e-05	1.78098e-05	7.1239e-05	3.56195e-05	0	3.56195e-05	0.000106859	1.78098e-05	3.56195e-05	1.78098e-05	0.0083884	0	0	3.56195e-05	7.1239e-05	0	0	0	0.000605532	0	0	0	0.00215498	0	0	3.56195e-05	0	0	0	0	0.00112201	3.56195e-05	5.34293e-05	0.000124668	0.00247556	0	k__Bacteria;p__Firmicutes;c__Clostridia;o__Lachnospirales;f__Lachnospiraceae;g__Roseburia
OTU_76	0.000320576	8.90488e-05	0.000195907	7.1239e-05	0.000160288	0	0.000231527	0.000195907	0.000427434	5.34293e-05	0.000338385	0	0.000480863	0	3.56195e-05	5.34293e-05	0.000552102	1.78098e-05	0.000231527	0	0	0.00892269	0	0	5.34293e-05	0	0	3.56195e-05	0.000552102	0	0.000106859	0	3.56195e-05	0	0	0	k__Bacteria;p__Proteobacteria;c__Gammaproteobacteria;o__Xanthomonadales;f__Xanthomonadaceae;g__Stenotrophomonas;s__Stenotrophomonas_maltophilia
OTU_77	0.000302766	0	1.78098e-05	0.000124668	0	0	0	0	0	0	0	0.00589503	3.56195e-05	1.78098e-05	0	0	5.34293e-05	8.90488e-05	8.90488e-05	3.56195e-05	5.34293e-05	5.34293e-05	8.90488e-05	0.000302766	0.000338385	0	7.1239e-05	0	1.78098e-05	1.78098e-05	3.56195e-05	3.56195e-05	0	0	3.56195e-05	0.0065718	k__Bacteria;p__Firmicutes;c__Bacilli;o__Erysipelotrichales;f__Erysipelotrichaceae;g__Erysipelothrix
OTU_78	0.00468397	5.34293e-05	8.90488e-05	0.000160288	0	0.000320576	0.000160288	8.90488e-05	0.000178098	0.000160288	0.000249337	0	0	0	0.00140697	0	0	1.78098e-05	0.000338385	0	0	7.1239e-05	0	0	0	0	0	0.000356195	0	0	0.000409624	0	0.00137135	0.00217279	0	0.000783629	k__Bacteria;p__Campylobacterota;c__Campylobacteria;o__Campylobacterales;f__Helicobacteraceae;g__Helicobacter;s__Helicobacter_typhlonius
OTU_79	5.34293e-05	0.000302766	0.000819249	0.000480863	0.000480863	0	0.00103297	0.0007302	0.00422091	0.00293861	0.00224403	3.56195e-05	1.78098e-05	0	3.56195e-05	0	1.78098e-05	0.00190564	0.000979537	1.78098e-05	0.00105078	0.000498673	0	8.90488e-05	0	3.56195e-05	7.1239e-05	0	0	0.00270708	0.00158507	0.000106859	0	0	0	0	k__Bacteria;p__Acidobacteriota;c__Acidobacteriae;o__Subgroup_13;f__;g__;s__
OTU_80	0	5.34293e-05	0.000142478	0.000124668	0.00106859	0.000106859	0.000498673	0.000267146	0.000178098	0.00204812	0.000391815	5.34293e-05	0	0	0	0	0.000463054	0	0.000676771	0	0	0.00842401	0	3.56195e-05	0	3.56195e-05	0	5.34293e-05	0.000658961	5.34293e-05	0.00133573	7.1239e-05	5.34293e-05	1.78098e-05	5.34293e-05	0	k__Bacteria;p__Actinobacteria;c__unidentified_Actinobacteria;o__Micrococcales;f__Micrococcaceae;g__Kocuria;s__Kocuria_rosea
OTU_81	0	0	7.1239e-05	1.78098e-05	3.56195e-05	0	0.000142478	1.78098e-05	0.000142478	0.00756915	0.000231527	0	0	0	0	0	0	0	0	0	0	5.34293e-05	0	0	0	0	0	0	0	0	0	0	0	0	0	0	k__Bacteria;p__Bacteroidota;c__Bacteroidia;o__Bacteroidales;f__Dysgonomonadaceae;g__Proteiniphilum
OTU_82	3.56195e-05	0.000124668	0.000391815	0.000284956	0	0	0.0091364	0.000427434	0.000267146	0.000391815	0.00126449	0	0	0	0	0.000409624	0	0	0	0	0	0.000267146	0	0	0	0	0	0	0	0	0	0	1.78098e-05	0.000356195	0	0	k__Bacteria;p__Firmicutes;c__Clostridia;o__Lachnospirales;f__Lachnospiraceae;g__Lachnoclostridium
OTU_83	0.000160288	0.000356195	0.000213717	0.000302766	1.78098e-05	0	0.00117544	0.00069458	0.00113982	0.000819249	0.00140697	0	0	3.56195e-05	0.000106859	0	0	0.00124668	0	0	0	0.000356195	0	0	1.78098e-05	3.56195e-05	1.78098e-05	0	0	0.00170974	5.34293e-05	1.78098e-05	0	0	0	0	k__Bacteria;p__unidentified_Bacteria;c__Alphaproteobacteria;o__Elsterales;f__;g__;s__
OTU_84	0	0.000569912	0.000623341	0.000445244	0	0	0.00071239	0.000926107	0.00126449	0.000801439	0.00167412	0	0	0	0	0	0	0.00206593	3.56195e-05	0	0	0.000641151	0	0	0	0	0	0	0	0.00243994	0	0	0	0	0	0	k__Bacteria;p__Proteobacteria;c__Gammaproteobacteria;o__Burkholderiales;f__Burkholderiaceae;g__Burkholderia-Caballeronia-Paraburkholderia
OTU_85	0	0.000106859	5.34293e-05	0.000552102	0	0	0.000106859	0.00935012	0.000106859	0.000124668	0.000249337	3.56195e-05	0	0	0	0	0	8.90488e-05	0.000195907	0.000106859	0	3.56195e-05	1.78098e-05	1.78098e-05	3.56195e-05	0	3.56195e-05	0	0	0	0.000106859	0.000142478	1.78098e-05	0	0	0	k__Bacteria;p__Actinobacteria;c__unidentified_Actinobacteria;o__Corynebacteriales;f__Corynebacteriaceae;g__Corynebacterium;s__Corynebacterium_stationis
OTU_86	0	0	0.000124668	0.000160288	0	0	0.00915421	5.34293e-05	0.000160288	0.000124668	0.000249337	0	0	1.78098e-05	0	0.000213717	0	0	0	0	0	0.000338385	0	0	0	0	0	0	0	0	0	0	0	0	0	0	k__Bacteria;p__Bacteroidota;c__Bacteroidia;o__Bacteroidales;f__Dysgonomonadaceae;g__Dysgonomonas;s__Dysgonomonas_mossii
OTU_87	0	0	3.56195e-05	3.56195e-05	0	0	0	1.78098e-05	0	3.56195e-05	5.34293e-05	0	0	0	0	0	1.78098e-05	0	0	0	0	0.00824592	0	0	0	0	0	0	1.78098e-05	0	0	0	0	0	0	0	Unknown
OTU_88	0	0	8.90488e-05	5.34293e-05	0	0	8.90488e-05	0.00719514	7.1239e-05	3.56195e-05	0.000160288	0	0	0	0	0	0	0	0	7.1239e-05	0	7.1239e-05	0	0	0	0	0	0	0	0	0	0.000231527	0	0	0	0	k__Bacteria;p__Bacteroidota;c__Bacteroidia;o__Bacteroidales;f__Bacteroidaceae;g__Bacteroides
OTU_89	0.00249337	0.000124668	0.000178098	0.000124668	0.000872678	0.00144259	0.000178098	0.000320576	5.34293e-05	8.90488e-05	0.000427434	8.90488e-05	0	8.90488e-05	0.0018344	0.000106859	0.000124668	0	0.000213717	0	0	0.00423872	0	0	0	0.000106859	7.1239e-05	0.000213717	0.000231527	0	0.000480863	0	0.00124668	0.00192345	0	0.000124668	k__Bacteria;p__Firmicutes;c__Bacilli;o__Lactobacillales;f__Lactobacillaceae;g__Lactobacillus
OTU_90	0.000178098	0.000124668	0.000284956	0.00149602	0.000783629	0.00151383	8.90488e-05	7.1239e-05	3.56195e-05	5.34293e-05	0.000320576	5.34293e-05	3.56195e-05	7.1239e-05	0	3.56195e-05	0.000427434	0.000267146	0.000284956	0.000391815	3.56195e-05	0.00352633	5.34293e-05	0	3.56195e-05	0.000374005	0.000320576	0.000480863	0.000320576	1.78098e-05	5.34293e-05	5.34293e-05	0.000605532	0.000783629	0.000142478	5.34293e-05	k__Bacteria;p__Proteobacteria;c__Gammaproteobacteria;o__Enterobacterales;f__Vibrionaceae;g__Vibrio
OTU_91	3.56195e-05	0.000463054	0.00069458	0.000552102	3.56195e-05	0	0.00142478	0.00135354	0.00138916	0.00147821	0.00194126	1.78098e-05	5.34293e-05	0	0	0	0	0.00192345	7.1239e-05	0	0	0.00071239	0	0.000124668	1.78098e-05	0	5.34293e-05	0	0	0.00338385	0	3.56195e-05	0	0	0	0	k__Bacteria;p__Actinobacteria;c__unidentified_Actinobacteria;o__Pseudonocardiales;f__Pseudonocardiaceae;g__Kutzneria;s__
OTU_92	0	0	0.000106859	0.000178098	0	0.010294	0	0	0	0	0	0	0	1.78098e-05	0	0	0	0	0	0	0	0	0	0	0	0	0.000463054	0.000160288	0	0	1.78098e-05	0	0.000160288	0.000124668	0	0	k__Bacteria;p__Proteobacteria;c__Gammaproteobacteria;o__Burkholderiales;f__Alcaligenaceae;g__Bordetella;s__Bordetella_trematum
OTU_93	0	0	0	0	1.78098e-05	0	5.34293e-05	0	0	0	0	0	0	0	0	0	0	0	7.1239e-05	0	0	0	0	0	0	0	0	0	0	0	0.000106859	0	0	0	0	0	k__Bacteria;p__Proteobacteria;c__Alphaproteobacteria;o__Rhizobiales;f__Rhizobiaceae;g__Allorhizobium-Neorhizobium-Pararhizobium-Rhizobium;s__Rhizobium_phaseoli
OTU_94	0.000178098	0.000124668	0.000267146	0.000320576	0.000872678	0	0	0.000409624	0	8.90488e-05	0.000249337	0.000249337	8.90488e-05	8.90488e-05	0.000106859	0	0.000106859	3.56195e-05	0.000178098	0.000178098	0	0.000213717	7.1239e-05	0.000302766	0.000124668	0.000302766	0.000445244	1.78098e-05	0.000124668	0.000249337	0.000284956	0.000480863	8.90488e-05	0.000160288	0.000178098	0.000267146	k__Bacteria
OTU_95	7.1239e-05	3.56195e-05	0.000106859	0.000142478	0	0	0.000213717	0.00496892	0.000124668	0.000160288	0.000819249	0	0	0	8.90488e-05	1.78098e-05	0	0	0	0.000195907	0	0.000231527	1.78098e-05	0	0	0	0	0	0	0	0	0.000249337	0	0	1.78098e-05	0	k__Bacteria;p__Firmicutes;c__Clostridia;o__Lachnospirales;f__Lachnospiraceae;g__Lachnospiraceae_UCG-006;s__
OTU_96	0.000124668	5.34293e-05	0.000338385	0.000979537	0	0	0.000979537	0.000284956	0.000106859	1.78098e-05	7.1239e-05	0	0	0.000160288	0	0.000356195	0.000463054	0	1.78098e-05	0	0	0.00356195	0	0	0	0.000213717	0.00071239	0	0.000658961	0	0	0	3.56195e-05	0	0	0	k__Bacteria;p__Bacteroidota;c__Bacteroidia;o__Bacteroidales;f__Muribaculaceae;g__;s__
OTU_97	0	0	0	3.56195e-05	0	0	3.56195e-05	0.00650056	0	0	0	0	0	0	0	8.90488e-05	0	0	0	5.34293e-05	1.78098e-05	1.78098e-05	0	0	0	0	0	0	0	0	0	8.90488e-05	0	0	0	0	k__Archaea;p__Halobacterota;c__Methanosarcinia;o__Methanosarciniales;f__Methanosaetaceae;g__Methanosaeta
OTU_98	0	0.000106859	0	0.000427434	0	0	0	5.34293e-05	5.34293e-05	0	3.56195e-05	0	0	0	0	0	5.34293e-05	0	0	0	0	0.00617999	0	0	0	0	0	0	1.78098e-05	0	0	0	0	0	0	0	Unknown
OTU_99	0	0	0	0	0	0	0	0	0	0	0	0	0	0	0	0	0	0.00470178	0	0	0	0	0	0	0	0	0	0	0	0.00375786	0	0	0	0	0	0	k__Archaea;p__Thermoplasmatota;c__Thermoplasmata;o__Thermoplasmatales;f__Thermoplasmataceae;g__Cuniculiplasma;s__
OTU_100	0.000480863	0.000106859	0.000249337	0.000267146	0	0	0.000783629	0.000427434	0.000463054	0.00069458	0.00122887	0	0	0	0.000338385	0	0	0.000854868	0	0	0	0.000302766	0	0	0	0	0	0	7.1239e-05	0.00130011	0	0	0	0	0	0	k__Bacteria;p__Acidobacteriota;c__Acidobacteriae;o__Bryobacterales;f__Bryobacteraceae;g__Bryobacter;s__
OTU_101	1.78098e-05	0.000124668	0.000178098	0.000605532	0	0.000445244	7.1239e-05	0	0.000142478	0.000801439	0.000195907	0	0	0	0	0	0.000195907	3.56195e-05	0	0	5.34293e-05	0.00443463	0	0	0	5.34293e-05	0.000142478	0.000249337	0.000231527	0	0	0	0.000356195	0.000231527	1.78098e-05	0	k__Bacteria;p__Firmicutes;c__Bacilli;o__Lactobacillales;f__Streptococcaceae;g__Streptococcus;s__Streptococcus_sp_FF10
OTU_102	0	0	0	0	0	0	0	0	0	0	0.00074801	3.56195e-05	0.000106859	0.000124668	0	0.000106859	8.90488e-05	0.000178098	0	7.1239e-05	0	0	0.00587722	0	0	0	0	0	0	0	0	0	0	0	0.000160288	0	k__Bacteria;p__Campylobacterota;c__Campylobacteria;o__Campylobacterales;f__Sulfurovaceae;g__Sulfurovum;s__bacterium_episymbiont_of_Kiwa_sp
OTU_103	0	1.78098e-05	1.78098e-05	0	3.56195e-05	0	0	8.90488e-05	3.56195e-05	0.00534293	0.000142478	0	0	0	0	0	0	0	0	0	0	3.56195e-05	0	0	0	0	0	0	0	0	0	0	0	0	0	0	k__Bacteria;p__Firmicutes;c__Clostridia;o__Oscillospirales;f__Oscillospiraceae;g__UCG-005;s__
OTU_104	0.000356195	0	0.000961727	0.000641151	0	0	0.000908298	0	0	0	5.34293e-05	0	0	0.000445244	0.000427434	0.000534293	0.000552102	0	0	0	0	0.000391815	0	0	0	0.000908298	0.00071239	5.34293e-05	0.0007302	0	0	0	0.000106859	0.000195907	0	0	k__Bacteria;p__Bacteroidota;c__Bacteroidia;o__Bacteroidales;f__Rikenellaceae;g__Alistipes;s__
OTU_105	0	0	0.000142478	3.56195e-05	0	0	3.56195e-05	7.1239e-05	5.34293e-05	0	0.000284956	0	0	0	0	0	0.000213717	0	0	0	0	0.00578817	0	0	0	0	0	0	0.000267146	0	0	0	0	0	0	0	k__Bacteria;p__Firmicutes;c__Desulfitobacteriia;o__Desulfitobacteriales;f__Desulfitobacteriaceae;g__Desulfitobacterium
OTU_106	0.000338385	0.00122887	0.000142478	0.00112201	0.00445244	0.000641151	0.000284956	0.000106859	0.000106859	0.000320576	0.000195907	0.000231527	0.000160288	0.00260022	0.000106859	0.000213717	0.000463054	0.000231527	0.00637589	0.000284956	0.000106859	8.90488e-05	0.00119325	0.000516483	8.90488e-05	0.000178098	0.000106859	0.000231527	0.000409624	0.000498673	0.00721295	7.1239e-05	0.000908298	0.000819249	0.000178098	0.000231527	k__Bacteria;p__Proteobacteria;c__Gammaproteobacteria;o__Enterobacterales;f__Erwiniaceae;g__Pantoea
OTU_107	0.000498673	0.000106859	0.000160288	0.000213717	0.000231527	3.56195e-05	0.000445244	0.000374005	0.00138916	0.0007302	0.000480863	0	0	0	0.000569912	0	0	0.000783629	0.000160288	3.56195e-05	0.00076582	0.000302766	0	0	0	0	0	0	0	0.000801439	0.000284956	3.56195e-05	0	0	0	0	k__Bacteria;p__unidentified_Bacteria;c__Alphaproteobacteria;o__Elsterales;f__;g__;s__
OTU_108	0	0.0016385	0.000231527	0	0.000552102	0	0	0	0	0.00106859	8.90488e-05	0	0.000516483	0	0.00076582	0	1.78098e-05	0	3.56195e-05	0	0	0.000837059	0	0	5.34293e-05	0	0	0	3.56195e-05	0	0	0	0	0	0	0	k__Bacteria
OTU_109	0	0	0	0	0	0	0	0.00516483	0	0	0	0	0	0	0	0	0	0	0	0.000302766	0	0	0	0	0	0	0	0	0	0	0	0.000427434	0	0	1.78098e-05	0	k__Bacteria
OTU_110	0	0.000409624	0.000160288	0.00074801	5.34293e-05	5.34293e-05	0.000124668	0.00454149	0.000195907	0.000160288	0.000195907	0	0.000231527	0	0	0	3.56195e-05	3.56195e-05	0.000160288	0.000124668	0	8.90488e-05	0	0.000142478	0.00142478	0.000124668	0.000213717	7.1239e-05	0.000106859	0.000142478	0.000498673	0.000534293	0.00192345	0.000106859	8.90488e-05	5.34293e-05	k__Bacteria;p__Actinobacteria;c__unidentified_Actinobacteria;o__Micrococcales;f__Micrococcaceae;g__Glutamicibacter
OTU_111	0.00343728	0	8.90488e-05	0.000106859	0	0.000587722	0.000160288	3.56195e-05	3.56195e-05	5.34293e-05	0.000195907	0	0	0	0.00286737	0	0	0	0.000142478	0	0	0.000160288	0	0	0	0	0	0	0	0	1.78098e-05	0	0.000819249	0.000463054	0	3.56195e-05	k__Bacteria;p__Bacteroidota;c__Bacteroidia;o__Bacteroidales;f__Muribaculaceae;g__;s__
OTU_112	0	0	0	0	0.000374005	0	0	0	1.78098e-05	0	0	0	0	0	1.78098e-05	0	3.56195e-05	0	0	0	0	0.00505797	0	0	0	0	0	0	7.1239e-05	0	0	0	0	0	0	0	k__Bacteria
OTU_113	0	5.34293e-05	3.56195e-05	8.90488e-05	0	0	7.1239e-05	3.56195e-05	0.00217279	1.78098e-05	0	1.78098e-05	0	5.34293e-05	0	0	0	0	0	0	0.000979537	3.56195e-05	0	0.000943917	0.000783629	0.000658961	0.00076582	0	0.00101516	0.00160288	0.00130011	0.00103297	0	0	0.000961727	0	k__Bacteria;p__Proteobacteria;c__Gammaproteobacteria;o__Burkholderiales;f__Rhodocyclaceae;g__Thauera;s__
OTU_114	0.000124668	5.34293e-05	0.000142478	0.0007302	0.00169193	0	1.78098e-05	1.78098e-05	5.34293e-05	5.34293e-05	0.000124668	0	0	0	0.000267146	0	0.000231527	0	0	1.78098e-05	0	0.0105968	1.78098e-05	3.56195e-05	0	0	1.78098e-05	0	0.000124668	0	0	8.90488e-05	1.78098e-05	0	0.000124668	0	k__Bacteria
OTU_115	0	0.000124668	0.00288518	0.0027427	0	0	0.000195907	0	3.56195e-05	1.78098e-05	0.000124668	0	0	8.90488e-05	0	0	0	0	0	0	0	0.000124668	0	0	0	0.000142478	0.000178098	0	0	0	1.78098e-05	0	0	0	0	0	k__Bacteria;p__Bacteroidota;c__Bacteroidia;o__Sphingobacteriales;f__Sphingobacteriaceae;g__Sphingobacterium;s__Sphingobacterium_nematocida
OTU_116	0	0	3.56195e-05	3.56195e-05	3.56195e-05	0	0.000142478	5.34293e-05	1.78098e-05	0.0043812	0.000124668	0	0	0	0	0	0	0	0	0	0	5.34293e-05	0	0	0	0	0	0	0	0	0	0	0	0	0	0	k__Bacteria;p__Campylobacterota;c__Campylobacteria;o__Campylobacterales;f__Helicobacteraceae;g__Helicobacter
OTU_117	0	5.34293e-05	0	0	0.00119325	0	0	0	0	0.00397158	0	0	0	0	0	1.78098e-05	0	0	0	7.1239e-05	0	0	0	5.34293e-05	0	0	0	0	0	0	0	0	0	0	0	0	k__Bacteria
OTU_118	0.000195907	7.1239e-05	5.34293e-05	8.90488e-05	8.90488e-05	0.00106859	0.000124668	5.34293e-05	5.34293e-05	0.0042031	0.000124668	0	0	0	5.34293e-05	1.78098e-05	0.000178098	0	0	0	0	0.00192345	0	0	0	3.56195e-05	8.90488e-05	0	5.34293e-05	0	0	0	0.000106859	0.000943917	0	1.78098e-05	k__Bacteria;p__Firmicutes;c__Bacilli;o__Lactobacillales;f__Lactobacillaceae;g__Lactobacillus
OTU_119	0	0	0	0	0.00587722	0	0	0	0	0	0	0	0	0	0.000534293	0	0	0	0	0	0	0	0	0	0	0	0	0	0	0	0	0	0	0	0	0	Unknown
OTU_120	1.78098e-05	0.000320576	0.000302766	0.000160288	7.1239e-05	0	0.000480863	0.000480863	0.000819249	0.000552102	0.0011042	8.90488e-05	0	0	0	0	0	0.00069458	0	0	0	0.000213717	0	0.000106859	0	0	0	0	0	0.00140697	0	0	0	0	0	0	k__Bacteria;p__Chloroflexi;c__AD3;o__;f__;g__;s__
OTU_121	0	0.000178098	0.000213717	0.000160288	0	0	0.000445244	0.000552102	0.00069458	0.000480863	0.00071239	0	0	0	0	0	0	0.000890488	0	0	0	0.000302766	0	0	0	0	0	0	0	0.00165631	0	0	0	0	0	0	k__Bacteria;p__Proteobacteria;c__Gammaproteobacteria;o__Salinisphaerales;f__Solimonadaceae;g__Alkanibacter;s__
OTU_122	0	0.000106859	0.000374005	7.1239e-05	8.90488e-05	1.78098e-05	7.1239e-05	0.000124668	0.000124668	0.000160288	0.000374005	8.90488e-05	0	0.000142478	0	8.90488e-05	0.000338385	3.56195e-05	0.000231527	1.78098e-05	3.56195e-05	0.00496892	8.90488e-05	0.000516483	8.90488e-05	0.00361538	0.000106859	0.000178098	0.000587722	8.90488e-05	0.000320576	0.000106859	0	0	0.000587722	0	k__Bacteria;p__Actinobacteria;c__unidentified_Actinobacteria;o__Micrococcales;f__Sanguibacteraceae;g__Sanguibacter-Flavimobilis;s__Sanguibacter_inulinus
OTU_123	0	0.000124668	0.000106859	0.000142478	0	0	0.00413186	0.000195907	0.000284956	0.000160288	0.000374005	0	0	0	0	0.000124668	0	0	0	0	0	3.56195e-05	0	0	0	0	3.56195e-05	0	0	1.78098e-05	0	0	0	0	0	0	k__Bacteria;p__Firmicutes;c__Clostridia;o__Oscillospirales;f__Butyricicoccaceae
OTU_124	0	3.56195e-05	3.56195e-05	0	0	0	0	0.0047374	5.34293e-05	0	1.78098e-05	0	0	0	0	0	0	0	0	5.34293e-05	0	0	0	0	0	0	0	0	0	0	0	3.56195e-05	0	0	0	0	k__Archaea;p__Euryarchaeota;c__Methanobacteria;o__Methanobacteriales;f__Methanobacteriaceae;g__Methanosphaera;s__
OTU_125	0	0.000124668	0.000106859	1.78098e-05	0.000463054	0	0	5.34293e-05	3.56195e-05	0	0.000249337	0	0	0	8.90488e-05	0	7.1239e-05	0	0	0	0	0.00390034	0	0	0	0	0	0	3.56195e-05	0	0	0	0	0	0	0	k__Bacteria
OTU_126	0.00121106	0.000195907	0.000231527	0.000267146	0	0.000658961	0.000374005	0.000213717	0.000338385	0.00416748	0.00101516	0	0	1.78098e-05	0.000178098	0	0	0	0.000516483	0	0	0.000213717	0	0	0	0	0	0	0	0	0.000890488	0	0.000552102	0.000587722	0	0.000106859	k__Bacteria;p__unidentified_Bacteria;c__Clostridia;o__Oscillospirales;f__Ruminococcaceae;g__;s__
OTU_127	0	0	0	0	0.00589503	0	0	0	0	0	0	0	0	0	0	0	0	0	0	0	0	0	0	0	0	0	0	0	0	0	0	0	5.34293e-05	7.1239e-05	0	0	k__Bacteria
OTU_128	0.000463054	8.90488e-05	0.000943917	0.000854868	0	0.000124668	0.0007302	0.000658961	0.000338385	0.000498673	0.00204812	0	0	0.000427434	0.000908298	0.000249337	0.000338385	0	0.000658961	0	0	0.000872678	5.34293e-05	1.78098e-05	0	0.000463054	0.000516483	5.34293e-05	0.000569912	0	0.00115763	0	0.000284956	8.90488e-05	1.78098e-05	1.78098e-05	k__Bacteria;p__Firmicutes;c__Clostridia;o__Lachnospirales;f__Lachnospiraceae;g__Lachnospiraceae_NK4A136_group;s__Trichinella_pseudospiralis
OTU_129	0.00112201	0	0.000195907	0.000569912	0	0.000142478	0.000391815	3.56195e-05	1.78098e-05	0	8.90488e-05	0	0	0.000160288	0.00121106	0.000106859	0.000338385	0	0.000124668	0	0	0.000463054	0	0	0	5.34293e-05	0.000284956	0	0.000231527	0	5.34293e-05	0	0.000213717	0.000302766	0	7.1239e-05	k__Bacteria;p__Bacteroidota;c__Bacteroidia;o__Bacteroidales;f__Muribaculaceae;g__;s__
OTU_130	0	0	0	1.78098e-05	0.000427434	0	0	0	0.00374005	0.00133573	0	0	0	0	0	0	0	0.000106859	0.0012823	0	0.00229746	0	0	0	0	0	0	0	0	7.1239e-05	0.00151383	0	0	0	0	0	k__Archaea;p__Crenarchaeota;c__Nitrososphaeria;o__Nitrosotaleales;f__Nitrosotaleaceae;g__;s__
OTU_131	0.000124668	0	0	0	0.00101516	0	3.56195e-05	0.000908298	0.00140697	0.00074801	1.78098e-05	0.000427434	0	0	8.90488e-05	0	0	0.00149602	0.00074801	0.000463054	0.000623341	0	0	0.000623341	1.78098e-05	0	3.56195e-05	0	5.34293e-05	0.00252899	0.00076582	0.00071239	0	0	0.000124668	0	k__Bacteria;p__Acidobacteriota;c__Acidobacteriae;o__Acidobacteriales;f__Acidobacteriaceae_(Subgroup_1)
OTU_132	0	7.1239e-05	5.34293e-05	0.000213717	0	0	0.0045593	0.00443463	0.000124668	3.56195e-05	0.000658961	0	0	0	0	0.000178098	0	0	0	8.90488e-05	0	0.000302766	0	0	0	0	0	0	0	0	7.1239e-05	0.000213717	0	0	0	0	k__Bacteria;p__Bacteroidota;c__Bacteroidia;o__Bacteroidales;f__Tannerellaceae;g__Macellibacteroides
OTU_133	0	1.78098e-05	0	0	0	0	5.34293e-05	1.78098e-05	0.00156726	0	1.78098e-05	0.000124668	0	0	0	0	0	0	0	0	0.000908298	0	1.78098e-05	0.000427434	0.000231527	0.000284956	0.000195907	0	0.000445244	0.000374005	0.00069458	0.000569912	0	0	0.000284956	0	k__Bacteria;p__Proteobacteria;c__Gammaproteobacteria;o__Xanthomonadales;f__Rhodanobacteraceae;g__Dokdonella;s__
OTU_134	0.000338385	0.000124668	0.000106859	0.000124668	0.00115763	0	0.000534293	0.00071239	0.00101516	0.00124668	0.000676771	0.000374005	0	0	0.000267146	0.000106859	0	0.000534293	0.000409624	0.000267146	0.000552102	0.000142478	0	0.00069458	7.1239e-05	0.000142478	0.000195907	0	0.000302766	0.00147821	0.00169193	0.000676771	0	0	8.90488e-05	0	k__Bacteria;p__Proteobacteria;c__Alphaproteobacteria;o__Rhizobiales;f__Xanthobacteraceae;g__Bradyrhizobium;s__Bradyrhizobium_elkanii
OTU_135	0	0	8.90488e-05	0	0.00338385	0	0	0	0	3.56195e-05	3.56195e-05	0	0	0	0.000819249	0	0.000195907	0	0	0	0	0.000641151	0	0	0	0	0	0	0	0	0	0	0	0	0	0	k__Bacteria
OTU_136	0	0.000124668	0.000142478	0.000231527	5.34293e-05	0	0.000498673	0.000338385	0.000427434	0.000374005	0.000943917	0.00147821	0	0	0	5.34293e-05	0	0	0	0	0	0.000391815	0	0.00113982	0	0	0	0	0	0	8.90488e-05	3.56195e-05	0	0	0	0	k__Bacteria
OTU_137	0	1.78098e-05	0	0	0	0.00302766	0	3.56195e-05	0	0	8.90488e-05	0	0	1.78098e-05	0	0	7.1239e-05	1.78098e-05	0	3.56195e-05	0	0.0016385	0	0	0	0	0	5.34293e-05	0	0	5.34293e-05	0	0.000213717	0.000106859	0	0	k__Bacteria;p__Firmicutes;c__Bacilli;o__Lactobacillales;f__Streptococcaceae;g__Streptococcus
OTU_138	0	1.78098e-05	3.56195e-05	3.56195e-05	0	0	7.1239e-05	0.000106859	1.78098e-05	3.56195e-05	0.000160288	0	0	0	0	0	0.000267146	0.000106859	0	0	0	0.00471959	0	0	0	0	0	0	0.000106859	0	0	0	0	0	0	0	k__Bacteria;p__unidentified_Bacteria;c__Bacteroidia;o__Bacteroidales;f__Paludibacteraceae;g__;s__
OTU_139	0	0	0	0	5.34293e-05	0	0	0	0	0.00395377	1.78098e-05	0	0	0	0	0	0	0	0	0	0	0	0	0	0	0	0	0	0	0	0	0	0	0	0	0	k__Bacteria;p__Spirochaetota;c__Spirochaetia;o__Spirochaetales;f__Spirochaetaceae;g__Sphaerochaeta;s__
OTU_140	0.000142478	0.000178098	0.000267146	0.000249337	0.000249337	0	0.000641151	0.000552102	0.000979537	0.00142478	0.00103297	1.78098e-05	3.56195e-05	3.56195e-05	7.1239e-05	0	5.34293e-05	0.000890488	3.56195e-05	5.34293e-05	0.000160288	0.000178098	0	1.78098e-05	0	0	1.78098e-05	0	3.56195e-05	0.00130011	1.78098e-05	3.56195e-05	0	0	3.56195e-05	0	k__Bacteria;p__GAL15;c__;o__;f__;g__;s__
OTU_141	1.78098e-05	1.78098e-05	0.00069458	0.000480863	0	0	0.00113982	5.34293e-05	7.1239e-05	3.56195e-05	0.000195907	3.56195e-05	0	0.000569912	0.000249337	0.000587722	0	0	0.000142478	0	0	0	0	0	0	0.0007302	0.000391815	0	1.78098e-05	0	5.34293e-05	3.56195e-05	0	0	0	0	k__Bacteria;p__Firmicutes;c__Clostridia;o__Lachnospirales;f__Lachnospiraceae;g__Lachnospiraceae_NK4A136_group;s__
OTU_142	0	0	0	1.78098e-05	0	0	0	0	0	0	0	0	0	0	0	0	0	0	0	0	0	0	0	0	3.56195e-05	0.000516483	0.00341947	0	0	0.000480863	0	0	3.56195e-05	0	0	0	k__Bacteria
OTU_143	0.000534293	1.78098e-05	0.000249337	0.000195907	0	0.000231527	0.000356195	0.000178098	0.000231527	0.000160288	0.000605532	0	0	0	0.00103297	0	0	0	0.000213717	0	0	0.000106859	0	0	0	0	3.56195e-05	0	0	0	0.000587722	0	0.000356195	0.000267146	1.78098e-05	0	k__Bacteria;p__Firmicutes;c__Clostridia;o__Lachnospirales;f__Lachnospiraceae;g__Lachnospiraceae_NK4A136_group;s__
OTU_144	0	1.78098e-05	0	5.34293e-05	0.000676771	0	1.78098e-05	5.34293e-05	0.00461273	0.00106859	1.78098e-05	0	0	0	0	1.78098e-05	3.56195e-05	1.78098e-05	0.00133573	0	0.00185221	3.56195e-05	0	3.56195e-05	3.56195e-05	3.56195e-05	5.34293e-05	0	5.34293e-05	0	0.00293861	3.56195e-05	0	0	0	0	k__Bacteria;p__Acidobacteriota;c__Acidobacteriae;o__Subgroup_2;f__;g__;s__
OTU_145	0	0	0.0007302	0.000979537	0	0	0.000623341	0	0	0	8.90488e-05	0	0	0.000231527	0	0.000160288	0.000178098	0	0	0	0	0.000534293	0	0	0	0.000445244	0.00105078	0	0.000676771	0	0	0	0.000124668	0	0	0	k__Bacteria;p__Bacteroidota;c__Bacteroidia;o__Bacteroidales;f__Prevotellaceae;g__Alloprevotella;s__
OTU_146	0	5.34293e-05	0	0	0.000801439	0	0	0	0	0.00208374	0	0.000142478	0	0	0.000106859	0	0	0	0	0	0	0	0	0.00074801	0.000231527	0.000516483	0.000302766	0	0.000356195	0.00117544	0.000783629	0.000534293	0	0	0.000320576	0	k__Bacteria;p__Acidobacteriota;c__Acidobacteriae;o__Subgroup_2;f__;g__;s__
OTU_147	0.000106859	3.56195e-05	8.90488e-05	8.90488e-05	0.0025646	0	0.000463054	0.000587722	0.000249337	0.00069458	0.000249337	0.000338385	0	0	0.000320576	0.000142478	0	0.000249337	0.0012823	0.000338385	0	3.56195e-05	0	0.000427434	0.000178098	0.000178098	0.000106859	0	0.000195907	0.000961727	0.00320576	0.00135354	0	0	0.000106859	0	k__Bacteria;p__Proteobacteria;c__Alphaproteobacteria;o__Sphingomonadales;f__Sphingomonadaceae;g__Sphingomonas;s__
OTU_148	0.00119325	0	7.1239e-05	0.000409624	0	0.000124668	0.000338385	0	0	0	7.1239e-05	0	0	8.90488e-05	0.00194126	7.1239e-05	0.000142478	1.78098e-05	5.34293e-05	0	0	0.000124668	0	0	0	8.90488e-05	0.000231527	0.000178098	7.1239e-05	0	0	0	3.56195e-05	3.56195e-05	0	3.56195e-05	k__Bacteria;p__Bacteroidota;c__Bacteroidia;o__Bacteroidales;f__Muribaculaceae;g__;s__
OTU_149	0	0	0	0	0	0	0	0	0	0	0.0029208	0	0	0	0	0	0	0	0	0	0	0	0.000926107	0	0	0	0	0	0	0	0	0	0	0	0.000819249	0	k__Bacteria;p__Deferribacteres;c__unidentified_Deferribacteres;o__Deferribacterales;f__Deferribacteraceae;g__Mucispirillum;s__Mucispirillum_schaedleri
OTU_150	0	5.34293e-05	0	1.78098e-05	0.0025646	0	0	0	0	0.000106859	0.000249337	0	5.34293e-05	0	0	0	0.000267146	0.000463054	0	0	0	0	0	0	0	0.000142478	7.1239e-05	0	0	3.56195e-05	5.34293e-05	0	7.1239e-05	3.56195e-05	0	0	k__Bacteria
OTU_151	0.00459492	0.000124668	0.000195907	0.000284956	0	0.000284956	0.000391815	0.000142478	0.000124668	0.000124668	0.0010864	0	0	0	0.00135354	0	0	0	0.000872678	0	0	0.000427434	0	0	0	0	0	5.34293e-05	3.56195e-05	0	0.000552102	0	0.000267146	0.000249337	0	0.000284956	k__Bacteria;p__Bacteroidota;c__Bacteroidia;o__Bacteroidales;f__Prevotellaceae;g__Alloprevotella
OTU_152	0.000890488	0.000106859	0.000498673	0.000284956	0	0.000267146	0.000391815	0.000195907	0.000284956	0.000231527	0.00122887	0	0	0.000374005	0.000926107	0.000142478	0	0	0.000356195	0	0	0.000267146	0	1.78098e-05	0	0.000356195	7.1239e-05	0	0	0	0.000658961	0	0.000872678	0.000391815	0	0	k__Bacteria;p__Firmicutes;c__Clostridia;o__Lachnospirales;f__Lachnospiraceae;g__Lachnospiraceae_NK4A136_group;s__
OTU_153	3.56195e-05	0	0	0	0	0.00151383	0	0	0	0	0	0	0	0	0	0	0	0	0	0	0	0	0	0	0	0	0	0.000498673	0	0	0	0	0.000854868	0.000872678	0	1.78098e-05	k__Bacteria;p__Proteobacteria;c__Gammaproteobacteria;o__Burkholderiales;f__Rhodocyclaceae;g__Methyloversatilis;s__
OTU_154	0	3.56195e-05	0	1.78098e-05	0	0	0	0.000302766	0	1.78098e-05	3.56195e-05	0	0	0	3.56195e-05	0	0	3.56195e-05	0	0	0	0.00272489	0	8.90488e-05	0	0.000142478	0.000142478	0	3.56195e-05	3.56195e-05	3.56195e-05	0	7.1239e-05	3.56195e-05	0	0	k__Bacteria
OTU_155	0.00126449	7.1239e-05	0.000178098	8.90488e-05	0.00112201	0.00130011	0.000124668	0.000106859	0.000195907	0.000142478	0.000249337	0	5.34293e-05	8.90488e-05	0.000641151	7.1239e-05	0	0	0.000338385	1.78098e-05	0	7.1239e-05	0	0	0	0.000142478	3.56195e-05	0.000320576	0	0	0.000498673	0	0.000587722	0.000623341	0	1.78098e-05	k__Bacteria;p__Firmicutes;c__Bacilli;o__Lactobacillales;f__Lactobacillaceae;g__Limosilactobacillus;s__Lactobacillus_reuteri
OTU_156	0.00069458	0	0	8.90488e-05	0	0.000374005	0	0	0	0	3.56195e-05	0	0	0	0.000605532	0	0.000106859	0	0	0	0	8.90488e-05	0	0	0	0	7.1239e-05	7.1239e-05	0.000160288	0	1.78098e-05	0	0.00112201	0.0007302	0	1.78098e-05	k__Bacteria;p__Bacteroidota;c__Bacteroidia;o__Bacteroidales;f__Bacteroidaceae;g__Bacteroides
OTU_157	0	0.000231527	0.000302766	0.000178098	0	0	0.000427434	0.000463054	0.000302766	0.000142478	0.000890488	0.000926107	0	0	0	0	0	0	0	0	1.78098e-05	0.000249337	0	0.00106859	0	0	1.78098e-05	0	0	0	0	0	0	0	0	0	k__Bacteria;p__Bdellovibrionota;c__Bdellovibrionia;o__Bdellovibrionales;f__Bdellovibrionaceae;g__Bdellovibrio;s__Bdellovibrio_bacteriovorus
OTU_158	0	1.78098e-05	0	3.56195e-05	0	0.000231527	7.1239e-05	0	3.56195e-05	0	0	7.1239e-05	0	7.1239e-05	0	0.000267146	3.56195e-05	5.34293e-05	7.1239e-05	3.56195e-05	1.78098e-05	7.1239e-05	0	0	7.1239e-05	1.78098e-05	0	0.00260022	0	7.1239e-05	3.56195e-05	0	0.000249337	0.000231527	0	0	k__Bacteria;p__Actinobacteriota;c__Coriobacteriia;o__Coriobacteriales;f__Atopobiaceae;g__Atopobium;s__bacterium
OTU_159	0	0	0	0	0	0	0	0	0	0	0	0.00377567	0	0	0	0	0	0	0	0	0	0	0	0	0	0	0	0	0	0	0	0	0	0	0	0	Unknown
OTU_160	0.000569912	0.000124668	0	0	0	0.000872678	0	0	0	0	0	0	0.000213717	0	0	0	0	0	0	0	0	0	0	5.34293e-05	0.00366881	3.56195e-05	0.000195907	0.000284956	8.90488e-05	5.34293e-05	0.000195907	7.1239e-05	0.000872678	0.000943917	3.56195e-05	5.34293e-05	k__Bacteria;p__Bacteroidota;c__Bacteroidia;o__Flavobacteriales;f__Flavobacteriaceae;g__Myroides;s__Myroides_odoratus
OTU_161	0.000854868	0	1.78098e-05	0	0	0	0	0.00140697	0	0.000338385	0	0.000356195	0	0	0	0	1.78098e-05	0	0	0.000195907	0	3.56195e-05	0	0.000374005	0	0	0	0	0	0	0	3.56195e-05	0	0	5.34293e-05	7.1239e-05	k__Bacteria
OTU_162	0	0	0	0	0	1.78098e-05	0	0	0	0	0.000463054	0	0	0	0.000160288	0	0	0	0	0	0	0	0.000160288	0	0	0	0	0	0	0	0	0	5.34293e-05	0.00397158	0.000160288	0	k__Bacteria;p__Firmicutes;c__Clostridia;o__Clostridia_UCG-014;f__;g__;s__
OTU_163	0	0.000160288	0	1.78098e-05	0	0	0	0.000124668	5.34293e-05	0	7.1239e-05	5.34293e-05	0	0	3.56195e-05	0	0.000213717	0	0	0.000142478	0	0.00267146	0	0	0	3.56195e-05	5.34293e-05	3.56195e-05	0	0	1.78098e-05	0	0.000213717	3.56195e-05	0	0	k__Bacteria
OTU_164	0	0	0	0	0	0	0	0	0	1.78098e-05	0	0	0	0	0	0	3.56195e-05	0	0	0	0	0.00331261	0	0	0	0	0	0	5.34293e-05	0	0	0	0	0	0	0	k__Bacteria
OTU_165	0.000516483	8.90488e-05	0.000106859	8.90488e-05	0	0.000641151	0.000338385	0.000178098	0.000124668	0.000160288	0.000391815	0	0	0	0.00126449	0	0	0	0.000391815	0	0	7.1239e-05	0	0	0	0	0	0.000480863	0	0	0.000320576	0	0.00121106	0.000249337	0	0	k__Bacteria;p__unidentified_Bacteria;c__Desulfovibrionia;o__Desulfovibrionales;f__Desulfovibrionaceae;g__;s__
OTU_166	0	0	0	0	0.000908298	0	0	0	0	0.00115763	0	0	0	0	0	0	0	0	8.90488e-05	0	0	0	1.78098e-05	0.000534293	0.000106859	0.000374005	0.000338385	0	0.000374005	0.000908298	0.00071239	0.000427434	0	3.56195e-05	0.000302766	0	k__Bacteria;p__Acidobacteriota;c__Blastocatellia;o__Pyrinomonadales;f__Pyrinomonadaceae;g__RB41;s__
OTU_167	8.90488e-05	0	1.78098e-05	0	0.00069458	0	0	0.000249337	0.00119325	0.00133573	0	0.000142478	1.78098e-05	0	3.56195e-05	0	0	7.1239e-05	0.000569912	7.1239e-05	0.000569912	1.78098e-05	0	0.000160288	0	0	0	0	0	3.56195e-05	0.000926107	0.000302766	0	0	0	0	k__Bacteria
OTU_168	0.000284956	0.000195907	0.000142478	0.000445244	0.000516483	0.000534293	5.34293e-05	0	8.90488e-05	0.000106859	0.000997346	5.34293e-05	0.000160288	0.000178098	0	0.000160288	0.000676771	8.90488e-05	0.000516483	0.000124668	0.000160288	7.1239e-05	0.00208374	0.000213717	0.000142478	0.000160288	0.000160288	0.000516483	0.000142478	0.000160288	0.000445244	3.56195e-05	0.00220841	0.00121106	0.000623341	0.000267146	k__Bacteria;p__Proteobacteria;c__Gammaproteobacteria;o__Pseudomonadales;f__Pseudomonadaceae;g__Pseudomonas;s__Pseudomonas_psychrophila
OTU_169	0.000605532	0	0	0.000284956	0	0	5.34293e-05	0	0	0	5.34293e-05	0	0	0	0.000587722	3.56195e-05	0.000837059	0	0	0	0	0.00130011	1.78098e-05	0	0	0	0.000676771	0	0.0016385	0	0	0	7.1239e-05	0.000374005	0	0	k__Bacteria;p__Firmicutes;c__Clostridia;o__Lachnospirales;f__Lachnospiraceae;g__Lachnospiraceae_NK4A136_group;s__
OTU_170	0	0	0	0	0	0	0	0	0	0	0.00482644	0	0	0	0	0	0	0	0	0	0	0	0.00071239	0	0	0	0	0	0	5.34293e-05	0	0	0	0	0.00115763	0	k__Bacteria
OTU_171	0	0.000195907	0.000106859	0.000178098	0	0	0.000338385	0.000338385	0.000213717	0.000338385	0.000854868	0.00153164	0	0	0	0	0	0	0	0	0	0.000302766	0	0.000943917	0	0	0	0	0	0	0	0	0	0	0	0	k__Bacteria;p__Desulfobacterota
OTU_172	0	5.34293e-05	0.000106859	0.000124668	0	0	0.00368662	5.34293e-05	3.56195e-05	5.34293e-05	8.90488e-05	0	0	0	0	3.56195e-05	0	0	0	0	0	8.90488e-05	0	0	0	0	0	0	0	0	0	0	0	0	0	0	k__Bacteria;p__Bacteroidota;c__Bacteroidia;o__Bacteroidales;f__Dysgonomonadaceae;g__Dysgonomonas
OTU_173	0	0	0	0	0	0.00229746	0	0	0	0	0	0	0	0	0	0	0	0	0	0	0	0	0	0	0	0	0	8.90488e-05	0	0	0	0	0.000142478	0.000160288	0	0	k__Bacteria
OTU_174	1.78098e-05	0.000231527	8.90488e-05	0.000106859	3.56195e-05	0	0.000284956	0.000231527	0.000267146	0.000320576	0.000356195	0	3.56195e-05	0	3.56195e-05	0	0	0.000658961	0	0	0	0.000160288	0	0	0	0	0	0	0	0.000854868	3.56195e-05	0	0	0	0	0	k__Bacteria
OTU_175	0	0	5.34293e-05	0	0.00151383	0	0	0.00151383	0	0	3.56195e-05	0	0	0	0	0	8.90488e-05	0	3.56195e-05	3.56195e-05	0	0	0	3.56195e-05	0	0.000142478	0.000676771	0.000142478	0.000267146	8.90488e-05	0.000676771	0.00074801	0.00252899	0.000320576	7.1239e-05	0	k__Bacteria
OTU_176	0	0	0	0	0	0	0	0	0	0	0.00340166	0	0	0	0	0	0	0	0	0	0	0	0.000658961	0	0	0	0	0	0	0	0	0	0	0	0.000837059	0	k__Bacteria;p__Bacteroidota;c__Bacteroidia;o__Bacteroidales;f__Muribaculaceae;g__;s__
OTU_177	0.000409624	0	0	0	0	0	0	0.000267146	0	0	0	0.00122887	0	0	0	5.34293e-05	5.34293e-05	1.78098e-05	0	0.000480863	0	0	0	0.000284956	0	0	0	0	0	0	0	0.000320576	0	0	0	7.1239e-05	k__Bacteria
OTU_178	0	5.34293e-05	5.34293e-05	3.56195e-05	0	0	0.00226184	0.000124668	0.000160288	5.34293e-05	0.000160288	0	0	0	0	0.000195907	0	0	0	0	0	3.56195e-05	0	0	0	0	0	0	0	0	0	0	0	0	0	0	k__Bacteria;p__Firmicutes;c__Clostridia;o__Clostridiales;f__Clostridiaceae;g__Clostridium_sensu_stricto_8;s__Clostridiaceae_bacterium_mt10
OTU_179	0	1.78098e-05	1.78098e-05	1.78098e-05	0	0	0	0	0	0	0	0	0	0	8.90488e-05	0	0.000142478	0	0	0	0	0.00284956	0	0	0	0	0	0	1.78098e-05	0	0	0	0	0	0	0	k__Bacteria
OTU_180	5.34293e-05	8.90488e-05	0.000641151	0.000801439	0	3.56195e-05	0	0	0	1.78098e-05	0.000160288	0	3.56195e-05	1.78098e-05	0	0	0	0	0	0	0	5.34293e-05	0	5.34293e-05	0.00391815	8.90488e-05	0.000213717	0	8.90488e-05	3.56195e-05	0.000106859	5.34293e-05	0	0	0.000445244	0	k__Bacteria;p__Bacteroidota;c__Bacteroidia;o__Sphingobacteriales;f__Sphingobacteriaceae;g__Sphingobacterium;s__Caenorhabditis_elegans
OTU_181	0	0	0.000267146	0.000569912	0	3.56195e-05	1.78098e-05	1.78098e-05	0	3.56195e-05	0	0	0	3.56195e-05	0	0	0	0.000195907	0.000106859	3.56195e-05	0	0.000267146	1.78098e-05	0	1.78098e-05	0.000534293	0.000320576	0.000552102	0	3.56195e-05	0.000284956	0	0	3.56195e-05	7.1239e-05	0	k__Bacteria;p__Firmicutes;c__Bacilli;o__Lactobacillales;f__Aerococcaceae;g__Aerococcus;s__Aerococcus_urinaeequi
OTU_182	0.000213717	1.78098e-05	0.000267146	0.000676771	0	1.78098e-05	0.000160288	0	0	0	8.90488e-05	0	0	0.000267146	0.000124668	0.000106859	0.000178098	0	3.56195e-05	0	0	0.000142478	0	0	0	0.000178098	0.000552102	0.000106859	0.000124668	0	7.1239e-05	0	0.000106859	5.34293e-05	0	0	k__Bacteria;p__Bacteroidota;c__Bacteroidia;o__Bacteroidales;f__Marinifilaceae;g__Odoribacter;s__
OTU_183	0.000569912	0	0	0	0	0.000872678	0	0	0	0	0	0	0	0	0.000552102	0	0	0	0	0	0	0	0	0	0	0	0	0.00119325	0	0	0	0	3.56195e-05	0.000213717	0	0	k__Bacteria;p__Firmicutes;c__Bacilli;o__Mycoplasmatales;f__Mycoplasmataceae;g__Mycoplasma;s__Candidatus_Mycoplasma_girerdii
OTU_184	1.78098e-05	5.34293e-05	0.000142478	0.000124668	0	0	0.000498673	0.000195907	0.000409624	0.000480863	0.000498673	5.34293e-05	0	0	5.34293e-05	0	0	0.000445244	0	0	0	0.000284956	0	5.34293e-05	0	0	0	0	0	0.0007302	0	0	0	0	0	0	k__Bacteria;p__Chloroflexi;c__AD3;o__;f__;g__;s__
OTU_185	0.000178098	0	0.000195907	0.000445244	0	0	0.000480863	0	0	0	0	0	0	0.000267146	0.00135354	0.000178098	0.000124668	0	0	0	0	0.000124668	0	0	0	0.000142478	0.000213717	0.000178098	5.34293e-05	0	0	0	8.90488e-05	1.78098e-05	0	0	k__Bacteria;p__Bacteroidota;c__Bacteroidia;o__Bacteroidales;f__Muribaculaceae;g__;s__
OTU_186	0	0	0	7.1239e-05	0.00074801	0	0	0.000338385	0	1.78098e-05	0	0.000231527	0	0	0	0	5.34293e-05	0	0	0	0	0.00117544	5.34293e-05	5.34293e-05	0	7.1239e-05	3.56195e-05	0	1.78098e-05	0	0	0	3.56195e-05	7.1239e-05	0	0	k__Bacteria;p__Proteobacteria
OTU_187	5.34293e-05	1.78098e-05	0	0	0.00172755	0.00113982	0	0	0	3.56195e-05	0	0	3.56195e-05	0	0	0	1.78098e-05	3.56195e-05	0	1.78098e-05	0	0	0	0.000534293	0	0	5.34293e-05	0.000178098	7.1239e-05	0	3.56195e-05	3.56195e-05	0.000890488	0.000623341	0	0	k__Bacteria;p__Firmicutes;c__Bacilli;o__Lactobacillales;f__Lactobacillaceae;g__Lactiplantibacillus;s__Lactobacillus_plantarum
OTU_188	0	0	0	0	0	0	0	1.78098e-05	0	1.78098e-05	0.00272489	0	0	0	0	0	0	0	0	0	0	0	0.000391815	0	0	0	0	3.56195e-05	0	0	0	0	0	0	0.000676771	0	k__Bacteria;p__Actinobacteriota;c__Coriobacteriia;o__Coriobacteriales;f__Atopobiaceae
OTU_189	0	0	0	0	0	0.00267146	0	0	0	0	0	0	0	0	0	5.34293e-05	0	1.78098e-05	0	0	0	0	0	0	0	0	0	0.000106859	0	0	0	0	0.000231527	0.000106859	0	0	k__Bacteria;p__Actinobacteria;c__unidentified_Actinobacteria;o__Micrococcales;f__Micrococcaceae;g__Rothia;s__Rothia_mucilaginosa
OTU_190	0.000106859	1.78098e-05	7.1239e-05	0.000213717	1.78098e-05	0.000195907	0	0	1.78098e-05	0.0016385	1.78098e-05	0	0.000142478	1.78098e-05	5.34293e-05	0	0.000195907	0.000106859	8.90488e-05	1.78098e-05	8.90488e-05	5.34293e-05	0	1.78098e-05	0.000124668	0.000142478	0.000391815	3.56195e-05	7.1239e-05	0.000106859	0.00115763	7.1239e-05	0.000676771	0.000142478	0.000124668	0.000124668	k__Bacteria;p__Firmicutes;c__Bacilli;o__Staphylococcales;f__Staphylococcaceae;g__Staphylococcus
OTU_191	0	0	1.78098e-05	0	0	0	0	0	3.56195e-05	1.78098e-05	0	0	0	0	0	0	3.56195e-05	0	0	0	0	0.00272489	0	0	0	0	0	0	3.56195e-05	0	0	0	0	0	0	0	k__Bacteria
OTU_192	0	0.000160288	0	8.90488e-05	0	0	0	0.00261803	7.1239e-05	1.78098e-05	5.34293e-05	0	0	0	0	0	0	0	0	5.34293e-05	0	0	0	0	0.000587722	3.56195e-05	0	0	5.34293e-05	0	0	0.000178098	0	0	0	0	k__Bacteria;p__Firmicutes;c__Bacilli;o__Bacillales;f__Planococcaceae;g__Lysinibacillus
OTU_193	5.34293e-05	0	0	0	0	0.00322357	0	0	0	0	0	0	0	0	0	0	0	0	0	0	0	0	0	0	0	0	0	0	0	0	0	0	7.1239e-05	7.1239e-05	0	0	k__Bacteria
OTU_194	0	5.34293e-05	0.000320576	7.1239e-05	3.56195e-05	0.000213717	0	3.56195e-05	5.34293e-05	0.00240432	7.1239e-05	0	0	0	0	0	5.34293e-05	1.78098e-05	0	0	0	1.78098e-05	7.1239e-05	0	0	5.34293e-05	1.78098e-05	0	5.34293e-05	0	5.34293e-05	0	0.000124668	8.90488e-05	5.34293e-05	0	k__Bacteria;p__Firmicutes;c__Bacilli;o__Lactobacillales;f__Streptococcaceae;g__Streptococcus;s__Streptococcus_equinus
OTU_195	0	0	3.56195e-05	0	0.000320576	0	0	0.000284956	0.00179879	0.000463054	1.78098e-05	0.000302766	0	0	0	0	0	0.0010864	0.000427434	0.000195907	0.000605532	0	3.56195e-05	0.000516483	0	0	1.78098e-05	0	0	0.00147821	0.000427434	0.000427434	0	0	0	0	k__Bacteria;p__Acidobacteriota;c__Acidobacteriae;o__Acidobacteriales;f__Acidobacteriaceae_(Subgroup_1)
OTU_196	0.000391815	0.000249337	0.000427434	0.00113982	0	0.000979537	1.78098e-05	1.78098e-05	3.56195e-05	0	7.1239e-05	5.34293e-05	3.56195e-05	7.1239e-05	0	0.000124668	0.000284956	0.000124668	0.000124668	0	7.1239e-05	8.90488e-05	1.78098e-05	0	0	0.000195907	0.000320576	0.000445244	1.78098e-05	1.78098e-05	0	1.78098e-05	0.000480863	0.000658961	3.56195e-05	0.000249337	k__Bacteria;p__Proteobacteria;c__Gammaproteobacteria;o__Enterobacterales;f__Pseudoalteromonadaceae;g__Pseudoalteromonas
OTU_197	0.000142478	5.34293e-05	0.000106859	0.000124668	0.000195907	0	0.000374005	0.000356195	0.000926107	0.000819249	0.000480863	0.000195907	0	1.78098e-05	0.000142478	3.56195e-05	1.78098e-05	0.000534293	5.34293e-05	0.000195907	0.000195907	0.000195907	0	0.000302766	0	5.34293e-05	1.78098e-05	0	0	0.00117544	0.000302766	0.000356195	0	0	0	0	k__Bacteria;p__Actinobacteriota;c__Acidimicrobiia;o__IMCC26256;f__unidentified_IMCC26256;g__unidentified_IMCC26256
OTU_198	5.34293e-05	0	3.56195e-05	5.34293e-05	1.78098e-05	0	3.56195e-05	0	0	0.00261803	7.1239e-05	0	0	0	0	0	1.78098e-05	0	0	0	0	0	0	0	0	0	0	0	0	0	0	0	0.000106859	1.78098e-05	0	0	k__Bacteria;p__Firmicutes;c__Bacilli;o__Erysipelotrichales;f__Erysipelatoclostridiaceae;g__Erysipelatoclostridium;s__
OTU_199	0	0	0	0	0.00334823	0.000178098	0	0	0	0	0	0	0	0	0	0	0	0	0	0	0	0	0	0	0	0	0	0	0	0	0	0	1.78098e-05	0	0	0	k__Bacteria;p__Firmicutes;c__Bacilli;o__Lactobacillales;f__Lactobacillaceae;g__Levilactobacillus;s__Lactobacillus_brevis
OTU_200	0	0.000195907	0.000213717	0.000213717	0	0	0.000480863	0.000391815	0.000427434	0.000516483	0.000516483	0	0	0	1.78098e-05	0	0	0.000391815	0	0	0	0.000195907	0	3.56195e-05	0	0	0	0	0	0.000979537	1.78098e-05	0	0	0	0	0	k__Bacteria;p__Chloroflexi;c__P2-11E;o__;f__;g__;s__
OTU_201	0.000106859	0	0	0	0	0.000534293	0	0	0	0	0	0	0	0	0	0	0	0	0	0	0	0	0	0	0	0	0	0.000302766	0	0	0	0	0.00113982	0.00105078	0	0	k__Bacteria;p__Bacteroidota;c__Bacteroidia;o__Bacteroidales;f__Dysgonomonadaceae;g__Dysgonomonas;s__Dysgonomonas_capnocytophagoides
OTU_202	0.00293861	0	3.56195e-05	5.34293e-05	0	0.000106859	8.90488e-05	7.1239e-05	0.000106859	5.34293e-05	0.000338385	0	0	0	0.00317014	0	0	0	0.000195907	0	0	0.000249337	0	0	0	0	1.78098e-05	3.56195e-05	0	0	0.000178098	0	0.000552102	0.000534293	0	7.1239e-05	k__Bacteria;p__Bacteroidota;c__Bacteroidia;o__Bacteroidales;f__Muribaculaceae;g__;s__
OTU_203	0	0	0	0	0.00268927	0	0	0	0	0.0007302	0	0	0	0	0	0	0	0	0	0	0	0	0	0	0	0	0	0	0	0	0	0	0	0	0	0	k__Bacteria;p__Proteobacteria
OTU_204	7.1239e-05	0	0	0	0	0	0	0.0007302	0	0	0	0.00162069	0	0	0	0	0	0	0	0	0	0	0	0.000124668	0	0	0	0	0	0	0	0	0	0	0	0	k__Bacteria
OTU_205	0.000516483	0	3.56195e-05	5.34293e-05	0	0.000320576	3.56195e-05	0	0	0	1.78098e-05	0	0	0	0.000160288	3.56195e-05	1.78098e-05	0	0	0	0	7.1239e-05	0	0	0	3.56195e-05	7.1239e-05	0	3.56195e-05	0	0	0	0.000498673	0.0010864	0	0	k__Bacteria;p__Bacteroidota;c__Bacteroidia;o__Bacteroidales;f__Bacteroidaceae;g__Bacteroides;s__Bacteroides_caecimuris
OTU_206	0	0	1.78098e-05	1.78098e-05	5.34293e-05	0	1.78098e-05	0.000979537	0.00119325	7.1239e-05	0	0	0	0	0	0	0	3.56195e-05	0.0018344	0.00076582	0.000658961	0	0	0	0	0	0	0	0	0.000142478	0.00270708	0.00172755	0	0	0	0	k__Bacteria;p__Proteobacteria;c__Gammaproteobacteria;o__Xanthomonadales;f__Rhodanobacteraceae;g__Chujaibacter;s__
OTU_207	8.90488e-05	0.000124668	0	0	0.00071239	0	0.000231527	1.78098e-05	3.56195e-05	0.000213717	1.78098e-05	5.34293e-05	0.000480863	0.000142478	0	0.000160288	0	8.90488e-05	0.000178098	3.56195e-05	5.34293e-05	0	1.78098e-05	5.34293e-05	0.000801439	1.78098e-05	0.000374005	0	0.000142478	0.000302766	0.000979537	0.000463054	0	3.56195e-05	0.000142478	0	k__Bacteria;p__Proteobacteria;c__Alphaproteobacteria;o__Sphingomonadales;f__Sphingomonadaceae;g__Sphingomonas;s__Sphingomonas_panni
OTU_208	0	0	0	0	0	0.00227965	0	0	0	0	0	0	0	0	0	0	0	0	0	0	0	0	0	0	0	0	0	5.34293e-05	3.56195e-05	0	0	0	1.78098e-05	0	0	0	k__Bacteria;p__Fusobacteriota;c__Fusobacteriia;o__Fusobacteriales;f__Fusobacteriaceae;g__Fusobacterium;s__Fusobacterium_nucleatum
OTU_209	0	0	0	3.56195e-05	0	0	0	0	0	0	0	0	0	0	0	0	0	0	0	0	0	0.00265365	0	0	0	0	0	0	0	0	0	0	0	0	0	0	k__Bacteria
OTU_210	3.56195e-05	5.34293e-05	5.34293e-05	0	0.0018166	0	5.34293e-05	7.1239e-05	0.00101516	7.1239e-05	0.000338385	0	0	0	0	0	0	0.000908298	0	0	0.000106859	8.90488e-05	0	0	0	0	0	0	0	0.000658961	0	0	0	0	0	0	k__Archaea;p__Crenarchaeota;c__Nitrososphaeria;o__Nitrosotaleales;f__Nitrosotaleaceae;g__Candidatus_Nitrosotalea;s__
OTU_211	0.000302766	0	0	0	0.0042031	0	3.56195e-05	7.1239e-05	0.000552102	0.000801439	0	0.000142478	0	0	0.000124668	0	0	3.56195e-05	0.000231527	0	0.000534293	0	0	0.000284956	1.78098e-05	1.78098e-05	3.56195e-05	0	0	0.000178098	0.000605532	0.000195907	0	0	0	0	k__Bacteria;p__unidentified_Bacteria;c__Alphaproteobacteria;o__Rhizobiales;f__Xanthobacteraceae;g__;s__
OTU_212	0	1.78098e-05	3.56195e-05	5.34293e-05	0	0	3.56195e-05	0	5.34293e-05	0.00192345	5.34293e-05	0	0	0	0	0	0	0	0	0	0	5.34293e-05	0	0	0	0	0	0	0	0	0	0	0	0	0	0	k__Bacteria;p__Firmicutes;c__Clostridia;o__Clostridiales;f__Clostridiaceae;g__Clostridium_sensu_stricto_11
OTU_213	3.56195e-05	0.000178098	0.000178098	0.000231527	0	0	0.000480863	0.000302766	0.000480863	0.000231527	0.00106859	0.00176317	0	0	0	0	0	0	0	0	0	0.000284956	0	0.00135354	0	0	0	0	3.56195e-05	0	0	0	0	0	0	0	k__Bacteria;p__Bacteroidota;c__Bacteroidia;o__Sphingobacteriales;f__env.OPS_17;g__;s__
OTU_214	0.000231527	0	0.000195907	0.000178098	0	8.90488e-05	0.000338385	0.000124668	0.000106859	0.000124668	0.000498673	0	0	0	7.1239e-05	0	0	0	0.000391815	0	0	0.000302766	0	0	0	0	0	0	0	0	0.000160288	0	3.56195e-05	0.000445244	0	0	k__Bacteria;p__Bacteroidota;c__Bacteroidia;o__Bacteroidales;f__Prevotellaceae;g__Prevotellaceae_NK3B31_group;s__
OTU_215	3.56195e-05	0	0	5.34293e-05	3.56195e-05	0	0	0.000391815	0	0	1.78098e-05	0.00106859	0	0	0	5.34293e-05	0	0.000178098	0.000249337	0.000106859	0	0	1.78098e-05	0	0	0	1.78098e-05	0	0	0	1.78098e-05	1.78098e-05	0	0	0	0	k__Bacteria
OTU_216	0	0	5.34293e-05	0	0	0	0.0021906	3.56195e-05	0.000106859	3.56195e-05	5.34293e-05	0	0	0	0	7.1239e-05	0	0	0	0	0	5.34293e-05	0	0	0	0	0	0	0	0	0	0	0	0	0	0	k__Bacteria;p__Proteobacteria;c__Gammaproteobacteria;o__Burkholderiales;f__Comamonadaceae;g__Schlegelella;s__
OTU_217	0	0.000195907	0.000249337	0.000926107	0	0.000587722	0	3.56195e-05	3.56195e-05	0	5.34293e-05	3.56195e-05	0	0	0	1.78098e-05	0.000142478	0.000106859	3.56195e-05	0.000302766	1.78098e-05	0.000409624	0	0	0	0.000178098	0.000124668	0.000463054	5.34293e-05	0	1.78098e-05	1.78098e-05	0.000837059	0.000356195	8.90488e-05	0	k__Bacteria;p__Proteobacteria;c__Gammaproteobacteria;o__Enterobacterales;f__Vibrionaceae;g__Vibrio;s__Vibrio_diabolicus
OTU_218	0	3.56195e-05	0.000142478	0.000160288	0	0	0.000338385	0.000231527	0.000231527	0.000284956	0.000445244	0	0	1.78098e-05	0	0	0	0.000338385	0	0	0	0.000124668	0	0	0	0	0	0	0	0.000569912	0	0	0	0	0	0	k__Bacteria;p__Chloroflexi;c__P2-11E;o__;f__;g__;s__
OTU_219	0	0	0	3.56195e-05	0.000943917	0	0	3.56195e-05	0.00204812	0.0018344	0	0	0	0	0	0	0	1.78098e-05	3.56195e-05	0	0.00105078	3.56195e-05	0	1.78098e-05	0	0	0	0	0	1.78098e-05	0	3.56195e-05	0	0	3.56195e-05	0	k__Bacteria;p__Acidobacteriota;c__Acidobacteriae;o__Subgroup_2;f__;g__;s__
OTU_220	0	0	0	0	0	0.00208374	0	0	0	0	0	0	0	0	0	0	3.56195e-05	0	0	0	0	0	0	0	0	0	0	0	0	0	0	0	3.56195e-05	5.34293e-05	0	0	k__Bacteria;p__Proteobacteria;c__Gammaproteobacteria;o__Burkholderiales;f__Neisseriaceae;g__Neisseria;s__Neisseria_mucosa
OTU_221	0.000908298	3.56195e-05	7.1239e-05	5.34293e-05	0	0.000142478	0.000142478	0	7.1239e-05	5.34293e-05	0.000142478	0	0	0	0.000961727	0	0	0	0.000178098	0	0	0.000142478	0	0	0	0	0	1.78098e-05	0	0	0.000195907	0	0.000124668	0.000213717	0	0	k__Bacteria;p__Bacteroidota;c__Bacteroidia;o__Bacteroidales;f__Prevotellaceae
OTU_222	0	0	7.1239e-05	0.000658961	0	0	7.1239e-05	0.000106859	1.78098e-05	0.000124668	0	0.000213717	0	1.78098e-05	0.000142478	0	0.000284956	0	0	3.56195e-05	0	0.000516483	0	0	0	0	0	0	0	0	0	0	0	0	0	0	k__Bacteria;p__Proteobacteria;c__Alphaproteobacteria;o__Rickettsiales;f__Mitochondria
OTU_223	0	0	0	0	5.34293e-05	0	0	0	0.00103297	0.000213717	0	0	0	0	0	0	0	0	0	0	0.00103297	0	0	0	0	0	0	0	0	0	0	0	0	0	0	0	k__Archaea;p__Micrarchaeota;c__Micrarchaeia;o__Micrarchaeales;f__unidentified_Micrarchaeales;g__Candidatus_Micrarchaeum;s__
OTU_224	1.78098e-05	0	0	1.78098e-05	0.000338385	0	1.78098e-05	0.00137135	0.000427434	0.000374005	0	0.00119325	0	0	7.1239e-05	0	0	0.0010864	0.000213717	0.000480863	8.90488e-05	1.78098e-05	0	0.00135354	1.78098e-05	8.90488e-05	3.56195e-05	0	5.34293e-05	0.00265365	0.000587722	0.00153164	0	0	5.34293e-05	0	k__Bacteria;p__Acidobacteriota;c__Acidobacteriae;o__Bryobacterales;f__Bryobacteraceae;g__Bryobacter;s__
OTU_225	1.78098e-05	0	0	0	0	0	0	0	0	0	0.00828154	0	0	7.1239e-05	0.000124668	0	0	0	0	0	0	0	0.00190564	0	0	1.78098e-05	0	0	0	0	0	0	0	0	0.00240432	0	k__Bacteria;p__Firmicutes;c__Clostridia;o__Lachnospirales;f__Lachnospiraceae
OTU_226	0	5.34293e-05	0.000124668	8.90488e-05	0	0	0.000480863	0.000213717	0.000178098	0.000160288	0.000534293	0.000658961	0	0	0	3.56195e-05	0	0	0	0	0	0.000160288	0	0.00069458	0	0	0	0	0	0	0	0	0	0	0	0	k__Bacteria;p__Firmicutes;c__Clostridia;o__Clostridiales;f__Clostridiaceae;g__Youngiibacter;s__
OTU_227	7.1239e-05	0	3.56195e-05	1.78098e-05	0	0	0.0021906	7.1239e-05	8.90488e-05	0	5.34293e-05	0	0	0	0.000427434	5.34293e-05	0	0	0	0	0	0	0	0	0	0	0	0	0	0	0	0	0	0	0	0	k__Bacteria;p__Proteobacteria;c__Gammaproteobacteria;o__Pseudomonadales;f__Moraxellaceae;g__Moraxella;s__Moraxella_osloensis
OTU_228	0	1.78098e-05	0	5.34293e-05	0.00133573	0	8.90488e-05	5.34293e-05	0.000231527	0.000178098	0.000142478	0	0	0	1.78098e-05	0	0	0.000160288	0.000356195	0	5.34293e-05	8.90488e-05	0	0.000106859	1.78098e-05	0	3.56195e-05	0	0	0.000552102	0.00167412	5.34293e-05	0	0	5.34293e-05	0	k__Bacteria;p__Proteobacteria;c__Alphaproteobacteria;o__Rhizobiales;f__Rhizobiaceae;g__Mesorhizobium
OTU_229	0.000160288	0	0	0	0.00242213	0	0	0	0	7.1239e-05	0	0	0	0	0.000142478	0	0	0	0	0	1.78098e-05	0	0	0	0	0	0	0	0	0	0	1.78098e-05	0	3.56195e-05	0	0	k__Bacteria;p__Firmicutes;c__Clostridia;o__Clostridiales;f__Clostridiaceae;g__Clostridium_sensu_stricto_1;s__
OTU_230	0	0.000160288	3.56195e-05	0.000516483	0.000160288	0	0	8.90488e-05	0	1.78098e-05	1.78098e-05	0	0	0	0	0	0.000302766	0	5.34293e-05	0	0	0.000605532	0	0	1.78098e-05	0	5.34293e-05	0	1.78098e-05	0	0	0	0	0	0	0	k__Bacteria;p__Proteobacteria;c__Alphaproteobacteria;o__Rickettsiales;f__Mitochondria
OTU_231	0.000160288	5.34293e-05	3.56195e-05	8.90488e-05	0	0	0.000178098	0.000106859	0.000267146	0.000178098	0.000284956	0.000124668	0	0	0.000106859	1.78098e-05	0	0.000284956	0	0	0	0.000124668	0	8.90488e-05	0	0	0	0	0	0.000231527	0	0	0	0	0	0	k__Bacteria;p__Chloroflexi;c__TK10
OTU_232	0.000106859	0	0.000142478	0.000160288	0.000445244	3.56195e-05	8.90488e-05	0.000178098	0.000178098	0.00069458	0.000498673	0.000534293	0	0	3.56195e-05	0	0	0.000320576	7.1239e-05	0	1.78098e-05	0.000142478	0	0.000872678	0.000124668	0.000124668	0.000142478	0	0.000231527	0.000783629	0.000427434	0.000391815	0	0	0.000106859	0	k__Bacteria;p__Acidobacteriota;c__Acidobacteriae;o__Solibacterales;f__Solibacteraceae;g__Candidatus_Solibacter;s__
OTU_233	0	0	0	0	0.00416748	0	0	0	0	0	0	0	0	0	0	1.78098e-05	0	0	0	0	0	0	0	0	0	0	0	0	0	0	0	0	0	0	0	0	k__Bacteria
OTU_234	0	5.34293e-05	1.78098e-05	5.34293e-05	0	0	0.00185221	0.000106859	7.1239e-05	0.000106859	7.1239e-05	0	0	0	0	8.90488e-05	0	0	0	0	0	7.1239e-05	0	0	0	0	0	0	0	0	0	0	0	0	0	0	k__Bacteria;p__Proteobacteria;c__Gammaproteobacteria;o__Burkholderiales;f__Rhodocyclaceae;g__Azospira
OTU_235	0	3.56195e-05	0.000213717	0.000195907	0	0	0.000320576	0.000320576	0.000195907	0.000213717	0.000356195	0.000587722	0	0	0	0	0	0	0	0	0	0.000195907	0	0.000516483	0	0	0	0	0	0	0	0	0	0	0	0	k__Bacteria;p__Bdellovibrionota;c__Bdellovibrionia;o__Bdellovibrionales;f__Bdellovibrionaceae;g__Bdellovibrio;s__
OTU_236	0.000249337	0	0.000106859	0.000445244	0	7.1239e-05	0.000837059	5.34293e-05	0	1.78098e-05	0.000178098	0	0	7.1239e-05	3.56195e-05	0.000658961	0.000569912	0	0	0	0	0.000498673	7.1239e-05	0	0	0.000160288	0.0007302	0	0.000498673	0	0	0	0.000195907	0.000676771	0.000106859	0	k__Bacteria;p__Proteobacteria;c__Gammaproteobacteria;o__Burkholderiales;f__Sutterellaceae;g__Parasutterella;s__Burkholderiales_bacterium_YL45
OTU_237	0	0.000160288	0.000231527	0.00149602	0	0	0	1.78098e-05	0.000106859	3.56195e-05	0.000160288	0	0	0.000267146	0	1.78098e-05	0	3.56195e-05	1.78098e-05	0	0	3.56195e-05	0	1.78098e-05	0.000267146	5.34293e-05	0.000124668	0	0	0	1.78098e-05	0	0	5.34293e-05	0	0	k__Bacteria;p__Bacteroidota;c__Bacteroidia;o__Flavobacteriales;f__Weeksellaceae;g__Empedobacter;s__Empedobacter_brevis
OTU_238	0	1.78098e-05	0	0	0	0	0	3.56195e-05	0	0	0	0	0	0	7.1239e-05	0	3.56195e-05	0	0	1.78098e-05	0	0.00199469	0	0	0	0	0	0	1.78098e-05	0	0	0	0	0	0	0	k__Bacteria
OTU_239	0.000267146	7.1239e-05	0	3.56195e-05	0	5.34293e-05	0	0	0	0	0	0	7.1239e-05	0	5.34293e-05	0	0	0	0	0	0	0	0	7.1239e-05	0.00147821	5.34293e-05	5.34293e-05	1.78098e-05	5.34293e-05	0.000160288	1.78098e-05	0	0	1.78098e-05	1.78098e-05	0	k__Bacteria;p__Proteobacteria;c__Gammaproteobacteria;o__Burkholderiales;f__Alcaligenaceae;g__Paenalcaligenes;s__
OTU_240	5.34293e-05	0	0	0	0.00260022	0	0	0	0	8.90488e-05	5.34293e-05	0	0	0	0	0	0	0	0	0	0	0	1.78098e-05	0	0	0	0	0	0	0	1.78098e-05	0	5.34293e-05	0	0	0	k__Bacteria;p__Cyanobacteria;c__Vampirivibrionia;o__Gastranaerophilales;f__;g__;s__
OTU_241	0	1.78098e-05	0.000231527	7.1239e-05	0	0	0.000178098	0.000213717	0.000213717	0.000463054	0.000587722	0	0	0	0	0	1.78098e-05	0.000374005	1.78098e-05	0	0	8.90488e-05	0	0	0	0	0	0	0	0.000676771	1.78098e-05	3.56195e-05	0	0	0	0	k__Bacteria;p__Chloroflexi;c__SHA-26;o__;f__;g__;s__
OTU_242	1.78098e-05	0	0	0	0.000356195	0	0	0	0.00188783	0.000676771	0	8.90488e-05	0	0	7.1239e-05	3.56195e-05	0	0.000302766	0.000231527	0	0.00071239	0	0	0	0	0	1.78098e-05	0	5.34293e-05	0.000498673	0.000427434	1.78098e-05	0	0	1.78098e-05	1.78098e-05	k__Bacteria;p__Acidobacteriota;c__Acidobacteriae;o__Subgroup_2;f__;g__;s__
OTU_243	0.000445244	0	0.000106859	1.78098e-05	0	0.000178098	0.000142478	7.1239e-05	7.1239e-05	5.34293e-05	0.000267146	0	0	0	0.000213717	0	0	0	0.000106859	0	0	5.34293e-05	0	0	0	0	0	0	0	0	0.000320576	0	0.000106859	0.000338385	0	0	k__Bacteria;p__Firmicutes;c__Negativicutes;o__Veillonellales-Selenomonadales;f__Selenomonadaceae;g__Quinella;s__
OTU_244	0	0	0	0	0	0	0	0.00190564	1.78098e-05	0	1.78098e-05	0	0	0	0	0	0	0	0	3.56195e-05	0	0	0	0	0	0	0	0	3.56195e-05	0	0	0	0	0	0	0	k__Archaea;p__Halobacterota;c__Methanosarcinia;o__Methanosarciniales;f__Methanosarcinaceae;g__Methanosarcina;s__
OTU_245	3.56195e-05	0	0	0	0.00071239	0	0	0	8.90488e-05	0.00117544	8.90488e-05	0.000195907	1.78098e-05	0	3.56195e-05	1.78098e-05	0	0.000106859	0	0	3.56195e-05	0	0	0.000979537	0.000160288	0.000249337	0.000160288	0	0.000445244	0.00122887	0.000427434	0.000391815	0	0	0.000213717	0	k__Bacteria;p__unidentified_Bacteria;c__Acidobacteriae;o__Acidobacteriales;f__;g__;s__
OTU_246	5.34293e-05	1.78098e-05	0	0	0	1.78098e-05	0	0	0	0	0.00195907	0	0	0	0	0	0	0	0	0	1.78098e-05	0	0.000249337	0	5.34293e-05	0	0	0.000178098	0	0	0	0	0	0	0.000445244	0	k__Bacteria;p__Actinobacteriota;c__Coriobacteriia;o__Coriobacteriales;f__Atopobiaceae
OTU_247	0	7.1239e-05	0	0	3.56195e-05	5.34293e-05	0	0	0	0	3.56195e-05	0	1.78098e-05	0	0	0	0	0	1.78098e-05	0	0	0	0	1.78098e-05	0.000178098	0	7.1239e-05	5.34293e-05	0	0	8.90488e-05	8.90488e-05	0.00137135	0.000195907	7.1239e-05	0	k__Bacteria;p__Proteobacteria;c__Alphaproteobacteria;o__Rhizobiales;f__Devosiaceae;g__Devosia;s__Devosia_riboflavina
OTU_248	0	1.78098e-05	0	5.34293e-05	0	0	0	1.78098e-05	0	3.56195e-05	0	0	0	0	0	0	5.34293e-05	0	0	0	0	0.00174536	0	0	0	0	0	0	0	0	0	0	0	0	0	0	k__Bacteria
OTU_249	0	0	0	0	0	0	7.1239e-05	0.00169193	0	0	0	0	0	0	0	0	0	0	0	0	0	0	0	0	0	0	0	0	0	0	0	1.78098e-05	0	0	0	0	Unknown
OTU_250	0	0	0	0	0.00240432	0	0	0	0	0	0	0	0	0	0	0	5.34293e-05	0	0	0	0	0	0	0	0	0	0	0	0	0	0	0	0	0	0	0	k__Bacteria;p__Firmicutes;c__Clostridia;o__Oscillospirales;f__Ruminococcaceae;g__Ruminococcus;s__Ruminococcus_flavefaciens
OTU_251	0	5.34293e-05	1.78098e-05	0.000320576	0	0	0	0.00138916	0	0	0	0	0	0	0	0	0	0	0	1.78098e-05	0	0	0	8.90488e-05	0	0	0	0	0	0	0	1.78098e-05	0	0	0	0	k__Bacteria;p__Proteobacteria
OTU_252	0	0	0	0	0	0.00158507	0	0	0	0	0	0	0	0	0	0	0	0	0	0	0	0	0	0	0	0	0	0	0	0	0	0	0	0	0	0	k__Bacteria
OTU_253	0	5.34293e-05	0	1.78098e-05	0	0	0	0	0	0	1.78098e-05	0	0	0	5.34293e-05	0	1.78098e-05	0	0	0	0	0.00187002	0	0	0	0	0	0	3.56195e-05	0	0	0	0	0	0	0	k__Bacteria
OTU_254	0	3.56195e-05	0	0.000231527	0.000926107	0	0	5.34293e-05	0	0.000106859	0	0	5.34293e-05	0	0.000231527	0	0	3.56195e-05	3.56195e-05	0	0	8.90488e-05	0	0	0	1.78098e-05	5.34293e-05	0	3.56195e-05	7.1239e-05	0	3.56195e-05	0	0	0	0	k__Bacteria
OTU_255	0	1.78098e-05	1.78098e-05	7.1239e-05	0.00203031	0	0	0.000142478	0	0	8.90488e-05	0	1.78098e-05	0	0	0	5.34293e-05	0.000195907	5.34293e-05	5.34293e-05	0	0.000267146	5.34293e-05	0	0	0	0	0	5.34293e-05	3.56195e-05	0	0	0	0	0	0	k__Bacteria
OTU_256	0	0	0	0	0	0.0018344	0	0	0	0	0	0	0	0	0	0	0	0	0	0	0	0	0	0	0	0	0	5.34293e-05	0	0	0	0	0.000142478	7.1239e-05	0	0	k__Bacteria;p__Bacteroidota;c__Bacteroidia;o__Bacteroidales;f__Prevotellaceae;g__Prevotella;s__Prevotella_intermedia
OTU_257	0	3.56195e-05	5.34293e-05	5.34293e-05	0	0	0.00167412	0.000106859	0.000178098	0.000124668	0.000142478	0	0	0	0	0.000160288	0	0	0	0	0	1.78098e-05	0	0	0	0	0	0	0	0	0	0	0	0	0	0	k__Bacteria
OTU_258	7.1239e-05	0	0	0	0	0	0	0	0	0	0	0	0	0	0.00131792	0	0	0	0	0	0	0	0	0	0	0	0	0.000534293	0	0	0	0	0.000195907	0	0	0	k__Bacteria;p__Firmicutes;c__Bacilli;o__Acholeplasmatales;f__Acholeplasmataceae;g__Anaeroplasma;s__
OTU_259	0	0	0	3.56195e-05	0	0	0	0	0	0	0	0	0	0	0	0	0	8.90488e-05	0	0	0	0	0	0	0	7.1239e-05	0.00160288	0	0	0.000409624	8.90488e-05	0	0	0	0	0	k__Bacteria
OTU_260	0.000106859	1.78098e-05	0	0	0.000160288	0	0	0.000231527	0.000587722	0.000249337	0	0	0	0	1.78098e-05	0	0	5.34293e-05	0.00117544	0.000178098	0.000445244	5.34293e-05	0	0	0	0	0	0	1.78098e-05	3.56195e-05	0.00147821	0.000249337	0	0	0	0	k__Bacteria;p__Proteobacteria;c__Gammaproteobacteria;o__KF-JG30-C25;f__;g__;s__
OTU_261	0	0	0	0	0	0	0	0	0	0	0.00172755	0	0	0	0	0	0	0	0	0	0	0	0.000338385	0	0	0	0	0	0	0	0	0	0	0	0.000213717	0	k__Bacteria;p__Bacteroidota;c__Bacteroidia;o__Bacteroidales;f__Muribaculaceae;g__;s__
OTU_262	0	5.34293e-05	8.90488e-05	0.000106859	0	0	0.000284956	0.000124668	0.000356195	0.000160288	0.000356195	0.000569912	0	0	0	0	0	0	0	0	0	0.000249337	0	0.000480863	0	0	0	0	0	0	0	0	0	0	0	0	k__Bacteria;p__Proteobacteria;c__Gammaproteobacteria;o__Burkholderiales;f__Rhodocyclaceae;g__Zoogloea;s__
OTU_263	0.00130011	3.56195e-05	0.000391815	0.000391815	0	0.000267146	0.000409624	3.56195e-05	7.1239e-05	3.56195e-05	0.000338385	0	0.000106859	0.000106859	0.00113982	0.000160288	0.000195907	0	0.000106859	0	0	0.000658961	0	0	0	0.000320576	0.000374005	5.34293e-05	0.000231527	0	0.000160288	0	0.000374005	0.000302766	0	0.000106859	k__Bacteria;p__Bacteroidota;c__Bacteroidia;o__Bacteroidales;f__Muribaculaceae;g__;s__
OTU_264	1.78098e-05	0	0	0	0.000160288	0	3.56195e-05	3.56195e-05	5.34293e-05	7.1239e-05	0	0.00122887	1.78098e-05	1.78098e-05	0	1.78098e-05	0	7.1239e-05	0.000106859	7.1239e-05	0.000106859	0	3.56195e-05	0.000106859	7.1239e-05	1.78098e-05	0	0	0.000106859	7.1239e-05	0.000320576	0.000267146	0	0	0	0	k__Bacteria;p__Proteobacteria;c__Alphaproteobacteria;o__Rhizobiales;f__Devosiaceae;g__Devosia;s__
OTU_265	0	5.34293e-05	0.000124668	0.000124668	8.90488e-05	0	0.000409624	0.000302766	0.00076582	0.0007302	0.000427434	0	0	0	0	0	0	0.000338385	0	0	0.000160288	0.000338385	0	0	0	0	0	0	0	0.000605532	0	0	0	0	0	0	k__Bacteria;p__unidentified_Bacteria;c__Bacteroidia;o__Chitinophagales;f__Chitinophagaceae;g__;s__
OTU_266	0.000338385	0	3.56195e-05	0.000231527	0	8.90488e-05	8.90488e-05	0	0	0	5.34293e-05	0	0	8.90488e-05	1.78098e-05	1.78098e-05	5.34293e-05	0	0	0	0	0.000160288	0	0	0	0.000142478	0.000231527	0.000320576	0.000178098	0	0	0	8.90488e-05	0.000213717	0	3.56195e-05	k__Bacteria;p__Desulfobacterota;c__Desulfovibrionia;o__Desulfovibrionales;f__Desulfovibrionaceae;g__Desulfovibrio;s__
OTU_267	7.1239e-05	3.56195e-05	0.000142478	3.56195e-05	0	3.56195e-05	0.000160288	8.90488e-05	0.000195907	0.000124668	0.000409624	0	0	0	0.000124668	1.78098e-05	5.34293e-05	0	0.000106859	0	0	7.1239e-05	0	0	0	3.56195e-05	0	0	5.34293e-05	0	0.000391815	0	1.78098e-05	7.1239e-05	0	0	k__Bacteria;p__Deferribacteres;c__unidentified_Deferribacteres;o__Deferribacterales;f__Deferribacteraceae;g__Mucispirillum;s__Mucispirillum_schaedleri
OTU_268	0	0	0	0	0	0	0	0	0	0	0	0.00229746	0	0	0	3.56195e-05	0	0	0	0	0	0	0	0	0	0	0	0	0	0	0	0	0	0	0	0	k__Bacteria
OTU_269	0.00137135	0	0.000195907	0.00119325	0	0.000231527	0.00074801	0	0	1.78098e-05	0	0	0	0.000124668	0.00299204	0.000409624	0.000356195	0	1.78098e-05	0	0	0.000534293	0	0	0	0.000302766	0.00117544	0	0.00071239	0	3.56195e-05	0	0.000124668	0.000605532	0	0	k__Bacteria;p__Firmicutes;c__Bacilli;o__Erysipelotrichales;f__Erysipelotrichaceae;g__Dubosiella;s__
OTU_270	0.000213717	0	3.56195e-05	1.78098e-05	0.00299204	0	5.34293e-05	5.34293e-05	0.000249337	0.000854868	1.78098e-05	0.000605532	0	0	0.000124668	0	0	0	0.000178098	5.34293e-05	0.000142478	0	3.56195e-05	0.00105078	0.000124668	8.90488e-05	7.1239e-05	0	0.000124668	0.000213717	0.000374005	0.000284956	0	0	0.000160288	0	k__Bacteria;p__Actinobacteria;c__unidentified_Actinobacteria;o__Frankiales;f__Acidothermaceae;g__Acidothermus;s__
OTU_271	3.56195e-05	0	0	0	0.000249337	0	0	0.000249337	0	0.000338385	0	5.34293e-05	0	0	5.34293e-05	0	0	7.1239e-05	0.000106859	5.34293e-05	0	0	0	0.000249337	5.34293e-05	0.000267146	3.56195e-05	0	0.000142478	0.00071239	0.000445244	0.000552102	0	0	5.34293e-05	0	k__Bacteria;p__Acidobacteriota;c__Acidobacteriae;o__Acidobacteriales;f__Acidobacteriaceae_(Subgroup_1);g__Edaphobacter;s__
OTU_272	0	0	0	0	0	0.00115763	0	0	0	0	0	0	0	0	0	0	0	0	0	0	0	0	0	0	0	0	0	0.000106859	0	0	0	0	8.90488e-05	7.1239e-05	0	0	Unknown
OTU_273	0	0	0	0	0	0	0	0.0016385	5.34293e-05	0	0	0	0	0	0	0	0	0	0	1.78098e-05	0	0	0	0	0	0	0	0	0	0	0	1.78098e-05	0	0	0	0	Unknown
OTU_274	0.000142478	0.000142478	8.90488e-05	8.90488e-05	0.000142478	0	0.000106859	7.1239e-05	0.000391815	0.000374005	0.000124668	0.000195907	0	0	8.90488e-05	0	0	0.000267146	1.78098e-05	0	0	3.56195e-05	0	0.000391815	0	7.1239e-05	7.1239e-05	0	0.000106859	0.000356195	0.000249337	0.000142478	0	0	0.000106859	0	k__Bacteria;p__Proteobacteria;c__Gammaproteobacteria;o__unidentified_Gammaproteobacteria;f__unidentified_Gammaproteobacteria;g__Acidibacter;s__
OTU_275	0	0.000124668	0.000124668	3.56195e-05	0	0	0.000249337	0.000231527	0.000641151	0.000160288	0.000463054	0.000676771	0	0	0	0	0	0	0	0	0.000160288	0.000106859	0	0.000676771	5.34293e-05	5.34293e-05	3.56195e-05	0	5.34293e-05	0.000231527	0.000160288	7.1239e-05	0	0	5.34293e-05	0	k__Bacteria;p__Proteobacteria;c__Gammaproteobacteria;o__Burkholderiales;f__Rhodocyclaceae;g__Dechloromonas;s__
OTU_276	0	0	3.56195e-05	0	0	0	3.56195e-05	0.0014604	3.56195e-05	1.78098e-05	3.56195e-05	0	0	0	0	0	0	0	0	7.1239e-05	0	0	0	0	0	0	0	0	0	0	0	8.90488e-05	0	0	0	0	k__Bacteria;p__Firmicutes;c__Desulfitobacteriia;o__Desulfitobacteriales;f__Desulfitobacteriaceae
OTU_277	0	7.1239e-05	0.000195907	0.000284956	0	0	0.000480863	0.000213717	0.000106859	0.000284956	0.000498673	0.0007302	1.78098e-05	0	0	0	0	0	0	0	0	0.000320576	0	0.000641151	0	0	0	0	0	0	0	0	0	0	0	0	k__Bacteria;p__Bacteroidota;c__Bacteroidia;o__Sphingobacteriales;f__Sphingobacteriaceae
OTU_278	0	0	0	0	0.00213717	0	0	0	0	0	0	0	0	0	0	0	0	0	0	0	0	0	0	0	0	0	0	0	0	0	0	0	0	0	0	0	Unknown
OTU_279	0	5.34293e-05	3.56195e-05	0.000106859	0	0	0.000267146	0.000195907	0.000356195	0.000124668	0.000391815	0.000854868	0	0	0	0	0	0	0	0	5.34293e-05	7.1239e-05	0	0.000801439	0	0	0	0	0	1.78098e-05	3.56195e-05	3.56195e-05	0	0	0	0	k__Bacteria;p__Proteobacteria;c__Gammaproteobacteria;o__Burkholderiales;f__Rhodocyclaceae;g__Dechloromonas;s__
OTU_280	0	0	0	0	0	0	0	0	0	0	0	0.00179879	0	0	0	0	0	0	0	0	0	0	0	0	0	0	0	0	0	0	0	0	0	0	0	0	Unknown
OTU_281	5.34293e-05	0	0	0.000374005	0	0	0.000409624	0	0	0	0	0	0	0	3.56195e-05	0.000178098	8.90488e-05	0	0	0	0	0.000195907	0	0	0	0	0.000427434	0	0.000231527	0	0	0	5.34293e-05	0	0	0	k__Bacteria;p__Bacteroidota;c__Bacteroidia;o__Bacteroidales;f__Marinifilaceae;g__Odoribacter;s__
OTU_282	0	5.34293e-05	8.90488e-05	0.000195907	0	0	0.000249337	0.000142478	0.000267146	0.000231527	0.000267146	0	0	0	0	0	5.34293e-05	0.000249337	0	0	0	0	0	1.78098e-05	0	0	0	0	5.34293e-05	0.000302766	0	0	0	0	0	0	k__Bacteria;p__unidentified_Bacteria;c__Acidobacteriae;o__Acidobacteriales;f__;g__;s__
OTU_283	0.000249337	0	0	0	0.000872678	0	0	0	0.000320576	0.00185221	0	0	0	0	0.000195907	0	0	5.34293e-05	0	0	0.000284956	0	0	0	0	1.78098e-05	3.56195e-05	0	0	0	0	0	5.34293e-05	0	0	0	k__Bacteria;p__Acidobacteriota;c__Acidobacteriae;o__Subgroup_2;f__;g__;s__
OTU_284	0	0	0	0	0.00117544	0	5.34293e-05	0.000267146	0	0.000124668	1.78098e-05	8.90488e-05	0	0	5.34293e-05	1.78098e-05	0	0	0.000516483	7.1239e-05	0	0	0	0.000106859	0.000106859	3.56195e-05	3.56195e-05	0	0	0.000195907	0.0012823	0.000195907	0	0	5.34293e-05	0	k__Bacteria;p__Actinobacteria;c__unidentified_Actinobacteria;o__Streptomycetales;f__Streptomycetaceae;g__Streptomyces
OTU_285	0	0	0	0	0	0	0	0	0	0	0	0	0	0	0	1.78098e-05	0.000374005	0.000890488	3.56195e-05	8.90488e-05	0	0	0	0	0	0	1.78098e-05	0	0	5.34293e-05	0	0	0	0	0	0	k__Bacteria
OTU_286	0.000872678	0	0	0	0	0.000587722	3.56195e-05	0	0	0	0	0	0	3.56195e-05	1.78098e-05	0	1.78098e-05	0	0	0	0	0	0	0	0	0	5.34293e-05	0	0	0	0	0	0.000783629	0.00115763	0	5.34293e-05	k__Bacteria;p__Actinobacteria;c__unidentified_Actinobacteria;o__Bifidobacteriales;f__Bifidobacteriaceae;g__Bifidobacterium;s__Bifidobacterium_pseudolongum
OTU_287	0	0	0	0	0	0	0	0	0	0	0.00213717	0	0	0	0	0	0	0	0	0	0	0	0.000213717	0	0	0	0	0	0	0	0	0	0	0	0.000320576	0	k__Bacteria;p__Bacteroidota;c__Bacteroidia;o__Bacteroidales;f__Prevotellaceae;g__Prevotellaceae_UCG-001;s__
OTU_288	0	0	0	0	5.34293e-05	0	0	0.000284956	0.000178098	0.000142478	0	0	0	0	0	0	0	0.000463054	0.000801439	0.000124668	8.90488e-05	0	0	0	0	3.56195e-05	0	0	0	0.000356195	0.00103297	0.000605532	0	0	0	0	k__Bacteria;p__unidentified_Bacteria;c__Acidobacteriae;o__Acidobacteriales;f__Acidobacteriaceae_(Subgroup_1);g__;s__
OTU_289	0.000106859	3.56195e-05	8.90488e-05	8.90488e-05	0	0	0.000213717	0.000124668	0.000160288	0.000124668	0.000463054	0	0	0	0	0	0	0	0.000178098	0	0	0.000160288	3.56195e-05	0	0	0	5.34293e-05	1.78098e-05	0	0	0.000249337	3.56195e-05	0	0	0	0	k__Bacteria;p__Firmicutes;c__Clostridia;o__Oscillospirales;f__Ruminococcaceae;g__Fournierella
OTU_290	0	0	0	0	0	0	0	0	0.000391815	0	0	0	0	0	0	0	0	0	0	0	0.000445244	0	0	0.000124668	0.000178098	0.000195907	0.000124668	0	0.000284956	0.000302766	0.000445244	0.000160288	0	0	0.000106859	0	k__Bacteria;p__Proteobacteria;c__Alphaproteobacteria;o__Rhodobacterales;f__Rhodobacteraceae;g__Roseovarius
OTU_291	0	0	0.000409624	0.000427434	0.000195907	0	0	0.000106859	0	1.78098e-05	3.56195e-05	0	0	0	0	0	0	3.56195e-05	0	0	0	0.000302766	0	8.90488e-05	0	1.78098e-05	0	0	0	0	0	0	0	0	0	0	k__Bacteria
OTU_292	0	7.1239e-05	1.78098e-05	8.90488e-05	5.34293e-05	0	0.000178098	5.34293e-05	0.000195907	0.000320576	0.000320576	0	0	0	0	0	0	0.000106859	0	0	0	5.34293e-05	0	5.34293e-05	0	0	0	0	0	0.000391815	5.34293e-05	0	0	0	0	0	k__Bacteria;p__Actinobacteria;c__unidentified_Actinobacteria;o__Corynebacteriales;f__Dietziaceae;g__Dietzia
OTU_293	5.34293e-05	0	0	3.56195e-05	0	0	0	0	0	0	3.56195e-05	0	0	0	0.000160288	0	1.78098e-05	0	0	0	0	1.78098e-05	0	0	0	0	5.34293e-05	0	8.90488e-05	0	0	0	1.78098e-05	0.00122887	0	0	k__Bacteria;p__Bacteroidota;c__Bacteroidia;o__Bacteroidales;f__Rikenellaceae;g__Alistipes;s__
OTU_294	0	3.56195e-05	0.000106859	7.1239e-05	0	0	0.000249337	0.000124668	0.000124668	7.1239e-05	0.000516483	0.000409624	0	0	0	0	0	0	0	0	0	0.000160288	0	0.00069458	0	0	0	0	0	0	0	0	0	0	0	0	k__Bacteria;p__Bacteroidota;c__Bacteroidia;o__Flavobacteriales;f__NS9_marine_group;g__;s__
OTU_295	0	0	0	0	0	0	0	0	0	0	0	0	0	0	0	0	0	0	0	0	0	0	0	0	0	5.34293e-05	0.000106859	0.000890488	0	0	0	7.1239e-05	0.000498673	0	0	0	k__Bacteria
OTU_296	7.1239e-05	3.56195e-05	0.000142478	3.56195e-05	0	0	0.000160288	0.000106859	0.000213717	0.000267146	0.000267146	0	0	0	1.78098e-05	0	0	0.000178098	1.78098e-05	3.56195e-05	0	7.1239e-05	0	5.34293e-05	0	0	1.78098e-05	0	0	0.000605532	3.56195e-05	0.000124668	0	0	1.78098e-05	0	k__Bacteria;p__Actinobacteriota;c__Thermoleophilia;o__Solirubrobacterales;f__Solirubrobacteraceae;g__Conexibacter;s__
OTU_297	0	0	5.34293e-05	1.78098e-05	0	0	0.00153164	8.90488e-05	5.34293e-05	3.56195e-05	5.34293e-05	0	0	0	0	8.90488e-05	0	0	0	0	0	7.1239e-05	0	0	0	0	0	0	0	0	0	0	0	0	0	0	k__Bacteria;p__Firmicutes;c__Bacilli;o__RF39;f__;g__;s__
OTU_298	1.78098e-05	7.1239e-05	8.90488e-05	0.000160288	0.000284956	3.56195e-05	1.78098e-05	0.00204812	8.90488e-05	7.1239e-05	0.000320576	7.1239e-05	0.000142478	5.34293e-05	0	1.78098e-05	0.000124668	1.78098e-05	0.000480863	0.000160288	0	0	7.1239e-05	0.000124668	0.000320576	0.000374005	0.00103297	3.56195e-05	7.1239e-05	0.000284956	0.000552102	0.000463054	0.000106859	5.34293e-05	0.000338385	0	k__Bacteria;p__Actinobacteria;c__unidentified_Actinobacteria;o__Micrococcales;f__Microbacteriaceae;g__Microbacterium
OTU_299	0.000997346	0	0	0	0	0	0	0	0	0	0	0	0	0	0.00151383	0	0	0	0	0	0	0	0	0	0	0	0	0	0	0	0	0	1.78098e-05	0	0	5.34293e-05	k__Bacteria;p__Bacteroidota;c__Bacteroidia;o__Bacteroidales;f__Muribaculaceae;g__;s__
OTU_300	0.000569912	3.56195e-05	0.000106859	0.000249337	0	1.78098e-05	0.000267146	0	0	0	3.56195e-05	0	0	7.1239e-05	0.00106859	0.000124668	1.78098e-05	0	3.56195e-05	0	0	3.56195e-05	0	0	0	3.56195e-05	0.000124668	5.34293e-05	1.78098e-05	0	3.56195e-05	0	1.78098e-05	8.90488e-05	0	3.56195e-05	k__Bacteria;p__Bacteroidota;c__Bacteroidia;o__Bacteroidales;f__Muribaculaceae;g__;s__
OTU_301	0.000124668	0	8.90488e-05	0.000160288	0	0	0.000106859	0	0	0	0	0	0	5.34293e-05	0	0	0.000427434	0	0	0	0	0.000391815	0	0	0	1.78098e-05	7.1239e-05	0	0.000463054	0	5.34293e-05	0	0	0	0	3.56195e-05	k__Bacteria;p__Bacteroidota;c__Bacteroidia;o__Bacteroidales;f__Prevotellaceae
OTU_302	0	0	0	0	8.90488e-05	0	0	0	0.00105078	8.90488e-05	0	3.56195e-05	0	0	0	0	0	8.90488e-05	0	0	0.000267146	0	0	0	0	3.56195e-05	0	0	0	0.000178098	0	0	0	0	0	0	k__Bacteria;p__Chloroflexi;c__Ktedonobacteria;o__Ktedonobacterales;f__Ktedonobacteraceae
OTU_303	0.000106859	0	0	0	3.56195e-05	0	0	7.1239e-05	0	0.000106859	0	0.000872678	0	0	0.000178098	0	1.78098e-05	0.000267146	3.56195e-05	7.1239e-05	3.56195e-05	0	0	0.00101516	3.56195e-05	3.56195e-05	1.78098e-05	0	5.34293e-05	0.00071239	5.34293e-05	0.000178098	0	0	7.1239e-05	0	k__Bacteria;p__Proteobacteria;c__Gammaproteobacteria;o__unidentified_Gammaproteobacteria;f__unidentified_Gammaproteobacteria;g__Acidibacter;s__
OTU_304	0	0	0	0	0	0.00222622	0	0	0	0	0	0	0	0	0	0	0	0	0	0	0	0	0	0	0	0	0	0	0	0	0	0	7.1239e-05	0.000106859	0	0	k__Bacteria
OTU_305	0	8.90488e-05	0	0	0	0	0	0.00140697	0	0	3.56195e-05	0	0	0	0	0	0	0	0	0	0	0	0	0	0	0	0	0	0	0	0	0	0	0	0	0	k__Bacteria
OTU_306	0	0	0	0	0.000267146	0	0	0	0.000569912	0.000178098	0	0	0	0	0	0	0	0	0	0	0.000409624	0	0	0	0	0	0	0	1.78098e-05	0	0	0	0	0	0	0	k__Bacteria;p__Proteobacteria;c__Gammaproteobacteria;o__KF-JG30-C25;f__;g__;s__
OTU_307	0.000854868	0	0.000284956	0.000445244	0	8.90488e-05	0.000195907	7.1239e-05	0	5.34293e-05	0.000249337	0	0	1.78098e-05	0.000837059	1.78098e-05	0.000160288	0	0.000106859	0	0	0.000409624	0	1.78098e-05	0	8.90488e-05	0.000142478	1.78098e-05	0.000213717	0	0.000142478	0	0.000124668	0.000195907	0	0	k__Bacteria;p__Bacteroidota;c__Bacteroidia;o__Bacteroidales;f__Muribaculaceae;g__Muribaculum;s__
OTU_308	0	7.1239e-05	0	1.78098e-05	3.56195e-05	0	0.000658961	0	0	5.34293e-05	1.78098e-05	0	0	0	0.000338385	5.34293e-05	0	0.000160288	0	0	0	3.56195e-05	0	0.000178098	0	0	0	7.1239e-05	7.1239e-05	0.000142478	0.000106859	0	0	0	3.56195e-05	0	k__Bacteria;p__Proteobacteria;c__Gammaproteobacteria;o__Pseudomonadales;f__Moraxellaceae;g__Enhydrobacter;s__Moraxella_osloensis
OTU_309	0	0	0	0	0	0.000623341	0	0	0	0	0	3.56195e-05	0	7.1239e-05	0	0	0	0	0.000178098	1.78098e-05	0	0	8.90488e-05	0	0	0	0	0.000302766	0	0	1.78098e-05	0	0.000480863	0.000374005	0	0	k__Bacteria;p__Firmicutes;c__Bacilli;o__Lactobacillales;f__Lactobacillaceae;g__Leuconostoc;s__Leuconostoc_pseudomesenteroides
OTU_310	0	0.000195907	8.90488e-05	3.56195e-05	0	0	0.000231527	8.90488e-05	0.000249337	0.000124668	0.000160288	0.000445244	0	0	0	0	0	0	0	0	0	8.90488e-05	0	0.000213717	0	0	0	0	0	0	0	0	0	0	0	0	k__Bacteria;p__Proteobacteria;c__Gammaproteobacteria;o__Xanthomonadales;f__Xanthomonadaceae;g__Arenimonas;s__
OTU_311	3.56195e-05	0.000160288	0.000178098	1.78098e-05	1.78098e-05	0	0.000302766	0.000213717	0.000356195	0.000374005	0.000463054	0	0	0	8.90488e-05	0	0	0.000409624	0	0	0	0.000106859	0	0.000142478	0	0	0	0	0	0.00069458	0	5.34293e-05	0	0	0	0	k__Bacteria;p__Actinobacteriota;c__Thermoleophilia;o__Solirubrobacterales;f__Solirubrobacteraceae;g__Conexibacter;s__
OTU_312	1.78098e-05	0	0	0	0	3.56195e-05	0	0	0	0	0	0	0	0	0.00112201	0	0	0	0	0	0	0	0	0	0	0	0	0.000480863	0	0	0	0	0	5.34293e-05	0	0	k__Bacteria;p__Bacteroidota;c__Bacteroidia;o__Bacteroidales;f__Rikenellaceae;g__Alistipes;s__
OTU_313	0	0	8.90488e-05	3.56195e-05	0	3.56195e-05	7.1239e-05	0	0	0	0.000195907	0	0	0.000142478	7.1239e-05	5.34293e-05	0.000231527	0	0	0	0	0.000195907	0	0	0	0.000160288	0.000178098	0	0.000178098	0	0	0	0	7.1239e-05	0.000106859	0	k__Bacteria;p__Desulfobacterota;c__Desulfovibrionia;o__Desulfovibrionales;f__Desulfovibrionaceae;g__Bilophila;s__
OTU_314	7.1239e-05	0	7.1239e-05	0.000391815	0	0	0.000338385	3.56195e-05	0	0	5.34293e-05	0	0	0	3.56195e-05	0.000178098	1.78098e-05	0	5.34293e-05	0	0	3.56195e-05	0	0	0	0	0.000302766	0	0.000106859	0	3.56195e-05	0	0	0	0	0	k__Bacteria;p__unidentified_Bacteria;c__Clostridia;o__Oscillospirales;f__Oscillospiraceae;g__;s__
OTU_315	0	8.90488e-05	5.34293e-05	8.90488e-05	0	0.000178098	0.000178098	5.34293e-05	0.000284956	0.000231527	0.000320576	0.000587722	0	0	0	0	0	0	0	0	0	0.000106859	0	0.0007302	0	0	0	0.000106859	0	0	0	0	0.000106859	7.1239e-05	0	0	k__Bacteria;p__Proteobacteria;c__Alphaproteobacteria;o__Elsterales;f__Elsteraceae;g__Elstera;s__
OTU_316	0.000106859	1.78098e-05	0.000160288	7.1239e-05	0.000124668	0	0.000160288	0.000213717	0.000552102	0.000213717	0.000195907	8.90488e-05	0	0	0.000124668	0	0	0.000284956	0.000480863	0.000124668	0.000338385	0	0	0.000106859	0	0	0	0	0	0.000338385	0.00106859	0.000106859	7.1239e-05	0	0	0	k__Bacteria;p__Proteobacteria;c__Gammaproteobacteria;o__unidentified_Gammaproteobacteria;f__unidentified_Gammaproteobacteria;g__Acidibacter
OTU_317	1.78098e-05	8.90488e-05	0	0	0.000569912	0	0	0.000213717	0	0	0	3.56195e-05	3.56195e-05	0	0.000641151	0	0.000124668	0	1.78098e-05	0	0	0.000160288	0	0	0	0	1.78098e-05	0	1.78098e-05	0	0	0	3.56195e-05	0	0	0	k__Bacteria
OTU_318	0	3.56195e-05	3.56195e-05	1.78098e-05	0	0	0.000231527	0.000124668	0.000160288	0.000178098	0.000106859	0.000463054	0	0	0	0	0	0	0	0	0	5.34293e-05	0	0.000160288	0	0	0	0	0	0	0	0	0	0	0	0	k__Bacteria;p__Proteobacteria;c__Alphaproteobacteria;o__Rhizobiales;f__unidentified_Rhizobiales;g__Phreatobacter;s__
OTU_319	0	3.56195e-05	1.78098e-05	0	0.00192345	0	0	1.78098e-05	0.000249337	0.000516483	7.1239e-05	0.00069458	0	0	0	0	0	0	3.56195e-05	0	5.34293e-05	0	0	0.000926107	1.78098e-05	5.34293e-05	0	0	3.56195e-05	3.56195e-05	7.1239e-05	0	0	0	0	0	k__Bacteria;p__Actinobacteria;c__unidentified_Actinobacteria;o__Frankiales;f__Acidothermaceae;g__Acidothermus;s__
OTU_320	0	0	0	0	0	0.00103297	0	0	0	0	0	0	0	0	0	0	0	0	0	0	0	0	0	0	0	0	0	7.1239e-05	0	0	0	0	5.34293e-05	8.90488e-05	0	0	k__Bacteria;p__Firmicutes;c__Clostridia;o__Peptostreptococcales-Tissierellales;f__Family_XI;g__Peptoniphilus
OTU_321	0	0	3.56195e-05	5.34293e-05	0	0	5.34293e-05	0	0	3.56195e-05	0.00142478	0	0	0	0	0	0	0	0	0	1.78098e-05	0	0.000178098	0	0	0	3.56195e-05	0	1.78098e-05	0	0	0	0.000106859	7.1239e-05	0.000320576	0	k__Bacteria;p__Firmicutes;c__Clostridia;o__Oscillospirales;f__Ruminococcaceae;g__;s__
OTU_322	0	0	0	0	0	0	0	0	0	0	0	0	0	0	5.34293e-05	0	0	0	0	0	0	0	0	0	0	0	0	1.78098e-05	0	0	0	0	0.000783629	0.0007302	0	0	k__Bacteria;p__Firmicutes;c__Bacilli;o__Mycoplasmatales;f__Mycoplasmataceae;g__Mycoplasma;s__Mesomycoplasma_moatsii
OTU_323	0	0	0	0	0.00176317	0	0	0	0	3.56195e-05	0	0	0	0	0	0	0	0	0	0	0	0	0	0	0	0	0	0	0	0	0	0	0	0	0	0	k__Bacteria;p__Desulfobacterota;c__Syntrophobacteria;o__Syntrophobacterales;f__Syntrophobacteraceae;g__Syntrophobacter;s__
OTU_324	0	0	3.56195e-05	0	0	0	0	0.000338385	0	0	0	0	0	0	0	0	1.78098e-05	0	0	7.1239e-05	0	0.000979537	0	0	0	0	0	0	1.78098e-05	0	0	0	0	0	0	0	k__Bacteria
OTU_325	3.56195e-05	0	3.56195e-05	0.000427434	0	1.78098e-05	0.000605532	0	0	0	3.56195e-05	0	0	8.90488e-05	0.000124668	0.000320576	0.000391815	0	0	0	0	0.000106859	0	0	0	8.90488e-05	0.000391815	0	0.000160288	0	0	0	5.34293e-05	0	0	0	k__Bacteria;p__Bacteroidota;c__Bacteroidia;o__Bacteroidales;f__Muribaculaceae;g__;s__
OTU_326	0	0.000943917	8.90488e-05	0	0	0	0	0.000106859	0	0	0	0	0	0	0	0	0	0	0	1.78098e-05	0	1.78098e-05	0	0	0	0	0	0	0	0	0	0	0	0	0	0	k__Bacteria
OTU_327	0	0	1.78098e-05	0	0	0	0	0	0	0	0.00151383	0	0	0	1.78098e-05	0	0	0	0	0	0	1.78098e-05	0.000374005	0	0	0	1.78098e-05	0	0	0	0	0	0	0	0.000267146	0	k__Bacteria;p__Firmicutes;c__Clostridia;o__Oscillospirales;f__Oscillospiraceae;g__Oscillibacter;s__
OTU_328	0.000160288	0	0.000534293	8.90488e-05	0	0	0.000231527	0	5.34293e-05	1.78098e-05	0.000801439	0	0	0.000195907	0.000267146	7.1239e-05	0.000427434	0	5.34293e-05	0	0	0.000480863	8.90488e-05	0	0	0.000356195	0.000213717	0	0.00069458	0	3.56195e-05	0	0.000178098	0.000195907	0.000106859	1.78098e-05	k__Bacteria
OTU_329	0	0	0	0	0	0	0	0	0.000391815	0	0	5.34293e-05	0	0	0	0	0	0	0	0	0.000249337	0	0	0.000391815	7.1239e-05	0.000142478	3.56195e-05	0	0.000160288	0.000124668	0.000106859	8.90488e-05	0	0	7.1239e-05	0	k__Bacteria;p__Firmicutes;c__Clostridia;o__Peptostreptococcales-Tissierellales;f__Fusibacteraceae;g__Fusibacter
OTU_330	0	0	0	0.00122887	0	0	0	0	0	0	0	0	0	0	0	0	0	0	0	0	0	0	0	0	0	0	0	0	0	0	0	0	0	0	0	0	Unknown
OTU_331	0.000374005	5.34293e-05	0.000106859	8.90488e-05	0	0	8.90488e-05	5.34293e-05	0.000106859	0.000124668	0.000249337	0	0	0	0.000391815	0	0	0	0.000338385	0	0	0.000160288	0	0	0	0	0	0	0	0	7.1239e-05	0	0.000124668	5.34293e-05	0	0	k__Bacteria;p__Bacteroidota;c__Bacteroidia;o__Bacteroidales;f__Muribaculaceae;g__;s__
OTU_332	5.34293e-05	0	0	0	0	0	0	0	0	0	0	0	0	0	0	0	1.78098e-05	0	0	0	0	0	0	0	0	0	0	0	0	0	0	0	0	0.00124668	0	0	k__Bacteria;p__Firmicutes;c__Clostridia;o__Lachnospirales;f__Lachnospiraceae;g__Lachnoclostridium
OTU_333	0	0	1.78098e-05	0	0	0	0	0	0	0	0.00103297	0	0	0	0	0	0	0	0	0	0	0	0.000374005	0	0	0	0	0	0	0	0	0	0	0	0.000391815	0	k__Bacteria;p__Firmicutes;c__Clostridia;o__Oscillospirales;f__Ruminococcaceae;g__[Eubacterium]_siraeum_group;s__
OTU_334	0.000231527	0	8.90488e-05	5.34293e-05	0	3.56195e-05	1.78098e-05	5.34293e-05	0	0	0.000124668	0	0	0	0.000106859	0	0	0	5.34293e-05	0	0	1.78098e-05	0	0	0	0	0	0	0	0	0	0	0.000284956	0.000320576	0	0	k__Bacteria;p__Bacteroidota;c__Bacteroidia;o__Bacteroidales;f__Tannerellaceae;g__Parabacteroides
OTU_335	0	0	3.56195e-05	3.56195e-05	3.56195e-05	0	0.00105078	3.56195e-05	3.56195e-05	7.1239e-05	0.000124668	0	0	0	0	8.90488e-05	1.78098e-05	0	0	0	0	0.000124668	0	0	0	1.78098e-05	0	0	0	0	3.56195e-05	0	0	0	0	0	k__Bacteria;p__Actinobacteria;c__unidentified_Actinobacteria;o__Corynebacteriales;f__Corynebacteriaceae;g__Corynebacterium
OTU_336	0	0	0	0	0	0	0	0	0	0	0	0	0	0	0.00126449	0	0	0	0	0	0	0	0	0	0	0	0	0	0	0	0	0	0	0	0	0	k__Bacteria;p__Proteobacteria
OTU_337	0	0	0	0	0	0	0	0	0	0	0.00122887	0	0	0	0	0	0	0	0	0	0	0	0.000231527	0	0	0	0	0	0	0	0	0	0	0	0.000231527	0	k__Bacteria;p__Bacteroidota;c__Bacteroidia;o__Bacteroidales;f__p-2534-18B5_gut_group;g__;s__
OTU_338	0	0	0.000106859	0.000142478	0	7.1239e-05	3.56195e-05	0	0	0	0.000427434	0	0	5.34293e-05	0.0007302	1.78098e-05	8.90488e-05	0	0	0	0	5.34293e-05	0.000142478	0	0	7.1239e-05	5.34293e-05	0.000178098	0.000178098	0	0	0	7.1239e-05	1.78098e-05	0.000106859	0	k__Bacteria;p__unidentified_Bacteria;c__Clostridia;o__Oscillospirales;f__Oscillospiraceae;g__;s__
OTU_339	0	0	0	0	0.00178098	0	0	0	0	0	0	0	0	0	0	0	0	0	0	0	0	0	0	0	0	0	0	0	0	0	0	0	0	0	0	0	k__Bacteria
OTU_340	0.000142478	0	7.1239e-05	0.000249337	0	5.34293e-05	0.000160288	1.78098e-05	0	0	1.78098e-05	0	0	1.78098e-05	0.000106859	7.1239e-05	3.56195e-05	0	0	0	0	5.34293e-05	0	0	0	0	0.000178098	0	3.56195e-05	0	8.90488e-05	0	1.78098e-05	0	0	0	k__Bacteria;p__Bacteroidota;c__Bacteroidia;o__Bacteroidales;f__Rikenellaceae;g__Alistipes;s__
OTU_341	0	0	0	0	0.00185221	0	0	0	0	3.56195e-05	0	0	0	0	0	0	0	0	0	0	0	0	0	0	0	0	0	0	0	0	0	0	0	0	0	0	k__Bacteria;p__Firmicutes;c__Bacilli;o__Paenibacillales;f__Paenibacillaceae;g__Ammoniphilus;s__
OTU_342	0.000409624	1.78098e-05	0	1.78098e-05	0	0.000106859	0.000124668	1.78098e-05	7.1239e-05	0	0.000213717	0	0	0	0.000142478	0	3.56195e-05	0	0.000106859	0	0	7.1239e-05	0	0	0	0	0	5.34293e-05	0	0	0.000124668	0	8.90488e-05	0.000106859	0	0	k__Bacteria;p__Firmicutes;c__unidentified_Firmicutes;o__Oscillospirales;f__Ruminococcaceae;g__;s__
OTU_343	5.34293e-05	0	0	0	5.34293e-05	0	0	0.000195907	7.1239e-05	7.1239e-05	0	3.56195e-05	0	0	3.56195e-05	0	0	0.000427434	3.56195e-05	3.56195e-05	1.78098e-05	0	0	0	0	1.78098e-05	0	0	0	0.000338385	0.000213717	0.000480863	0	0	5.34293e-05	0	k__Bacteria;p__unidentified_Bacteria;c__Alphaproteobacteria;o__Micropepsales;f__Micropepsaceae;g__;s__
OTU_344	0	8.90488e-05	7.1239e-05	0.000374005	0	0	0	1.78098e-05	3.56195e-05	0	0	0	0	3.56195e-05	0	0	1.78098e-05	3.56195e-05	7.1239e-05	0	0	0	0	5.34293e-05	0.000320576	0	0.000106859	0	0	0	3.56195e-05	1.78098e-05	8.90488e-05	0	1.78098e-05	0	k__Bacteria;p__Actinobacteria;c__unidentified_Actinobacteria;o__Micrococcales;f__Dermabacteraceae;g__Brachybacterium;s__Brachybacterium_paraconglomeratum
OTU_345	0.000356195	3.56195e-05	0	1.78098e-05	0.000872678	0	0	0	0	0.000160288	0	0.00137135	0	0	0.000391815	0	0	0	1.78098e-05	1.78098e-05	0	0	0	0.00197688	3.56195e-05	0	0	0	0	7.1239e-05	0.000195907	7.1239e-05	0	0	3.56195e-05	0	k__Bacteria;p__unidentified_Bacteria;c__Acidobacteriae;o__Acidobacteriales;f__;g__;s__
OTU_346	0	7.1239e-05	3.56195e-05	8.90488e-05	0	0	0.000213717	8.90488e-05	0.000267146	8.90488e-05	0.000427434	0.000498673	0	0	0	0	0	0	0	0	0	0.000284956	0	0.000658961	0	0	0	0	0	0	0	0	0	0	7.1239e-05	0	k__Bacteria;p__unidentified_Bacteria;c__Alphaproteobacteria;o__Rhizobiales;f__Pleomorphomonadaceae;g__;s__
OTU_347	0	5.34293e-05	7.1239e-05	5.34293e-05	0	0	7.1239e-05	8.90488e-05	0.000178098	8.90488e-05	0.000178098	0.000409624	0	0	0	0	0	0	0	0	1.78098e-05	1.78098e-05	0	0.000267146	0	0	0	0	0	0	0	0	0	0	0	0	k__Bacteria
OTU_348	0	0	0	0	0	0.00105078	0	0	0	0	0	0	0	0	0	0	0	0	0	0	0	0	0	0	0	0	0	5.34293e-05	3.56195e-05	0	0	0	7.1239e-05	5.34293e-05	0	0	k__Bacteria;p__Fusobacteriota;c__Fusobacteriia;o__Fusobacteriales;f__Leptotrichiaceae;g__Leptotrichia;s__Leptotrichia_sp_oral_taxon_212
OTU_349	0	1.78098e-05	0.000106859	7.1239e-05	0	0	7.1239e-05	8.90488e-05	0.000231527	0.000160288	0.000160288	0	0	0	0	0	0	0.000213717	0	0	0	3.56195e-05	0	0	1.78098e-05	0	0	0	0	0.000231527	0	0	0	0	0	0	k__Bacteria;p__Acidobacteriota;c__Acidobacteriae;o__Subgroup_13;f__;g__;s__
OTU_350	0	7.1239e-05	0	5.34293e-05	0	0	7.1239e-05	3.56195e-05	0.000106859	0.000195907	0.000142478	0.000480863	0	0	0	0	0	0	0	0	1.78098e-05	1.78098e-05	0	0.000391815	0	0	0	0	0	0	0	5.34293e-05	0	0	3.56195e-05	0	k__Bacteria;p__Proteobacteria;c__Alphaproteobacteria;o__Rhodobacterales;f__Rhodobacteraceae;g__Gemmobacter
OTU_351	1.78098e-05	0	0	3.56195e-05	0.000178098	0	0	0	0	0	0.000142478	0	0	0	0.000320576	0.000160288	1.78098e-05	0	0	0	0	0	0	0	0	0	0	0	0	0	0	1.78098e-05	0	0.000106859	0	0.000142478	k__Bacteria
OTU_352	3.56195e-05	0	0	0.000391815	8.90488e-05	0	0	0.000178098	0	0	0	0	0	0	1.78098e-05	0	5.34293e-05	1.78098e-05	0	7.1239e-05	0	0.000142478	0	0	0	1.78098e-05	7.1239e-05	3.56195e-05	0	0	0	0	0	0	0	3.56195e-05	k__Bacteria
OTU_353	0	0	0	0	0.000124668	0	0	0.000676771	7.1239e-05	0.000160288	0	7.1239e-05	0	0	0	0	0	5.34293e-05	0.000516483	0.000356195	0	0	0	5.34293e-05	1.78098e-05	0	0	0	0	0.000409624	0.000872678	0.00074801	0	0	0	0	k__Bacteria;p__Acidobacteriota;c__Acidobacteriae;o__Acidobacteriales;f__Acidobacteriaceae_(Subgroup_1)
OTU_354	0.000587722	0	0	0	0.00215498	0	1.78098e-05	0	0	7.1239e-05	5.34293e-05	0	0	0	1.78098e-05	5.34293e-05	0	0	0.00197688	0	0	0	0	1.78098e-05	7.1239e-05	3.56195e-05	0	0	7.1239e-05	1.78098e-05	0.00240432	0	0	1.78098e-05	1.78098e-05	0	k__Bacteria;p__Proteobacteria;c__Gammaproteobacteria;o__Pseudomonadales;f__Pseudomonadaceae;g__Pseudomonas
OTU_355	0	0	0	0	0	0	0	0	0.000284956	3.56195e-05	0	0	0	0	0	0	0	0	0	0	0.000106859	1.78098e-05	0	0.000195907	7.1239e-05	0.000142478	0.000231527	0	0.000124668	0.000160288	0.000160288	0.000160288	0	0	3.56195e-05	0	k__Bacteria;p__Bacteroidota;c__Bacteroidia;o__Cytophagales;f__Microscillaceae;g__OLB12;s__
OTU_356	0	0	0	0	5.34293e-05	0.000249337	0	0.0007302	0	3.56195e-05	0	0	0	0	0	0	0	0	7.1239e-05	0.000569912	0	0	0	0	0	1.78098e-05	0	0.000160288	0	7.1239e-05	0.000160288	0.00137135	0.000284956	0.000338385	0	0	k__Bacteria;p__Firmicutes;c__Bacilli;o__Bacillales;f__Bacillaceae;g__Bacillus;s__Bacillus_aryabhattai
OTU_357	0.000302766	0	0	1.78098e-05	0	5.34293e-05	7.1239e-05	0	0	1.78098e-05	0.000160288	0	0	5.34293e-05	0.000623341	1.78098e-05	1.78098e-05	0	5.34293e-05	0	0	3.56195e-05	0	0	0	3.56195e-05	0.000124668	0.000142478	3.56195e-05	0	5.34293e-05	0	0.000249337	5.34293e-05	1.78098e-05	3.56195e-05	k__Bacteria;p__Firmicutes;c__Clostridia;o__Oscillospirales;f__Oscillospiraceae;g__Colidextribacter;s__
OTU_358	0.000142478	5.34293e-05	0.000178098	0.000213717	0	0	0.000249337	8.90488e-05	8.90488e-05	3.56195e-05	0.000463054	0	0	0	0.000106859	0	0	0	0.000302766	0	0	0.000249337	0	0	0	0	0	0	0	0	0.000195907	0	0	0	0	0	k__Bacteria;p__Bacteroidota;c__Bacteroidia;o__Bacteroidales;f__Muribaculaceae;g__;s__
OTU_359	0	0	1.78098e-05	0	0.0016385	0	0.000106859	0	7.1239e-05	7.1239e-05	5.34293e-05	0	0	0	0	5.34293e-05	0	1.78098e-05	0.000908298	3.56195e-05	0	5.34293e-05	0	3.56195e-05	0	7.1239e-05	3.56195e-05	0	0.000106859	0	0.00167412	0.000106859	0	0	5.34293e-05	0	k__Bacteria;p__Actinobacteria;c__unidentified_Actinobacteria;o__Propionibacteriales;f__Nocardioidaceae;g__Marmoricola
OTU_360	0	0	0	0	0	0	0	0	0.000516483	0	0	0	0	0	0	0	0	0	0	0	0.000267146	0	0	8.90488e-05	0.000106859	0.000106859	0.000195907	0	0.000178098	1.78098e-05	0.000178098	0.000142478	0	0	7.1239e-05	0	k__Bacteria;p__Bacteroidota;c__Bacteroidia;o__Flavobacteriales;f__Flavobacteriaceae;g__Flavobacterium
OTU_361	0.000783629	0	3.56195e-05	5.34293e-05	0	0	5.34293e-05	0	0	0	0.000195907	0	0	0	0.000890488	0	0	0	5.34293e-05	0	0	5.34293e-05	0	0	0	0	0	0	0	0	5.34293e-05	0	0.000106859	0.000160288	0	0	k__Bacteria;p__Bacteroidota;c__Bacteroidia;o__Bacteroidales;f__Muribaculaceae;g__;s__
OTU_362	0	0	0	0	0.00144259	0	0	0	0	0	3.56195e-05	0	0	0	0	0	3.56195e-05	0	0	0	0	0	0	0	0	0	0	0	0	0	0	0	0	0	0	0	k__Bacteria;p__Proteobacteria;c__Alphaproteobacteria;o__Rickettsiales;f__Mitochondria
OTU_363	0	0	3.56195e-05	5.34293e-05	0	0	0.00103297	0	0	3.56195e-05	5.34293e-05	0	0	0	0	0.000124668	0	0	0	0	0	7.1239e-05	0	0	0	0	0	0	5.34293e-05	0	0	0	0	0	0	0	k__Bacteria;p__Fusobacteriota;c__Fusobacteriia;o__Fusobacteriales;f__Leptotrichiaceae;g__Leptotrichia
OTU_364	7.1239e-05	0	0	0	0	0.000890488	0	0	0	0	0	0	0	0	1.78098e-05	0	0	0	0	0	0	0	0	0	0	0	0	0	0	0	0	0	0.000445244	0.000302766	0	0	k__Bacteria;p__Firmicutes;c__Bacilli;o__Erysipelotrichales;f__Erysipelotrichaceae;g__Ileibacterium;s__Ileibacterium_valens
OTU_365	0	0	0	0	8.90488e-05	0	0	0	0	0.000195907	0	0	0	0	0	0	0	0.000338385	0	0	3.56195e-05	0	0	0	0	0	0	0	0	0.000552102	0	0	0	0	0	0	k__Bacteria;p__Proteobacteria;c__Gammaproteobacteria;o__Diplorickettsiales;f__Diplorickettsiaceae;g__Aquicella;s__
OTU_366	0	1.78098e-05	0	0	5.34293e-05	0	0	0	0	0	0	0	0	0	0	0	0	0	0	0	0	0	0	0	1.78098e-05	0	0.000445244	0	0.000498673	0	0.000356195	7.1239e-05	0.000623341	0	3.56195e-05	0	Unknown
OTU_367	0	0	3.56195e-05	0.000106859	0	0	0	5.34293e-05	0.000427434	0	0.000106859	0.000142478	0	0	0	0	0	0	0	0	0.000356195	1.78098e-05	0	0.000213717	5.34293e-05	8.90488e-05	0.000231527	0	0.000106859	0.000106859	0.000445244	0.000249337	0	0	8.90488e-05	0	k__Bacteria;p__Bacteroidota;c__Bacteroidia;o__Chitinophagales;f__Chitinophagaceae;g__Terrimonas;s__
OTU_368	5.34293e-05	7.1239e-05	7.1239e-05	3.56195e-05	0	0	0.000231527	3.56195e-05	0.000213717	7.1239e-05	0.000106859	3.56195e-05	0	0	7.1239e-05	0	0	0.000124668	0	0	0	8.90488e-05	0	3.56195e-05	0	0	0	0	0	0.000195907	0	0	0	0	0	0	k__Bacteria;p__Proteobacteria;c__Gammaproteobacteria;o__Pseudomonadales;f__Halomonadaceae;g__Halomonas;s__Halomonas_sp_1513
OTU_369	0	0	7.1239e-05	1.78098e-05	0	0	0	0	0	0	0	0	0	0	0	0	0	0	0	0	0	0	0	0	0	0.00203031	1.78098e-05	0	0	7.1239e-05	0	0	0	0	1.78098e-05	0	k__Bacteria
OTU_370	0	0	0	0	3.56195e-05	0	0	0	0	1.78098e-05	0	0.00131792	0	0	0	0	1.78098e-05	0	7.1239e-05	0	0	0	1.78098e-05	1.78098e-05	0	0	0	0	0	0	1.78098e-05	0	0	0	0	0	k__Bacteria;p__Actinobacteriota;c__Thermoleophilia;o__Solirubrobacterales;f__Solirubrobacteraceae;g__Solirubrobacter;s__
OTU_371	0	0	0	3.56195e-05	0.00112201	0	0	0	0	0.000106859	0	0	0	0	0	0	0	3.56195e-05	0	0	0	0	0	0	0	0	0	0	0	0	0	0	0	0	0	0	k__Bacteria
OTU_372	0	0	0	0	0.00144259	0	0	0	0	0	0	0	0	0	0	0	0	0	0	0	0	0	0	0	0	0	0	0	0	0	0	0	0	0	0	0	k__Bacteria;p__unidentified_Bacteria;c__Alphaproteobacteria;o__Elsterales;f__;g__;s__
OTU_373	0	0	0	0	0.000160288	0	0	0.00103297	0	1.78098e-05	0	0	0	0	0	0	0	0	0	3.56195e-05	0	0	0	0	0	0	0	0	0	0	0	0	0	0	0	0	k__Bacteria
OTU_374	0	5.34293e-05	3.56195e-05	5.34293e-05	0	0	8.90488e-05	8.90488e-05	0.000124668	0.000195907	0.000124668	0.000302766	0	0	0	0	0	0	0	0	0	7.1239e-05	0	0.000374005	0	0	0	0	0	0	1.78098e-05	0	0	0	0	0	k__Bacteria;p__Firmicutes;c__Bacilli;o__Erysipelotrichales;f__Erysipelotrichaceae;g__Erysipelothrix;s__
OTU_375	0.000302766	0	0	0	0	0.000480863	0	0	0	0	0	0	0	0	0	0	0	0	0	0	0	0	0	0	0	0	0	0.000142478	0	0	0	0	0.000320576	0.000284956	0	5.34293e-05	k__Bacteria;p__Bacteroidota;c__Bacteroidia;o__Flavobacteriales;f__Weeksellaceae;g__Elizabethkingia;s__Elizabethkingia_miricola
OTU_376	0	0	0	0	0.000160288	0	5.34293e-05	0.000195907	0.000195907	0.000142478	3.56195e-05	0	0	0	0	5.34293e-05	0	0.000142478	0.000302766	0.000124668	8.90488e-05	0	0	7.1239e-05	0	3.56195e-05	0	0	0	0.000374005	0.000338385	0.000480863	0	0	5.34293e-05	0	k__Bacteria;p__Proteobacteria;c__Alphaproteobacteria;o__Rhizobiales;f__Xanthobacteraceae;g__Pseudolabrys;s__
OTU_377	0.000106859	0	8.90488e-05	5.34293e-05	0	5.34293e-05	3.56195e-05	5.34293e-05	3.56195e-05	3.56195e-05	8.90488e-05	0	0	1.78098e-05	8.90488e-05	0	0	0	0.000124668	0	0	0.000160288	0	0	0	1.78098e-05	0	0	1.78098e-05	0	0.000178098	0	0	5.34293e-05	0	0	k__Bacteria;p__Firmicutes;c__Clostridia;o__Monoglobales;f__Monoglobaceae;g__Monoglobus;s__
OTU_378	0	0	0	0	0	0	0	0	0	0	0.00115763	0	0	0	0	0	0	0	0	0	0	0	8.90488e-05	0	0	0	0	0	0	0	0	0	0	0	0.000302766	0	k__Bacteria;p__Desulfobacterota;c__Desulfovibrionia;o__Desulfovibrionales;f__Desulfovibrionaceae;g__Desulfovibrio
OTU_379	0.000160288	0	1.78098e-05	0	0	0.000124668	0	0	0	0	0	0	0	0	0.000106859	0	1.78098e-05	0	0	0	0	7.1239e-05	0	0	0	0	1.78098e-05	0.000124668	3.56195e-05	0	0	0	0.000427434	0	0	0	k__Bacteria;p__Firmicutes;c__Clostridia;o__Clostridiales;f__Clostridiaceae;g__Candidatus_Arthromitus
OTU_380	0	0	0	0	3.56195e-05	0	0	0	1.78098e-05	0.000908298	5.34293e-05	0	0	0	0	0	0	0	0	0	0	0	0	0	0	0	0	0	0	0	0	3.56195e-05	0	0	0	0	k__Bacteria;p__Proteobacteria;c__Gammaproteobacteria;o__Burkholderiales;f__Burkholderiaceae;g__Cupriavidus
OTU_381	0.000195907	0	8.90488e-05	0	0	3.56195e-05	8.90488e-05	0	0	1.78098e-05	7.1239e-05	0	0	3.56195e-05	0.000213717	0	0	0	3.56195e-05	0	0	0.000142478	0	1.78098e-05	0	0.000142478	5.34293e-05	0	7.1239e-05	0	0	0	0.000106859	5.34293e-05	0	0	k__Bacteria;p__Bacteroidota;c__Bacteroidia;o__Bacteroidales;f__Muribaculaceae;g__;s__
OTU_382	0.000213717	0	1.78098e-05	8.90488e-05	0	7.1239e-05	0.000160288	0	0	0	0	0	0	0	0.000534293	5.34293e-05	8.90488e-05	0	0	0	0	0.000160288	0	0	0	0	0.000142478	5.34293e-05	0.000142478	0	0	0	0.000178098	0.000160288	0	3.56195e-05	k__Bacteria;p__Bacteroidota;c__Bacteroidia;o__Bacteroidales;f__Muribaculaceae;g__;s__
OTU_383	0.000427434	0	0.000302766	0.000160288	0	0.000267146	0.000213717	0	0	0	0	0	0	0.000249337	0.000445244	0.000124668	0.000106859	0	0	0	0	0.000213717	0	1.78098e-05	0	0.000249337	0.000178098	0	8.90488e-05	0	0	0	0.000445244	0.000783629	0	1.78098e-05	k__Bacteria;p__Bacteroidota;c__Bacteroidia;o__Bacteroidales;f__Muribaculaceae;g__;s__
OTU_384	0	0	0	0	0.00126449	0	0	0	0	0	0	0	0	0	0	0	0	0	0	0	0	0	0	0	0	0	0	0	0	0	0	0	0	0	0	0	k__Bacteria
OTU_385	0	0	0	0	0	0	0	0	0	0	0.00122887	0	0	0	0	0	0	0	0	0	0	0	0.000356195	0	0	0	0	0	0	0	0	0	0	0	0.000374005	0	k__Bacteria;p__Bacteroidota;c__Bacteroidia;o__Bacteroidales;f__Bacteroidaceae;g__Bacteroides;s__
OTU_386	0.000320576	0	3.56195e-05	0	0	8.90488e-05	0	0	0	0	0.000926107	0	0	1.78098e-05	8.90488e-05	5.34293e-05	3.56195e-05	0	8.90488e-05	0	0	0.000160288	0.000142478	0	0	7.1239e-05	0	0	0.000124668	0	0	0	0.000284956	0.000213717	0.000249337	1.78098e-05	k__Bacteria;p__Firmicutes;c__Clostridia;o__Oscillospirales;f__[Eubacterium]_coprostanoligenes_group;g__;s__
OTU_387	0	1.78098e-05	0	1.78098e-05	0	0	0	0	0	0	0	0	0	0	0.000374005	0	0.000320576	0	0	0	0	0.00169193	0	0	0	0	0	0	1.78098e-05	0	0	0	0	0	0	0	k__Bacteria
OTU_388	0.000320576	0	1.78098e-05	0	0	8.90488e-05	1.78098e-05	0	0	0	7.1239e-05	0	0	7.1239e-05	0.000338385	0	0	0	0	0	0	0	0	0	0	7.1239e-05	0	0	0	0	7.1239e-05	0	0.000178098	5.34293e-05	0	0	k__Bacteria;p__Firmicutes;c__Bacilli;o__Acholeplasmatales;f__Acholeplasmataceae;g__Anaeroplasma;s__
OTU_389	0	0	0	0	7.1239e-05	0.000908298	3.56195e-05	0	0	3.56195e-05	0	0	0	0	0	0	0	0	5.34293e-05	0	0	0	0	1.78098e-05	0	0	0	5.34293e-05	0	3.56195e-05	0.000124668	0.000106859	1.78098e-05	1.78098e-05	1.78098e-05	0	k__Bacteria;p__Actinobacteriota;c__Thermoleophilia;o__Solirubrobacterales;f__Solirubrobacteraceae;g__Solirubrobacter;s__
OTU_390	0	0	0	0	0	0	0	0	1.78098e-05	3.56195e-05	0	0	0	0	0	0	0	0.000463054	0.000160288	3.56195e-05	1.78098e-05	0	0	0	0	0	0	0	0	0.000516483	0.000267146	0.000106859	0	0	0	0	k__Bacteria
OTU_391	0	0	0	0	0	0	3.56195e-05	0	0	1.78098e-05	0	3.56195e-05	0	0	0	0	0	0.000463054	0	0	0	3.56195e-05	0	1.78098e-05	0	1.78098e-05	3.56195e-05	0	0	0.000569912	0	0	0	0	0	0	k__Bacteria;p__Chloroflexi;c__Ktedonobacteria;o__Ktedonobacterales;f__JG30-KF-AS9;g__;s__
OTU_392	0	0	0	0	0.000338385	0	7.1239e-05	0	0	0.000356195	0	0	0	0	0	3.56195e-05	0	0	0	0	0	0	0	0.000178098	8.90488e-05	0.000124668	0.000106859	0	0.000160288	0.000124668	0.000267146	0.000124668	0	0	3.56195e-05	0	k__Bacteria;p__unidentified_Bacteria;c__unidentified_Bacteria;o__Gemmatimonadales;f__Gemmatimonadaceae;g__;s__
OTU_393	0	0	0	0	0	0	0	0	0	0	0.000890488	0	0	0	0	0	0	0	0	0	0	0	0.000195907	0	0	0	0	0	0	0	0	0	0	0	0.000231527	0	k__Bacteria;p__Firmicutes;c__Clostridia;o__Oscillospirales;f__Ruminococcaceae;g__Ruminococcus;s__
OTU_394	0	0	0	0	0	0	0	0	0.00074801	0	0	0	0	0	0	0	0	0	0	0	0.000445244	0	0	0	0	0	0	0	0	0	0	0	0	0	0	0	k__Bacteria;p__Proteobacteria;c__Gammaproteobacteria;o__Diplorickettsiales;f__Diplorickettsiaceae;g__Aquicella;s__
OTU_395	0	0	0	0	0	0	0	0	0	0	0.000926107	0	0	0	0	0	0	0	0	0	0	0	0.000374005	0	0	0	0	0	0	0	0	0	0	0	0.000267146	0	k__Bacteria;p__Bacteroidota;c__Bacteroidia;o__Bacteroidales;f__Muribaculaceae;g__;s__
OTU_396	0.000498673	5.34293e-05	0.000445244	0.000320576	0.00115763	0.000445244	1.78098e-05	0	3.56195e-05	0	0.000195907	0	1.78098e-05	5.34293e-05	1.78098e-05	3.56195e-05	0.000249337	0.000106859	8.90488e-05	0	5.34293e-05	7.1239e-05	0	0	0	7.1239e-05	0.000195907	0.000284956	8.90488e-05	0	3.56195e-05	0	0.000267146	0.000302766	0	7.1239e-05	k__Bacteria;p__Proteobacteria;c__Gammaproteobacteria;o__Enterobacterales;f__Vibrionaceae;g__Vibrio
OTU_397	0	0	0	0	0	0.000160288	0	0	0	0	3.56195e-05	0	0	0	3.56195e-05	0	5.34293e-05	0	0	0	0	0	0	0	0	0	3.56195e-05	5.34293e-05	0	0	1.78098e-05	0	3.56195e-05	0.000837059	0	0	k__Bacteria;p__Firmicutes;c__Bacilli;o__Erysipelotrichales;f__Erysipelatoclostridiaceae;g__Erysipelatoclostridium;s__
OTU_398	0	0	0	0	0	0	0	0	0.000908298	0	0	0	0	0	0	0	0	0	0	0	0.000374005	0	0	0	0	0	0	0	0	0	0	0	0	0	0	0	k__Bacteria;p__Proteobacteria;c__Gammaproteobacteria;o__Diplorickettsiales;f__Diplorickettsiaceae;g__Aquicella;s__
OTU_399	7.1239e-05	0	0	0	0	0.000302766	0	0	0	0	0	0	0	0	0	0	0	0	0	0	0	0	0	0	0	0	0	0.000106859	0	0	0	0	0.000284956	0.000320576	0	3.56195e-05	k__Bacteria;p__Proteobacteria;c__Gammaproteobacteria;o__Pseudomonadales;f__Halomonadaceae;g__Carnimonas;s__
OTU_400	0.000106859	0	8.90488e-05	0.000391815	0	1.78098e-05	3.56195e-05	0	0	0	0.000338385	0	0	8.90488e-05	0.000160288	7.1239e-05	0.000267146	0	1.78098e-05	0	0	0.000374005	8.90488e-05	0	0	0.000142478	0.000587722	3.56195e-05	0.000516483	0	5.34293e-05	0	1.78098e-05	8.90488e-05	0.000106859	5.34293e-05	k__Bacteria;p__unidentified_Bacteria;c__Clostridia;o__Oscillospirales;f__Oscillospiraceae;g__;s__
OTU_401	1.78098e-05	0	0	0	0	0.000106859	0	0	0	0	0	0	0	0	0	0	0	0	0	0	0	0	0	0	0	0	0	0	0	0	0	0	1.78098e-05	0.00103297	0	0	k__Bacteria;p__Firmicutes;c__Bacilli;o__Erysipelotrichales;f__Erysipelotrichaceae;g__[Clostridium]_innocuum_group;s__
OTU_402	0.000106859	0	3.56195e-05	0	5.34293e-05	0	1.78098e-05	3.56195e-05	0.000356195	0.000124668	7.1239e-05	0	0	0	0.000142478	0	0	3.56195e-05	7.1239e-05	1.78098e-05	0.000231527	0	0	0	0	0	1.78098e-05	0	0	7.1239e-05	0.000124668	0.000142478	0	0	0	0	k__Bacteria;p__Acidobacteriota;c__Acidobacteriae;o__Acidobacteriales;f__Acidobacteriaceae_(Subgroup_1);g__Granulicella;s__
OTU_403	0	0	0	0	0	0	0	5.34293e-05	0.000213717	0	1.78098e-05	5.34293e-05	0	0	0	0	0	0.00112201	8.90488e-05	0	8.90488e-05	3.56195e-05	0	5.34293e-05	0	0	1.78098e-05	0	0	0.00142478	8.90488e-05	0	0	0	0	0	k__Bacteria;p__unidentified_Bacteria;c__Ktedonobacteria;o__Ktedonobacterales;f__Ktedonobacteraceae;g__;s__
OTU_404	5.34293e-05	0	0	5.34293e-05	0	0	0	0	0	0	0	7.1239e-05	0	5.34293e-05	0	0	0	0	0	0	0	0	0	0	0	0	0	0	1.78098e-05	1.78098e-05	0	8.90488e-05	0.0014604	0.000213717	0	0	k__Bacteria;p__Bacteroidota;c__Bacteroidia;o__Flavobacteriales;f__Flavobacteriaceae;g__Flavobacterium;s__Flavobacterium_hercynium
OTU_405	0	0	3.56195e-05	7.1239e-05	0	0	8.90488e-05	1.78098e-05	8.90488e-05	0	3.56195e-05	0	0	8.90488e-05	1.78098e-05	0	1.78098e-05	0.000106859	0	0	0	0.0007302	0	0	0	0.000231527	0	1.78098e-05	1.78098e-05	7.1239e-05	0	0	0	5.34293e-05	0	0	k__Bacteria;p__Actinobacteria;c__unidentified_Actinobacteria;o__Propionibacteriales;f__Nocardioidaceae;g__Nocardioides;s__Nocardioides_alkalitolerans
OTU_406	1.78098e-05	0	1.78098e-05	0	0	0	0.000178098	0	0	0	0	0	0	1.78098e-05	0	0.000124668	0.000106859	0	0	0	0	0.000195907	0	0	0	0	7.1239e-05	0	0.000338385	0	0	0	0	1.78098e-05	0	0	k__Bacteria;p__unidentified_Bacteria;c__Alphaproteobacteria;o__Rhodospirillales;f__;g__;s__
OTU_407	0.000160288	0	7.1239e-05	0.000142478	0	0	0.000249337	0	0	0	3.56195e-05	0	0	1.78098e-05	0.000231527	0.000106859	0.000195907	0	0	0	0	7.1239e-05	0	0	0	0.000106859	8.90488e-05	0	7.1239e-05	0	0	0	3.56195e-05	0.000106859	0	0	k__Bacteria;p__Bacteroidota;c__Bacteroidia;o__Bacteroidales;f__Muribaculaceae;g__;s__
OTU_408	0	0	0	0	0.00124668	0	0	0	0	3.56195e-05	0	0	0	0	0	0	0	0	0	0	0	0	0	0	0	0	0	0	0	0	0	0	0	0	0	0	k__Bacteria;p__Bacteroidota;c__Bacteroidia;o__Bacteroidales;f__Prevotellaceae;g__Prevotella;s__Prevotella_ruminicola
OTU_409	0	0	0	0	0	0	0	0	0	0	0.000213717	0	0	0	0.00174536	0	0	0	0	0	0	0	0	0	0	0	0	0.000409624	0	0	0	0	0.000961727	0	0	1.78098e-05	k__Bacteria
OTU_410	0	1.78098e-05	7.1239e-05	0	8.90488e-05	0	0.000124668	5.34293e-05	0.000195907	0.000178098	7.1239e-05	0.000106859	0	0	0	3.56195e-05	0	0.000231527	0	0	0.000142478	0.000160288	0	8.90488e-05	0	1.78098e-05	0	0	0	0.000160288	3.56195e-05	0.000124668	0	0	5.34293e-05	0	k__Bacteria;p__unidentified_Bacteria;c__Alphaproteobacteria;o__Acetobacterales;f__Acetobacteraceae;g__;s__
OTU_411	1.78098e-05	1.78098e-05	7.1239e-05	0.000178098	0	8.90488e-05	0.000195907	3.56195e-05	3.56195e-05	1.78098e-05	0.00101516	0	1.78098e-05	0.000178098	0.000195907	8.90488e-05	0.000249337	0	3.56195e-05	0	0	0.000284956	0.000195907	0	0	0.000160288	0.000106859	0	0.000783629	0	1.78098e-05	0	0.000213717	0.000160288	0.000320576	0	k__Bacteria;p__Firmicutes;c__Clostridia;o__Oscillospirales;f__Oscillospiraceae;g__Oscillibacter;s__
OTU_412	0	5.34293e-05	0	0	0.000569912	0	1.78098e-05	0	0	0	0	0	0	0	0	0	1.78098e-05	1.78098e-05	0	0	0	0.000409624	0	0	0	0	0	0	0	0	0	0	0	0	0	3.56195e-05	k__Bacteria
OTU_413	3.56195e-05	1.78098e-05	8.90488e-05	0	3.56195e-05	0	0.000142478	7.1239e-05	8.90488e-05	0.000142478	8.90488e-05	0	0	0	0	0	0	0.000213717	1.78098e-05	0	3.56195e-05	1.78098e-05	0	0	0	0	0	0	0	0.000409624	5.34293e-05	0	0	1.78098e-05	0	0	k__Bacteria;p__Myxococcota;c__Polyangia;o__Polyangiales;f__Polyangiaceae;g__Pajaroellobacter;s__
OTU_414	0	0	0	0	0	0	0	0	0	0	0.00124668	0	0	0	0	0	0	0	0	0	0	0	0.000142478	0	0	0	0	0	0	0	0	0	0	0	0.000178098	0	k__Bacteria;p__Bacteroidota;c__Bacteroidia;o__Bacteroidales;f__Muribaculaceae;g__;s__
OTU_415	0	0	0	0	0	0	0	0	0	0	0	0	0	0	0	0	0	0	0	0	0	0	0	0	0	0	0	0	0	0	0	0	0.00101516	0	0	0	Unknown
OTU_416	0.000178098	0	0	0	0	0	0	8.90488e-05	0.000320576	7.1239e-05	1.78098e-05	1.78098e-05	0	0	0.000231527	0	0	0.000356195	1.78098e-05	0	0.000106859	0	0	8.90488e-05	0	0	0	0	0	0.00074801	1.78098e-05	1.78098e-05	0	0	0	0	k__Bacteria;p__WPS-2;c__;o__;f__;g__;s__
OTU_417	0.000106859	0	0	0	0.000374005	0	0	0	0.000106859	0.00071239	0	7.1239e-05	0	0	0.000160288	3.56195e-05	0	1.78098e-05	0	3.56195e-05	0	0	0	0.000605532	5.34293e-05	8.90488e-05	7.1239e-05	0	0.000338385	0.000908298	0.000284956	0.000249337	0	0	0.000178098	0	k__Bacteria;p__unidentified_Bacteria;c__Acidobacteriae;o__Acidobacteriales;f__;g__;s__
OTU_418	0.000106859	5.34293e-05	0.000142478	0.000178098	0	0	0.000195907	0.000124668	0.000178098	0.000106859	0.000409624	0	0	7.1239e-05	5.34293e-05	0	3.56195e-05	0	0.000106859	0	0	8.90488e-05	0	0	0	7.1239e-05	0.000178098	1.78098e-05	5.34293e-05	0	0.000374005	0	7.1239e-05	0	1.78098e-05	0	k__Bacteria;p__Firmicutes;c__Clostridia;o__Oscillospirales;f__Oscillospiraceae;g__Oscillibacter;s__
OTU_419	0.00069458	3.56195e-05	1.78098e-05	8.90488e-05	0	0.000142478	7.1239e-05	0	0	1.78098e-05	0.000124668	0	0	0	0.000480863	0	0	0	7.1239e-05	0	0	5.34293e-05	0	0	0	0	1.78098e-05	0	3.56195e-05	0	7.1239e-05	0	0.000124668	5.34293e-05	0	0	k__Bacteria;p__Firmicutes;c__Bacilli;o__Erysipelotrichales;f__Erysipelotrichaceae;g__Allobaculum;s__
OTU_420	0	0	0	0	0	0	0	0	0	0	0.000213717	1.78098e-05	0	0	0.00151383	0	5.34293e-05	0	0	0	0	0	0	0	0	0	0	0.000427434	0	0	0	0	0.000997346	1.78098e-05	0	0	k__Bacteria
OTU_421	0	0	0	0	0.00105078	0	0	0	0	0	0	0	0	0	1.78098e-05	0	0	0	0	0	0	0	0	0	0	0	0	0	0	0	0	0	0	0	0	0	k__Bacteria
OTU_422	0.000427434	1.78098e-05	7.1239e-05	0	0	3.56195e-05	7.1239e-05	1.78098e-05	3.56195e-05	0	0.000160288	0	0	5.34293e-05	0.000302766	1.78098e-05	0	0	3.56195e-05	0	0	7.1239e-05	0	0	0	3.56195e-05	5.34293e-05	0	0	0	0	0	5.34293e-05	0.000106859	0	0	k__Bacteria;p__Bacteroidota;c__Bacteroidia;o__Bacteroidales;f__Muribaculaceae;g__;s__
OTU_423	0	0	0	0	0.00103297	0	0	0	0	1.78098e-05	0	0	0	0	0	0	0	0	0	0	0	0	0	0	0	0	0	0	0	0	0	0	0	0	0	0	k__Bacteria;p__unidentified_Bacteria;c__Alphaproteobacteria;o__Elsterales;f__;g__;s__
OTU_424	0.000160288	0	0	0	0	0.000124668	0	0	0	1.78098e-05	0.000178098	0	0	3.56195e-05	0.00076582	0	0.000142478	0	0	0	0	0.000178098	3.56195e-05	0	0	0	3.56195e-05	0.000587722	0.000142478	0	0	0	0.000142478	3.56195e-05	1.78098e-05	5.34293e-05	k__Bacteria;p__Firmicutes;c__Clostridia;o__Clostridia_vadinBB60_group;f__;g__;s__
OTU_425	0	0	8.90488e-05	7.1239e-05	0	0	1.78098e-05	8.90488e-05	0.000106859	0.000124668	5.34293e-05	5.34293e-05	1.78098e-05	0	0	0	0	0.000106859	0	1.78098e-05	0	7.1239e-05	0	0	0	0	0	0	0	0.000195907	3.56195e-05	0	0	0	0	0	k__Bacteria;p__Actinobacteria;c__unidentified_Actinobacteria;o__Nitriliruptorales;f__Nitriliruptoraceae
OTU_426	0	0	0	0	0	0	0	0	0	0	0	0	0	0	0	0	0	0	0	0	0	0	0	0	0	1.78098e-05	3.56195e-05	0	1.78098e-05	0	3.56195e-05	0	0	8.90488e-05	0	0.000854868	k__Bacteria;p__Proteobacteria;c__Gammaproteobacteria;o__Cardiobacteriales;f__Wohlfahrtiimonadaceae;g__Koukoulia;s__Koukoulia_aurantiaca
OTU_427	0	0	1.78098e-05	0	0.00172755	0	0	0	0	1.78098e-05	0	0	0	0	0	0	0	0	0	0	0	0	0	0	0	0	0	0	0	0	0	0	0	0	0	0	k__Bacteria;p__Proteobacteria
OTU_428	0	0	0	0	0	0.000676771	0	0	0	0	0	0	0	0	0	0	0	0	0	0	0	0	0	0	0	0	0	0	0	0	0	0	0.000338385	0.000160288	0	0	k__Bacteria;p__Bacteroidota;c__Bacteroidia;o__Bacteroidales;f__Muribaculaceae;g__;s__
OTU_429	0	1.78098e-05	0	0	0	0	0	5.34293e-05	0.000284956	7.1239e-05	0	0	5.34293e-05	0	0	0	5.34293e-05	3.56195e-05	0.00101516	5.34293e-05	0.000142478	0	0	0	0	0	0	0	0	7.1239e-05	0.00113982	7.1239e-05	0	0	0	0	k__Bacteria;p__Proteobacteria;c__Alphaproteobacteria;o__Acetobacterales;f__Acetobacteraceae
OTU_430	1.78098e-05	0.000124668	0.000142478	0.000249337	0	0	0.000480863	0.000124668	7.1239e-05	8.90488e-05	0.000641151	0	0	0	1.78098e-05	1.78098e-05	3.56195e-05	0	0.000249337	0	0	0.000587722	0	0	0	0	1.78098e-05	0	0.000213717	0	0.000356195	0	0	1.78098e-05	0	0	k__Bacteria;p__Bacteroidota;c__Bacteroidia;o__Bacteroidales;f__Bacteroidaceae;g__Bacteroides;s__Bacteroides_vulgatus
OTU_431	0.000480863	3.56195e-05	0.000124668	0.000160288	0	0.000142478	0.000284956	5.34293e-05	0.000106859	3.56195e-05	0.000356195	0	0	3.56195e-05	0.000641151	0	5.34293e-05	0	7.1239e-05	0	0	0.000124668	0	0	0	0	0.000106859	5.34293e-05	3.56195e-05	0	0.000195907	0	0.000195907	0.000213717	0	0	k__Bacteria;p__Bacteroidota;c__Bacteroidia;o__Bacteroidales;f__Muribaculaceae;g__;s__
OTU_432	0	5.34293e-05	5.34293e-05	8.90488e-05	0	0	0.000142478	7.1239e-05	8.90488e-05	3.56195e-05	0.000160288	0	0	0	0	0	0	0.000160288	0	0	0	5.34293e-05	0	7.1239e-05	0	0	0	0	0	0.000160288	0	0	0	0	0	0	k__Bacteria;p__Elusimicrobia;c__unidentified_Elusimicrobia;o__Lineage_IV;f__;g__;s__
OTU_433	0	1.78098e-05	0	1.78098e-05	0	0	0.000783629	0.000124668	8.90488e-05	1.78098e-05	8.90488e-05	0	0	0	0	1.78098e-05	0	0	0	0	0	3.56195e-05	0	0	0	0	0	0	0	0	0	0	0	0	0	0	k__Bacteria;p__Firmicutes;c__Bacilli;o__Bacillales;f__Bacillaceae;g__Geobacillus
OTU_434	0	0	0	0	0.00142478	0	0	0	0	0	0	0	0	0	0	0	0	0	0	0	0	0	0	0	0	0	0	0	0	0	0	0	0	0	0	0	k__Bacteria;p__Bacteroidota;c__Bacteroidia;o__Bacteroidales;f__Muribaculaceae;g__;s__
OTU_435	0.000160288	5.34293e-05	0.000195907	7.1239e-05	0	0.000106859	0.000178098	5.34293e-05	0.000124668	3.56195e-05	0.000587722	3.56195e-05	0	1.78098e-05	0.000267146	5.34293e-05	0	0	0.000249337	0	0	0.000195907	8.90488e-05	0	0	3.56195e-05	0	0	3.56195e-05	0	0.000213717	0	0.000302766	8.90488e-05	0.000160288	0	k__Bacteria;p__Firmicutes;c__Clostridia;o__Oscillospirales;f__Oscillospiraceae
OTU_436	0	0	0	0	0.000997346	0	0	1.78098e-05	0	0	0	0	0	0	0	0	0	0	0	0	0	0	0	0	0	0	0	0	0	0	0	0	0	0	0	0	k__Bacteria;p__Deinococcota;c__Deinococci;o__Thermales;f__Thermaceae;g__Thermus;s__Thermus_scotoductus
OTU_437	0.000124668	0	7.1239e-05	8.90488e-05	0	3.56195e-05	0.000178098	0	0	0	0	0	0	0	1.78098e-05	7.1239e-05	0	0	0	0	0	0	0	0	0	5.34293e-05	0.000160288	5.34293e-05	3.56195e-05	0	0	0	0	5.34293e-05	0	0	k__Bacteria;p__Firmicutes;c__Clostridia;o__Oscillospirales;f__Ruminococcaceae;g__Anaerotruncus;s__
OTU_438	0	0	1.78098e-05	0	5.34293e-05	0	5.34293e-05	0.000552102	3.56195e-05	3.56195e-05	0	0	0	0	0	0	0	7.1239e-05	0.000106859	0.000213717	0	0	0	5.34293e-05	0	0	0	0	1.78098e-05	0.000124668	8.90488e-05	0.000480863	0	0	0	0	k__Bacteria;p__Actinobacteria;c__unidentified_Actinobacteria;o__Micrococcales;f__Microbacteriaceae
OTU_439	0	0	0	5.34293e-05	0	0	0.000124668	0.000106859	0.000124668	3.56195e-05	5.34293e-05	0.000160288	0	0	0	0	0	0	0	0	0	3.56195e-05	0	0.000231527	0	0	0	0	0	0	0	0	0	0	0	0	k__Bacteria;p__Cyanobacteria;c__Sericytochromatia;o__;f__;g__;s__
OTU_440	0	0	0	0	0	0	0	0	0	0	0.00151383	0	0	0	0	0	0	0	0	0	0	0	0.000231527	0	0	0	0	0	0	0	0	0	0	0	0.000338385	0	k__Bacteria;p__Bacteroidota;c__Bacteroidia;o__Bacteroidales;f__Muribaculaceae;g__;s__
OTU_441	0.000231527	0	0	0	0.000249337	0	0	0	0	0.000374005	0	8.90488e-05	0	0	0.000267146	1.78098e-05	0	0	0	0	0	0	0	0.000213717	7.1239e-05	5.34293e-05	3.56195e-05	0	5.34293e-05	0.000302766	0.000142478	0.000160288	0	0	7.1239e-05	0	k__Bacteria;p__unidentified_Bacteria;c__Acidobacteriae;o__Acidobacteriales;f__Acidobacteriaceae_(Subgroup_1);g__;s__
OTU_442	0	0	0	0	0	0	0	7.1239e-05	0	0	0	0	0	0	0	0	0	0	0	0	0	0	0	3.56195e-05	0	0	0	0	0	0	0	0.000623341	0	0	0	0	k__Bacteria
OTU_443	0	0	0	0	0	0	3.56195e-05	0	0.000249337	0	0	3.56195e-05	0	0	0	0	0	0	0	0	5.34293e-05	1.78098e-05	0	0.000106859	0	7.1239e-05	5.34293e-05	0	0.000195907	0	0.000178098	1.78098e-05	0	0	7.1239e-05	0	k__Bacteria;p__Bacteroidota;c__Bacteroidia;o__Chitinophagales;f__Chitinophagaceae;g__Ferruginibacter;s__
OTU_444	0	0	0.000213717	8.90488e-05	0	0	7.1239e-05	0	0	0	0	0	0	0.000356195	0	0	0	0	0	0	0	0	0	0	0	0.000142478	0.000106859	0	0	0	0	0	0	0	0	0	k__Bacteria
OTU_445	0.000160288	0	0.000267146	0.000356195	0	0	0.000356195	0	0	0	5.34293e-05	0	0	5.34293e-05	0.000124668	0.000124668	0.000124668	0	1.78098e-05	0	0	0.000195907	0	0	0	0.000178098	0.000195907	0	0.000213717	0	1.78098e-05	0	8.90488e-05	0.000213717	0	0	k__Bacteria;p__Bacteroidota;c__Bacteroidia;o__Bacteroidales;f__Muribaculaceae;g__;s__
OTU_446	0	0	0	0	0	0	0	0	0	0	0.00076582	0	0	0	0	0	0	0	0	0	0	0	0.000142478	0	0	0	0	0	0	0	0	0	0	0	0.000106859	0	k__Bacteria;p__Firmicutes;c__Clostridia;o__Oscillospirales;f__Ruminococcaceae;g__;s__
OTU_447	0	0	0	0	0	0.000605532	0	0	0	0	0	0	0	0	0	0	0	0	0	0	0	0	0	0	0	0	0	0	0	0	0	0	0	1.78098e-05	0	0	k__Bacteria
OTU_448	0.000213717	0	0	0	0	0	0	5.34293e-05	1.78098e-05	0	3.56195e-05	0	0	0	0.000213717	0	0	0	8.90488e-05	0	0	5.34293e-05	0	0	0	0	0	0	0	0	3.56195e-05	0	0.000213717	7.1239e-05	0	0	k__Bacteria;p__Firmicutes;c__Clostridia;o__Oscillospirales;f__Ruminococcaceae;g__Ruminococcus
OTU_449	0.000374005	0	0.000142478	0.000124668	0	1.78098e-05	1.78098e-05	0	1.78098e-05	5.34293e-05	3.56195e-05	0	0	3.56195e-05	0.000213717	5.34293e-05	1.78098e-05	0	0	0	0	8.90488e-05	0	0	0	3.56195e-05	0.000160288	0	7.1239e-05	0	1.78098e-05	0	7.1239e-05	0	0	0	k__Bacteria;p__Bacteroidota;c__Bacteroidia;o__Bacteroidales;f__Muribaculaceae;g__;s__
OTU_450	0	0	0	0	8.90488e-05	0	0	0	0	0.000195907	0	0	0	0	0	0	0	0	0	0	0	0	0	0.000178098	3.56195e-05	7.1239e-05	5.34293e-05	0	5.34293e-05	0.000178098	8.90488e-05	0.000106859	0	0	5.34293e-05	0	k__Bacteria;p__Proteobacteria;c__Gammaproteobacteria;o__Burkholderiales;f__SC-I-84;g__;s__
OTU_451	5.34293e-05	0	1.78098e-05	7.1239e-05	0	7.1239e-05	1.78098e-05	0	0	0	7.1239e-05	0	0	0	1.78098e-05	0	0	0	0	0	0	0.000213717	0	0	0	0	1.78098e-05	0	5.34293e-05	0	0	0	0	0.000267146	1.78098e-05	0	k__Bacteria;p__Bacteroidota;c__Bacteroidia;o__Bacteroidales;f__Tannerellaceae;g__Parabacteroides;s__Parabacteroides_goldsteinii
OTU_452	0	3.56195e-05	3.56195e-05	7.1239e-05	0	0	0.000160288	8.90488e-05	0.000320576	0.000106859	0.000124668	0.000106859	0	0	0	0	0	0.000284956	0	0	0	8.90488e-05	0	3.56195e-05	0	0	1.78098e-05	0	0	0.000213717	0	0	0	0	0	0	k__Bacteria;p__Proteobacteria;c__Alphaproteobacteria;o__Rhizobiales;f__Beijerinckiaceae;g__Roseiarcus;s__
OTU_453	0	1.78098e-05	1.78098e-05	3.56195e-05	0.000463054	0	0.000195907	8.90488e-05	8.90488e-05	0.000480863	7.1239e-05	8.90488e-05	0	0	0	5.34293e-05	0	5.34293e-05	3.56195e-05	0	0	7.1239e-05	0	0.000142478	0.000142478	3.56195e-05	0.000106859	0	8.90488e-05	0.000302766	0.000302766	0.000231527	0	1.78098e-05	0	0	k__Bacteria;p__Proteobacteria;c__Alphaproteobacteria;o__Reyranellales;f__Reyranellaceae;g__Reyranella;s__
OTU_454	0	1.78098e-05	3.56195e-05	0	0	0	1.78098e-05	0.00363319	0.000284956	3.56195e-05	8.90488e-05	0	0	0	0	0	0	0	0	5.34293e-05	0.000195907	3.56195e-05	0	0.000124668	0	0	7.1239e-05	0	3.56195e-05	0.000160288	0.000213717	0.000267146	0	0	3.56195e-05	0	k__Bacteria;p__Proteobacteria;c__Alphaproteobacteria;o__Sphingomonadales;f__Sphingomonadaceae
OTU_455	0	0	0	0	0.000356195	0.000409624	0	0	0	0	0	0	0	0	3.56195e-05	0	0	0	0	0	0	0	0	0	0	0	0	0	0	0	0	0	0.000427434	0.000320576	0	0	k__Bacteria;p__Firmicutes;c__Bacilli;o__Erysipelotrichales;f__Erysipelotrichaceae;g__Dubosiella;s__
OTU_456	0	0	0	0	5.34293e-05	0	0	0.000302766	0	1.78098e-05	0	0.000320576	0	0	0	0	0	1.78098e-05	0.000106859	0.000124668	0	0	0	0.000249337	0	1.78098e-05	0	0	0	5.34293e-05	8.90488e-05	0.000409624	0	0	0	0	k__Bacteria;p__Proteobacteria;c__Gammaproteobacteria;o__Xanthomonadales;f__Rhodanobacteraceae;g__Dyella;s__
OTU_457	0	0	0	0	0	0	5.34293e-05	0	0	0	0	0	0	0	0.000641151	1.78098e-05	3.56195e-05	0	0	0	0	0	0	0	0	0	0	0	0	0	0	0	0	0	0	0	Unknown
OTU_458	0	1.78098e-05	1.78098e-05	5.34293e-05	0	0	0.000106859	0	0.000160288	7.1239e-05	0.000195907	0	0	0	0	0	0	0	0.000106859	0	0	1.78098e-05	0	0	0	0	0	0	0	0	0.000195907	0	0	0	0	0	k__Bacteria;p__Firmicutes;c__Clostridia;o__Lachnospirales;f__Lachnospiraceae
OTU_459	7.1239e-05	0	0	0	8.90488e-05	0	0	0	0.000106859	0.000320576	3.56195e-05	0.000658961	0	0	0.000124668	0	0	0	3.56195e-05	0	1.78098e-05	0	0	0.00076582	0	0	0	0	1.78098e-05	5.34293e-05	0	0	0	0	5.34293e-05	0	k__Bacteria;p__Chloroflexi;c__Ktedonobacteria;o__Ktedonobacterales;f__Ktedonobacteraceae;g__HSB_OF53-F07;s__
OTU_460	0	0	0	1.78098e-05	0	0	0	0	0	0	0	0	0	0	0	0	0	0	0	0	0	0.00074801	0	0	0	3.56195e-05	0	0	0	0	0	0	0	0	0	0	k__Bacteria
OTU_461	0	0	0	0	0	0.0007302	0	0	0	0	0	0	0	0	0	1.78098e-05	0	0	0	0	0	0	0	0	0	0	0	5.34293e-05	0	0	0	0	0	3.56195e-05	0	0	k__Bacteria;p__Actinobacteria;c__unidentified_Actinobacteria;o__Actinomycetales;f__Actinomycetaceae;g__Actinomyces;s__Schaalia_odontolytica
OTU_462	0.000213717	0	5.34293e-05	0	0	5.34293e-05	8.90488e-05	0	0	0	5.34293e-05	0	0	0	0.000463054	0	0	0	1.78098e-05	0	0	0	0	0	0	0	1.78098e-05	7.1239e-05	0	0	0	0	8.90488e-05	5.34293e-05	5.34293e-05	0	k__Bacteria;p__Bacteroidota;c__Bacteroidia;o__Bacteroidales;f__Rikenellaceae;g__Alistipes;s__
OTU_463	0	0	0	0	0	0	3.56195e-05	0	8.90488e-05	0	0	0	0	0	0	0	0	0	0	0	0.000124668	0	0	8.90488e-05	5.34293e-05	3.56195e-05	3.56195e-05	0	7.1239e-05	5.34293e-05	0.000160288	0.000106859	0	0	0.000124668	0	k__Bacteria;p__Proteobacteria;c__Gammaproteobacteria;o__Xanthomonadales;f__Rhodanobacteraceae;g__Aquimonas;s__
OTU_464	0	0	0	0	0	0	8.90488e-05	0	0.000356195	0	0	0	0	0	0	3.56195e-05	0	0	0	0	5.34293e-05	0	0	7.1239e-05	8.90488e-05	0.000106859	0	0	5.34293e-05	5.34293e-05	0.000178098	5.34293e-05	0	0	5.34293e-05	0	k__Bacteria;p__Acidobacteriota;c__Blastocatellia;o__Blastocatellales;f__Blastocatellaceae;g__JGI_0001001-H03;s__
OTU_465	0	3.56195e-05	8.90488e-05	0.000231527	0	0	7.1239e-05	7.1239e-05	0	0	0.000249337	0	3.56195e-05	0	0	0	1.78098e-05	1.78098e-05	1.78098e-05	3.56195e-05	0	3.56195e-05	0	0	0.000267146	3.56195e-05	3.56195e-05	0.000124668	1.78098e-05	0	0	0.000142478	0	0	0	0	k__Bacteria;p__Proteobacteria;c__Gammaproteobacteria;o__Pseudomonadales;f__Moraxellaceae;g__Acinetobacter;s__Acinetobacter_pittii
OTU_466	0	8.90488e-05	0.000106859	0.000160288	0	0	8.90488e-05	5.34293e-05	0.000106859	8.90488e-05	0.000160288	0.000178098	0	0	0	0	0	0	0	0	0	0.000142478	0	0.000427434	0	0	0	0	0	0	0	0	0	0	0	0	k__Bacteria;p__Firmicutes;c__Clostridia;o__Clostridiales;f__Clostridiaceae;g__Clostridium_sensu_stricto_7
OTU_467	8.90488e-05	0	3.56195e-05	8.90488e-05	0	7.1239e-05	7.1239e-05	0	0	0	0.000676771	0	0	0	0.000178098	0	0	0	0.000106859	0	0	1.78098e-05	0.000106859	0	0	0	3.56195e-05	0	0	0	5.34293e-05	0	7.1239e-05	0	0.000195907	0	k__Bacteria;p__Firmicutes;c__Clostridia;o__Lachnospirales;f__Lachnospiraceae;g__[Eubacterium]_xylanophilum_group;s__
OTU_468	0.000445244	0	1.78098e-05	0	0	0.000195907	0	0	0	0	1.78098e-05	0	0	0	0.000302766	1.78098e-05	0	0	1.78098e-05	0	0	0	0	0	0	0	3.56195e-05	0.000231527	0	0	0	0	0.000106859	0.000552102	0	0	k__Bacteria;p__Actinobacteriota;c__Coriobacteriia;o__Coriobacteriales;f__Eggerthellaceae;g__Enterorhabdus;s__
OTU_469	0	8.90488e-05	1.78098e-05	0.000213717	0.000480863	0	0	1.78098e-05	1.78098e-05	3.56195e-05	0	0	0	0	0	0	0	0	0	0	0	0	0	0	0	0	0	0	0	0	0	0	0	0	0	0	k__Bacteria
OTU_470	3.56195e-05	7.1239e-05	7.1239e-05	0.000106859	5.34293e-05	0	0.000213717	0.000106859	0.000213717	0.000249337	0.000516483	0	0	0	3.56195e-05	0	0	0.000178098	0	0	0	7.1239e-05	0	0	0	0	0	0	0	0.000409624	0	3.56195e-05	0	0	0	0	k__Bacteria;p__WPS-2;c__;o__;f__;g__;s__
OTU_471	0	0	0.000106859	3.56195e-05	0	0	7.1239e-05	0.000124668	7.1239e-05	0.000142478	0.000178098	0	0	0	0	0	0	0.000267146	0	0	0	1.78098e-05	0	0	0	0	0	0	0	0.000267146	0	0	0	0	0	0	k__Bacteria;p__Firmicutes;c__Bacilli;o__Bacillales;f__Salisediminibacteriaceae;g__Salipaludibacillus;s__
OTU_472	0	0	3.56195e-05	5.34293e-05	0	0	0.000160288	3.56195e-05	3.56195e-05	0	0.000142478	0	0	0	0	5.34293e-05	0.000142478	0	3.56195e-05	0	0	0.000356195	0	0	0	0	0	0	0.000267146	0	3.56195e-05	0	0	0	0	0	k__Bacteria;p__Bacteroidota;c__Bacteroidia;o__Bacteroidales;f__Prevotellaceae;g__Prevotellaceae_UCG-001;s__
OTU_473	0	0	0	3.56195e-05	0	0	0.000961727	8.90488e-05	0	3.56195e-05	0.000160288	0	0	0	0	8.90488e-05	0	0	0	0	0	0	0	0	0	0	0	0	0	0	0	3.56195e-05	0	0	0	0	k__Bacteria;p__Firmicutes;c__Bacilli;o__Paenibacillales;f__Paenibacillaceae;g__Paenibacillus;s__Paenibacillus_sp_YN15
OTU_474	0	0	0	0	0	0	0	0	0	0	0.000498673	0	0	0	0	0	0	0	0	0	0	0	0.000302766	0	0	0	0	0	0	0	0	0	0	0	0.000106859	0	k__Bacteria;p__unidentified_Bacteria;c__Alphaproteobacteria;o__Paracaedibacterales;f__Paracaedibacteraceae;g__;s__
OTU_475	0	3.56195e-05	0	7.1239e-05	0	0	0.000213717	0.000106859	8.90488e-05	0.000106859	0.000160288	0.000195907	0	0	0	0	0	0	0	0	0	8.90488e-05	0	0.000374005	0	0	0	0	0	0	0	0	0	0	0	0	k__Bacteria;p__Proteobacteria;c__Gammaproteobacteria;o__Xanthomonadales;f__Xanthomonadaceae;g__Thermomonas
OTU_476	0.00071239	0	3.56195e-05	1.78098e-05	1.78098e-05	8.90488e-05	0	0	0	0	7.1239e-05	0	0	3.56195e-05	0.000142478	0	0	0	1.78098e-05	0	0	7.1239e-05	0	0	0	0	0	1.78098e-05	0	0	0	0	0.000480863	0.000658961	0	0	k__Bacteria;p__Bacteroidota;c__Bacteroidia;o__Bacteroidales;f__Muribaculaceae;g__;s__
OTU_477	0	0.000320576	0	0.000160288	0	0	0	3.56195e-05	0	0	0	0	0	0	0	0	0.000124668	1.78098e-05	1.78098e-05	0	0	0	0	0	0	0	0	0	0	0	0	0	0	0	0	0	k__Bacteria;p__Proteobacteria
OTU_478	0	0	0	0	3.56195e-05	0.000213717	0	3.56195e-05	0	0	0	0	0	0	0	0	0	1.78098e-05	5.34293e-05	0	0	0	0	0	0	0	0	0.000142478	0	5.34293e-05	7.1239e-05	0	0.000267146	0.000338385	0	0	k__Bacteria;p__Firmicutes;c__Bacilli;o__Bacillales;f__Bacillaceae;g__Bacillus
OTU_479	0.000837059	0	0	0	0	0	0	0	0	0	5.34293e-05	0	0	0	1.78098e-05	0	0	0	0	0	0	3.56195e-05	0	0	0	0	0	0	0	0	0	0	0	0	0	0.000106859	k__Bacteria;p__Firmicutes;c__Clostridia;o__Lachnospirales;f__Lachnospiraceae;g__Lachnospiraceae_NK4A136_group;s__
OTU_480	0.000249337	0	3.56195e-05	1.78098e-05	0.000391815	0	0.000124668	0.000534293	0.000195907	0.000391815	7.1239e-05	0.000178098	0	0	0.000249337	7.1239e-05	0	0.000338385	0.000231527	0.000374005	0.000160288	1.78098e-05	0	0.000249337	5.34293e-05	0.000124668	7.1239e-05	0	0.000338385	0.000890488	0.000623341	0.000926107	0	0	8.90488e-05	0	k__Bacteria;p__unidentified_Bacteria;c__Alphaproteobacteria;o__Micropepsales;f__Micropepsaceae;g__;s__
OTU_481	0	0	0	0	0	0	0	0	0	0	0.000641151	0	0	0	0	0	0	0	0	0	0	0	0.000142478	0	0	0	0	0	0	0	0	0	0	0	0.000160288	0	k__Bacteria;p__Desulfobacterota;c__Desulfovibrionia;o__Desulfovibrionales;f__Desulfovibrionaceae;g__Desulfovibrio
OTU_482	0.000587722	3.56195e-05	0.000160288	7.1239e-05	0	0	0.000391815	7.1239e-05	5.34293e-05	0.000106859	0.000837059	0	0	0	0.000480863	0	0	0	0.000302766	0	0	0.000284956	0	0	0	0	0	0	0	0	0.000302766	0	0	0	0	0	k__Bacteria;p__Bacteroidota;c__Bacteroidia;o__Bacteroidales;f__Muribaculaceae;g__;s__
OTU_483	0.00074801	1.78098e-05	0.000124668	1.78098e-05	0	7.1239e-05	0.000142478	3.56195e-05	0.000124668	7.1239e-05	0.000231527	0	0	0	5.34293e-05	0	0	0	0.000124668	1.78098e-05	0	8.90488e-05	0	0	0	0	0	1.78098e-05	0	0	8.90488e-05	0	0.000160288	0.000356195	0	5.34293e-05	k__Bacteria;p__Bacteroidota;c__Bacteroidia;o__Bacteroidales;f__Muribaculaceae;g__;s__
OTU_484	0	0	0	0	0	0	0	0.000391815	0	0	0	0	0	0	0	0	0	0	0	0.000195907	0	0	0	0	0	0	0	0	0	0	5.34293e-05	0.000195907	0	0	0	0	k__Bacteria;p__Planctomycetota;c__Phycisphaerae;o__Tepidisphaerales;f__WD2101_soil_group;g__;s__
OTU_485	0	0	1.78098e-05	3.56195e-05	0	0	0	0	0	0	0	0	0	0	0	0	1.78098e-05	0	0	0	0	0.000587722	0	0	0	0	0	0	0	0	0	0	0	0	0	1.78098e-05	Unknown
OTU_486	0	0	0	0	0.000516483	0	0	0	0	0	0	0	0	0	0	0	0	0	0.000106859	0	0	0	0	0	1.78098e-05	0	0	0	0	5.34293e-05	0.000374005	0	0	0	0	0	k__Bacteria;p__Actinobacteria;c__unidentified_Actinobacteria;o__Pseudonocardiales;f__Pseudonocardiaceae;g__Crossiella;s__Crossiella_sp
OTU_487	1.78098e-05	0	3.56195e-05	0	8.90488e-05	0	1.78098e-05	0.000106859	0.000231527	0.000178098	0.000267146	0	0	0	3.56195e-05	0	0	0.000213717	0	0	0	8.90488e-05	0	3.56195e-05	0	0	3.56195e-05	0	0	0.000302766	0	3.56195e-05	0	0	0	0	k__Bacteria;p__Actinobacteriota;c__Thermoleophilia;o__Gaiellales;f__Gaiellaceae;g__Gaiella;s__
OTU_488	0.000195907	7.1239e-05	7.1239e-05	0	0	5.34293e-05	0.000124668	0	1.78098e-05	7.1239e-05	0.000160288	0	0	0	8.90488e-05	0	0	0	0.000106859	0	0	3.56195e-05	0	3.56195e-05	0	0	0	0	0	0	0.000231527	0	0	5.34293e-05	0	0	k__Bacteria;p__Bacteroidota;c__Bacteroidia
OTU_489	0	0	0	0	0	0	0	1.78098e-05	0.000516483	0	0	5.34293e-05	0	0	0	0	0	0	0	0	0.000142478	0	0	0.000213717	3.56195e-05	0.000178098	5.34293e-05	0	0.000178098	0.000178098	0.000195907	8.90488e-05	0	0	5.34293e-05	0	k__Bacteria;p__Firmicutes;c__Clostridia;o__Peptostreptococcales-Tissierellales;f__Fusibacteraceae;g__Fusibacter
OTU_490	0	8.90488e-05	5.34293e-05	5.34293e-05	0	0	0.000106859	5.34293e-05	0.000124668	0.000106859	8.90488e-05	0.000124668	0	0	0	0	0	0	0	0	1.78098e-05	0	0	0.000195907	0	0	3.56195e-05	0	1.78098e-05	7.1239e-05	5.34293e-05	1.78098e-05	0	0	0	0	k__Bacteria;p__Proteobacteria;c__Gammaproteobacteria;o__Burkholderiales;f__Comamonadaceae;g__Simplicispira
OTU_491	0	0	0	0	0	0	0	0	0	0	0	0	0	0	0.000142478	0	0.000124668	0	0	0	0	0.000391815	0	0	0	0	0	0	0	0	0	0	0	0	0	0	k__Bacteria
OTU_492	8.90488e-05	0	0	0	0	0.000231527	0	0	0	0	0	0	0	0	0	0	0	0	0	0	0	0	0	0	0	0	0	1.78098e-05	0	0	0	0	0.000178098	0.000124668	0	0	k__Bacteria;p__Actinobacteria;c__unidentified_Actinobacteria;o__Micrococcales;f__Micrococcaceae;g__Rothia;s__Rothia_aeria
OTU_493	0	0	0	0	0	0.000605532	0	0	0	0	0	0	0	0	0	0	0	0	0	0	0	0	0	0	0	0	0	0	0	0	0	0	0	0.000106859	0	0	k__Bacteria;p__Deinococcota;c__Deinococci;o__Deinococcales;f__Deinococcaceae;g__Deinococcus;s__Deinococcus_ficus
OTU_494	0.000124668	0	0	0	0.000195907	0	0	0	0.000213717	0.000142478	3.56195e-05	0.000623341	0	0	0.000124668	0	0	0	3.56195e-05	0	0.000284956	0	0	0.000445244	0	1.78098e-05	0	0	7.1239e-05	7.1239e-05	0	3.56195e-05	3.56195e-05	0	5.34293e-05	0	k__Bacteria;p__unidentified_Bacteria;c__Alphaproteobacteria;o__Elsterales;f__;g__;s__
OTU_495	0	0	0	0.000302766	0.000872678	0	0	1.78098e-05	0	0	0	0	0	0	0.000552102	0	0	0	7.1239e-05	0	0	0	0	0	0	0	0	0	0	0	0	0	0	0	0	0	k__Bacteria
OTU_496	3.56195e-05	0	7.1239e-05	0.000195907	0	0.000142478	3.56195e-05	1.78098e-05	0	0	5.34293e-05	0	0	0	0	5.34293e-05	1.78098e-05	5.34293e-05	1.78098e-05	0	0	0	0	0	0	3.56195e-05	3.56195e-05	0.000106859	0	0	0	0	5.34293e-05	5.34293e-05	0	0	k__Bacteria;p__Proteobacteria;c__Gammaproteobacteria;o__Burkholderiales;f__Neisseriaceae;g__Uruburuella;s__Uruburuella_suis
OTU_497	0	0	0	0	0.000427434	0	0	1.78098e-05	0.000195907	0.00113982	0	0	0	0	0	0	0	0	7.1239e-05	0	3.56195e-05	0	0	0	0	0	0	0	0	0	0.000106859	0	0	5.34293e-05	0	0	k__Bacteria;p__Acidobacteriota;c__Acidobacteriae;o__Subgroup_13;f__;g__;s__
OTU_498	0	3.56195e-05	0	0.000160288	0	0	0.000124668	1.78098e-05	8.90488e-05	8.90488e-05	0.000106859	0	0	0	0	0	0	0.000106859	0	0	0	3.56195e-05	0	0	0	0	0	0	0	0.000231527	0	0	0	0	0	0	k__Bacteria
OTU_499	0.000302766	0	0	0	0.00131792	0	5.34293e-05	5.34293e-05	1.78098e-05	0.000320576	0	0.000178098	0	0	0.000284956	1.78098e-05	0	0	0.000195907	7.1239e-05	3.56195e-05	0	0	0.000338385	5.34293e-05	0.000160288	8.90488e-05	0	0.000195907	0.000195907	0.000605532	0.000356195	0	5.34293e-05	5.34293e-05	0	k__Bacteria
OTU_500	0.00468397	0.00870897	0.00600189	0.00626903	0.000267146	0.00356195	0.00124668	0.00673209	0.0156904	0.00206593	0.00482644	0.0078541	0.239132	0.017881	0.0229033	0.00368662	0.0218526	0.00447025	0.00414967	0.0384513	0.0272311	0.0318438	0.00527169	0.0559048	0.0491193	0.0711856	0.0296176	0.0110242	0.0365634	0.0608559	0.00617999	0.0197866	0.0339098	0.00527169	0.0208018	0.00605532	k__Bacteria;p__Firmicutes;c__Bacilli;o__Lactobacillales;f__Enterococcaceae;g__Enterococcus;s__Enterococcus_italicus
OTU_501	0	0	0.000106859	3.56195e-05	0	0	3.56195e-05	3.56195e-05	0	1.78098e-05	0.00170974	0	0	0	3.56195e-05	0	0	0	0	0	0	0	0.000516483	0	0	3.56195e-05	0	0	0	0	0	0	0	0	0.000267146	0	k__Bacteria;p__Firmicutes;c__Clostridia;o__Lachnospirales;f__Lachnospiraceae;g__Roseburia;s__
OTU_502	1.78098e-05	0	0	0	0	0.000427434	7.1239e-05	0	8.90488e-05	0	3.56195e-05	0	0	0	0	0	0	0	8.90488e-05	0	0	8.90488e-05	0	0	0	0	0	0	0	0	5.34293e-05	0	0.000356195	0.000142478	0	0	k__Bacteria;p__Desulfobacterota;c__Desulfovibrionia;o__Desulfovibrionales;f__Desulfovibrionaceae;g__Desulfovibrio
OTU_503	0	0	0	0	0	0	0	0	0	0	0.00113982	0	0	0	0	0	0	0	0	0	0	0	0.000231527	0	0	0	0	0	0	0	0	0	0	0	0.000106859	0	k__Bacteria;p__Bacteroidota;c__Bacteroidia;o__Bacteroidales;f__Muribaculaceae;g__;s__
OTU_504	7.1239e-05	0	8.90488e-05	0.000142478	0	0.000356195	0.000106859	0	3.56195e-05	1.78098e-05	0.000106859	0	0	0	1.78098e-05	0	0	0	3.56195e-05	0	0	5.34293e-05	0	0	0	0	0.000374005	0	0	0	0.000106859	0	3.56195e-05	0.000106859	0	0	k__Bacteria;p__Firmicutes;c__Clostridia;o__Clostridia_UCG-014;f__;g__;s__
OTU_505	0	0	0	1.78098e-05	0	0	0.000569912	0	5.34293e-05	1.78098e-05	0	0	0	0	0	5.34293e-05	0	0	0	0	0	0	0	0	0	0	0	0	0	0	0	0	0	0	0	0	k__Bacteria;p__Proteobacteria;c__Alphaproteobacteria;o__Acetobacterales;f__Acetobacteraceae;g__Craurococcus-Caldovatus;s__Craurococcus_roseus
OTU_506	0	0	3.56195e-05	0.000534293	0	0	7.1239e-05	0	0	0	0	0	0	0	0	3.56195e-05	0	0	0	0	0	0	0	0	0	0	0	0	0	0	0	0	0	0.000231527	5.34293e-05	0	k__Bacteria;p__Firmicutes;c__Bacilli;o__Exiguobacterales;f__Exiguobacteraceae;g__Exiguobacterium;s__Exiguobacterium_undae
OTU_507	0	0	0	0	7.1239e-05	0	0	0	1.78098e-05	1.78098e-05	3.56195e-05	0.000463054	0	0	0	0	0	0	0	0	0	0	0	0.000498673	0	0	0	0	0	0	0	1.78098e-05	0	0	0	0	k__Bacteria;p__Chloroflexi;c__AD3;o__;f__;g__;s__
OTU_508	0	0	0	0	0	0	0.000391815	1.78098e-05	3.56195e-05	5.34293e-05	0.000124668	0	0	0	0	3.56195e-05	0	0	0	0	0	3.56195e-05	0	0	0	0	0	0	0	0	0	0	0	0	0	0	k__Bacteria;p__Firmicutes;c__Clostridia;o__Oscillospirales;f__Oscillospiraceae;g__NK4A214_group;s__
OTU_509	0	3.56195e-05	0	0.000124668	0.00140697	5.34293e-05	0.000249337	8.90488e-05	0	0	3.56195e-05	0	1.78098e-05	0	0	0.000178098	0.000106859	1.78098e-05	0.0007302	0.000249337	0	0.000409624	0	0.000124668	1.78098e-05	0.000124668	8.90488e-05	3.56195e-05	8.90488e-05	0.000106859	0.00115763	0.000178098	3.56195e-05	0	5.34293e-05	0	k__Bacteria;p__Actinobacteria;c__unidentified_Actinobacteria;o__Micrococcales;f__Micrococcaceae;g__Micrococcus;s__Micrococcus_luteus
OTU_510	0	0	0	0	0	0.00119325	0	0	0	0	0	0	0	0	0	0	0	0	0	0	0	0	0	0	0	0	0	0	0	0	0	0	0	0	0	0	Unknown
OTU_511	0	0	0	0	0.000890488	0	0	0	0	1.78098e-05	0	0	0	0	0	0	0	0	0	0	0	0	0	0	0	0	0	0	0	0	0	0	0	0	0	0	k__Bacteria;p__Desulfobacterota;c__Desulfobaccia;o__Desulfobaccales;f__Desulfobaccaceae;g__Desulfobacca;s__
OTU_512	0	0	0	0	0.000926107	0	0	0	0	0	0	0	0	0	0	0	0	0	0	0	0	0	0	0	0	0	0	0	0	0	0	0	0	0	0	0	k__Bacteria;p__Desulfobacterota
OTU_513	0.000249337	1.78098e-05	0.000160288	0.000320576	0	0.000213717	0.000338385	0	1.78098e-05	0	0.00112201	0	0	0.000178098	0.000213717	0.000160288	0.000338385	0	5.34293e-05	0	0	0.000374005	0.000142478	0	0	0.000445244	0.000338385	8.90488e-05	0.000320576	0	7.1239e-05	0	0.000124668	0.000124668	0.000160288	3.56195e-05	k__Bacteria;p__Firmicutes;c__Clostridia;o__Oscillospirales;f__Oscillospiraceae;g__Colidextribacter;s__
OTU_514	0	5.34293e-05	3.56195e-05	0.000106859	0.000979537	0	0	0	0	1.78098e-05	0	0	0	0	0	0	3.56195e-05	0	0	0	0	0.000249337	0	0	0	0	0	0	0	0	0	1.78098e-05	0	0	0	0	Unknown
OTU_515	0	5.34293e-05	8.90488e-05	0	0.000587722	0	5.34293e-05	0.000124668	0.000106859	7.1239e-05	0.000160288	0.000178098	0	0	0	0	0	0	0.000213717	0	0	1.78098e-05	0	0.000231527	0.000249337	0	5.34293e-05	0	1.78098e-05	3.56195e-05	0.000587722	1.78098e-05	0	0	1.78098e-05	0	k__Bacteria;p__Proteobacteria;c__Alphaproteobacteria;o__Rhizobiales;f__Beijerinckiaceae;g__Bosea;s__
OTU_516	5.34293e-05	5.34293e-05	5.34293e-05	7.1239e-05	0.000338385	0	0.000142478	0.000427434	0.000142478	0.000320576	0.000267146	7.1239e-05	0	0	1.78098e-05	3.56195e-05	0	0.000160288	0	8.90488e-05	0	8.90488e-05	0	3.56195e-05	0	3.56195e-05	5.34293e-05	0	7.1239e-05	0.000142478	8.90488e-05	0.000374005	0	0	0	0	k__Bacteria;p__unidentified_Bacteria;c__Thermoleophilia;o__Gaiellales;f__;g__;s__
OTU_517	0	0	0	0	0.000213717	0	1.78098e-05	0.000480863	0.000142478	0.000213717	0	3.56195e-05	0	0	5.34293e-05	0	0	0.000178098	0.000249337	0.000320576	7.1239e-05	0	0	0.000106859	0	3.56195e-05	0	0	1.78098e-05	0.000338385	0.000338385	0.00071239	0	0	5.34293e-05	0	k__Bacteria;p__Actinobacteriota;c__Thermoleophilia;o__Solirubrobacterales;f__Solirubrobacteraceae;g__Conexibacter
OTU_518	0.000160288	0	0	0	0	0	0	0	0	0	7.1239e-05	0	0	0	0.000516483	0	0	0	0	0	0	0	0	0	0	0	0	3.56195e-05	0	0	0	0	7.1239e-05	3.56195e-05	0	0	k__Bacteria;p__Bacteroidota;c__Bacteroidia;o__Bacteroidales;f__Muribaculaceae;g__;s__
OTU_519	0	3.56195e-05	5.34293e-05	0	0	0	7.1239e-05	3.56195e-05	0.000142478	7.1239e-05	0.000142478	0.000267146	0	0	0	0	0	0	0	0	0	5.34293e-05	0	0.000374005	0	0	0	0	0	0	0	0	0	0	0	0	k__Bacteria;p__Proteobacteria;c__Gammaproteobacteria;o__Xanthomonadales;f__Xanthomonadaceae;g__Arenimonas
OTU_520	0	0	0	0	0	0	0	0	0	0	0	0	0	0	0	0	0	0	1.78098e-05	0	0	0.000195907	0	0	0	0	0	0	0	0	0	0	0.000391815	0	0	0	k__Bacteria
OTU_521	0	3.56195e-05	1.78098e-05	0.000124668	0	0	1.78098e-05	8.90488e-05	8.90488e-05	5.34293e-05	5.34293e-05	0	0	0	0	0	0	8.90488e-05	0	0	0	8.90488e-05	0	0	0	0	0	0	0	0.000124668	5.34293e-05	0	0	0	0	0	k__Bacteria;p__Acidobacteriota;c__Acidobacteriae;o__Subgroup_13;f__;g__;s__
OTU_522	5.34293e-05	0	0	0	0.000819249	0	0	3.56195e-05	0	3.56195e-05	0	0.000409624	0	0	7.1239e-05	0	0	0	0	3.56195e-05	0	0	0	0.000534293	1.78098e-05	0	0	0	0	0.000106859	0	7.1239e-05	0	0	0	0	k__Bacteria
OTU_523	0	0	0	0	0.00101516	0	7.1239e-05	5.34293e-05	0	0.000391815	0	0	0	0	0	0	0	0	3.56195e-05	3.56195e-05	0	0	0	0.000142478	7.1239e-05	8.90488e-05	0	0	0.000106859	0.000249337	0.000178098	0.000231527	0	0	8.90488e-05	0	k__Bacteria
OTU_524	0.000463054	0	1.78098e-05	3.56195e-05	0	0	0	0	0	0	3.56195e-05	0	0	0	0.000409624	0	0	0	1.78098e-05	0	0	0	0	0	0	5.34293e-05	1.78098e-05	0	0	0	0	0	8.90488e-05	1.78098e-05	0	1.78098e-05	k__Bacteria;p__Bacteroidota;c__Bacteroidia;o__Bacteroidales;f__Rikenellaceae;g__Alistipes;s__
OTU_525	7.1239e-05	3.56195e-05	0	1.78098e-05	0	0	1.78098e-05	7.1239e-05	0.000178098	0.000106859	3.56195e-05	0.000320576	0	0	0.000106859	0	0	0.000178098	1.78098e-05	0	0	5.34293e-05	0	0.000231527	0	0	0	0	0	0.000106859	0	0	0	0	0	0	k__Bacteria;p__unidentified_Bacteria;c__Alphaproteobacteria
OTU_526	1.78098e-05	0	8.90488e-05	0.000676771	0	3.56195e-05	1.78098e-05	0	0	1.78098e-05	0	0	0	0	0	0	0	0	1.78098e-05	0	0	0	0	0	0	0	1.78098e-05	0	7.1239e-05	0	0	0	7.1239e-05	0	0	0	k__Bacteria;p__Firmicutes;c__Bacilli;o__Staphylococcales;f__Staphylococcaceae;g__Jeotgalicoccus
OTU_527	0	0	0	0	0.000837059	0	0	0	0	0	0	0	0	0	0	0	0	0	0	0	0	0	0	0	0	0	0	0	0	0	0	0	0	0	0	0	k__Bacteria;p__Proteobacteria;c__Gammaproteobacteria;o__Enterobacterales;f__Alteromonadaceae;g__Rheinheimera;s__
OTU_528	8.90488e-05	0	5.34293e-05	0	8.90488e-05	0	0	0.000249337	0.000124668	0.000142478	0.000124668	0.000463054	5.34293e-05	0	0.000249337	1.78098e-05	0	0.000249337	0	7.1239e-05	1.78098e-05	1.78098e-05	0	0.000356195	0	0	0	0	0	0.000195907	0	0.000267146	0	0	0	0	k__Bacteria;p__Proteobacteria;c__Gammaproteobacteria;o__Burkholderiales;f__Burkholderiaceae;g__Burkholderia-Caballeronia-Paraburkholderia
OTU_529	0.000249337	0	0	0	0.000676771	0	0	0	3.56195e-05	0.000160288	0	0.000302766	3.56195e-05	0	0.000106859	0	0	0	0	0	5.34293e-05	0	0	0.000391815	0	0	0	0	0	0	5.34293e-05	0	0	0	0	3.56195e-05	k__Bacteria;p__Acidobacteriota;c__Acidobacteriae;o__Subgroup_2;f__;g__;s__
OTU_530	0	0	0	0	0	0	0	0.000249337	0	0	0	0	0	0	0	0	0	0	0	0.000195907	0	0	0	0	0	0	0	0	0	0	0	0.000338385	0	0	0	0	k__Bacteria;p__Verrucomicrobiota;c__Verrucomicrobiae;o__Chthoniobacterales;f__Chthoniobacteraceae;g__Chthoniobacter;s__
OTU_531	8.90488e-05	3.56195e-05	3.56195e-05	8.90488e-05	0	0	7.1239e-05	3.56195e-05	5.34293e-05	5.34293e-05	0.000569912	0	0	0	5.34293e-05	0	0	0	5.34293e-05	0	0	7.1239e-05	3.56195e-05	0	0	0	0	0	0	0	0.000142478	0	0	0	5.34293e-05	0	k__Bacteria;p__Bacteroidota;c__Bacteroidia;o__Bacteroidales;f__Prevotellaceae;g__Prevotella_9;s__
OTU_532	0	0	5.34293e-05	5.34293e-05	0	0	0	0	0.000160288	7.1239e-05	5.34293e-05	0	0	0	0	0	0	0.000231527	0	0	0	0	0	0	0	0	0	0	0	7.1239e-05	0	0	0	0	0	0	k__Archaea;p__Crenarchaeota;c__Nitrososphaeria;o__Group_1.1c;f__;g__;s__
OTU_533	0.000409624	0	0	0	0	0	0	0	0	0	0	0	0	0	5.34293e-05	0	0	0	0	0	0	0	0	0	0	0	0	0	0	0	0	0	0.000320576	5.34293e-05	0	0	k__Bacteria;p__Bacteroidota;c__Bacteroidia;o__Bacteroidales;f__Rikenellaceae
OTU_534	0	0	0	0.000409624	0	0	0	3.56195e-05	0	0	0	7.1239e-05	0	0	3.56195e-05	0	0	1.78098e-05	0	0	0	0	0	0	0	0	0	0	0	0	0	0	0	0	0	0	k__Bacteria
OTU_535	0	0	0	0	8.90488e-05	0	0	0	0.000178098	0.000445244	0	3.56195e-05	0	0	0	0	0	0	0	0	8.90488e-05	0	0	0	0	0	0	0	0	0	1.78098e-05	0	0	0	0	0	k__Bacteria;p__WPS-2;c__;o__;f__;g__;s__
OTU_536	0	0	0	0	0.000658961	0	0	0	0	0	0	0	0	0	0	0	0	0	0.000178098	0	0	0.000178098	0	0	0	0	0	0	0	0	0.000356195	3.56195e-05	0	0	0	0	k__Bacteria;p__Actinobacteria;c__unidentified_Actinobacteria;o__Propionibacteriales;f__Nocardioidaceae;g__Nocardioides
OTU_537	1.78098e-05	0	0	0	0.000409624	0	5.34293e-05	0	1.78098e-05	0.000445244	0	0	0	0	0	1.78098e-05	0	3.56195e-05	0	3.56195e-05	3.56195e-05	0	0	0.000213717	0.000106859	7.1239e-05	3.56195e-05	0	3.56195e-05	0.000267146	0.000302766	0.000284956	0	0	5.34293e-05	0	k__Bacteria;p__Actinobacteria;c__unidentified_Actinobacteria;o__Micromonosporales;f__Micromonosporaceae
OTU_538	0	0	0	0	1.78098e-05	0	0	0	0.000106859	1.78098e-05	0	0	0	0	0	0	0	0	0.000142478	0	0.000124668	0	0	0	0	0	0	0	0	0	0.000338385	0	0	0	0	0	k__Bacteria;p__unidentified_Bacteria;c__Alphaproteobacteria;o__Elsterales;f__;g__;s__
OTU_539	1.78098e-05	0	0	0	0	0	0	0	0	0	0	0	0	0	0	0	0	0	1.78098e-05	0	0	0	0	0	0	0	0	0	0	0	0	1.78098e-05	0	0.000605532	0	0	k__Bacteria;p__Firmicutes;c__Clostridia;o__Peptostreptococcales-Tissierellales;f__Peptostreptococcaceae;g__Clostridioides;s__Clostridioides_difficile
OTU_540	0	0	0	0	0.00069458	0	0	0	0	0	0	0	0	0	0	0	0	0	0	0	0	0	0	0	0	0	0	0	0	0	0	0	0	0	0	0	k__Bacteria
OTU_541	0	0	0	0	0.000872678	0	0	0	0	0	0	0	0	0	0	0	0	0	0	0	0	0	0	0	0	0	0	0	0	0	0	0	0	0	0	0	k__Bacteria
OTU_542	0	5.34293e-05	3.56195e-05	8.90488e-05	7.1239e-05	0	0.000124668	5.34293e-05	8.90488e-05	8.90488e-05	7.1239e-05	0	0	0	1.78098e-05	0	0	0.000106859	0	0	0	0.000124668	0	5.34293e-05	0	0	0	0	0	0.000142478	0	0	0	0	0	0	k__Bacteria;p__Actinobacteria;c__unidentified_Actinobacteria;o__Micrococcales;f__Micrococcaceae;g__Nesterenkonia
OTU_543	0	0	0	0	0.00156726	0	0	0	0	0	0	0	0	0	0	0	0	0	0	0	0	0	0	0	0	0	0	0	0	0	0	0	0	0	0	0	k__Bacteria
OTU_544	0	0	0	0	7.1239e-05	0	0	3.56195e-05	0.000106859	0.000160288	0	1.78098e-05	0	0	0	0	0	0	0.000106859	7.1239e-05	5.34293e-05	0	0	1.78098e-05	0	0	0	0	0	5.34293e-05	8.90488e-05	5.34293e-05	0	0	0	0	k__Bacteria;p__Cyanobacteria;c__Cyanobacteriia;o__Chloroplast;f__unidentified_Chloroplast;g__unidentified_Chloroplast
OTU_545	0	0	0	0	0.000801439	0	0	0	7.1239e-05	0.000142478	0	0	0	0	0	0	0	0	0	0	0.000267146	0	0	0	0	0	0	0	0	0	0	0	0	0	0	0	k__Bacteria;p__unidentified_Bacteria;c__Alphaproteobacteria;o__Elsterales;f__;g__;s__
OTU_546	0	0	3.56195e-05	3.56195e-05	0	0	5.34293e-05	1.78098e-05	0.000142478	0	8.90488e-05	0.000160288	0	0	0	0	0	0	0	0	0	1.78098e-05	0	0.000213717	0	0	0	0	0	0	0	0	0	0	0	0	k__Bacteria;p__Proteobacteria;c__Gammaproteobacteria;o__Xanthomonadales;f__Rhodanobacteraceae;g__Dokdonella
OTU_547	0	0	0	0	0.000267146	0	0	0	0	0.000213717	0	0	0	0	0	0	0	0	5.34293e-05	0	0	0	0	0.000124668	5.34293e-05	3.56195e-05	3.56195e-05	0	7.1239e-05	0.000267146	0.000231527	7.1239e-05	0	0	3.56195e-05	0	k__Bacteria
OTU_548	0	5.34293e-05	3.56195e-05	7.1239e-05	0	0	5.34293e-05	1.78098e-05	7.1239e-05	7.1239e-05	8.90488e-05	0	0	0	0	0	0	3.56195e-05	0	0	0	8.90488e-05	0	0	0	0	0	0	0	0.000124668	1.78098e-05	0	0	0	0	0	k__Bacteria;p__Actinobacteria;c__unidentified_Actinobacteria;o__Pseudonocardiales;f__Pseudonocardiaceae
OTU_549	0	0	0	0	1.78098e-05	0	0	0.000302766	0	1.78098e-05	0	0.000124668	0	0	0	0	0	1.78098e-05	3.56195e-05	0.000142478	0	0	0	0.000124668	0	0	0	0	0	0	1.78098e-05	0.000267146	0	0	0	0	k__Bacteria;p__Actinobacteria;c__unidentified_Actinobacteria;o__Catenulisporales;f__Actinospicaceae;g__Actinospica
OTU_550	0	0	0	0	0	0	0	0	0	1.78098e-05	0	0	0	0	0	0	0	0.000534293	0	0	0	0	0	0	0	0	0	0	0	0.000605532	0	3.56195e-05	0	0	0	0	k__Bacteria;p__Proteobacteria;c__Alphaproteobacteria;o__Acetobacterales;f__Acetobacteraceae;g__Acidiphilium;s__
OTU_551	3.56195e-05	0	0	0	0	3.56195e-05	0	0	0	0	0.000516483	0	0	0	1.78098e-05	1.78098e-05	1.78098e-05	0	0.000106859	0	0	1.78098e-05	0.000106859	0	0	1.78098e-05	0	5.34293e-05	1.78098e-05	0	8.90488e-05	0	0	0	0.000160288	0	k__Bacteria;p__Firmicutes;c__Clostridia;o__Clostridia_UCG-014;f__;g__;s__
OTU_552	0.000160288	0	0	0	8.90488e-05	0	0	1.78098e-05	5.34293e-05	8.90488e-05	0	0.000267146	0	0	0.000106859	0	0	0	1.78098e-05	0	1.78098e-05	0	0	0.000320576	3.56195e-05	1.78098e-05	3.56195e-05	0	1.78098e-05	0.000267146	0.000302766	0.000142478	0	0	3.56195e-05	0	k__Bacteria;p__Acidobacteriota;c__Acidobacteriae;o__Bryobacterales;f__Bryobacteraceae;g__Bryobacter;s__
OTU_553	0	0	0	0	0.00076582	0	0	0	0	0.000106859	0	0	0	0	0	0	0	0	0	0	0	0	0	1.78098e-05	0	0	0	0	0	0	0	0	0	0	0	0	k__Bacteria;p__Chloroflexi;c__Dehalococcoidia;o__S085;f__;g__;s__
OTU_554	0	0	0	0	5.34293e-05	0	0	1.78098e-05	0.00076582	0.000338385	3.56195e-05	0	0	0	3.56195e-05	0	0	0	8.90488e-05	0	0.000320576	0	0	0	0	0	0	0	0	0	0.000142478	3.56195e-05	0	0	0	0	k__Bacteria;p__Acidobacteriota;c__Acidobacteriae;o__Subgroup_2;f__;g__;s__
OTU_555	0.000231527	0	0	0	3.56195e-05	0	0	0.000142478	0.000178098	0.000106859	0	0.000463054	0	0	0.000160288	0	0	0.000142478	7.1239e-05	7.1239e-05	8.90488e-05	0	0	0.000320576	0	0	0	0	0	0.000178098	5.34293e-05	0.000124668	0	0	0	0	k__Bacteria;p__unidentified_Bacteria;c__Alphaproteobacteria;o__Elsterales;f__;g__;s__
OTU_556	0.000267146	0	0	0	0	0.000124668	0	0	0	0	0	0	0	0	0	0	0	0	0	0	0	0	0	0	0	0	0	0	0	0	0	0	0.000178098	5.34293e-05	0	1.78098e-05	k__Bacteria;p__unidentified_Bacteria;c__Bacilli;o__Erysipelotrichales;f__Erysipelotrichaceae;g__;s__
OTU_557	0	0	0	0	0	7.1239e-05	0	0	0	0	0	0	0	0	0	0	0	0	0	0	0	0	0	0	0	0	0	0	0	0	0	0	1.78098e-05	0.000409624	0	0	k__Bacteria;p__Firmicutes;c__Bacilli;o__Erysipelotrichales;f__Erysipelatoclostridiaceae;g__Coprobacillus
OTU_558	0	1.78098e-05	0	0	0	0	0	0	0	0	0	0	0.000480863	0	0	0	0	0	0	0	0	0	0	0	0	0	0	0	0	0	0	0	0	0	0	0	k__Bacteria;p__Fusobacteriota;c__Fusobacteriia;o__Fusobacteriales;f__Fusobacteriaceae;g__Cetobacterium;s__
OTU_559	0	0	0.000142478	5.34293e-05	0	0	8.90488e-05	0	0	0	0	0	0	0.000160288	0	8.90488e-05	5.34293e-05	0	0	0	0	8.90488e-05	0	0	0	0.000249337	3.56195e-05	0	0.000142478	0	0	0	0	0	0	0	k__Bacteria;p__Firmicutes;c__Clostridia;o__Lachnospirales;f__Lachnospiraceae
OTU_560	0	0	0	0	0	0	0	0	0	0	3.56195e-05	3.56195e-05	0	0	0	0	0	0	0.000302766	1.78098e-05	0	0	0	0	0	3.56195e-05	0	0	0	0	0.000267146	0	0	0	0	0	k__Bacteria;p__Chloroflexi;c__Ktedonobacteria;o__Ktedonobacterales;f__JG30-KF-AS9
OTU_561	0	3.56195e-05	3.56195e-05	0.000106859	0.000320576	0	0.000178098	0	0	0	0	0	0	0	0	3.56195e-05	0	0	0	0	0	1.78098e-05	0	0	0	0	8.90488e-05	1.78098e-05	0.000124668	0	0	0	0	0	0	0	k__Bacteria;p__Cyanobacteria;c__Vampirivibrionia;o__Gastranaerophilales;f__;g__;s__
OTU_562	0	0	0	0	0.000908298	0	0	0	0	0	0	0	0	0	0	0	0	0	0	0	0	0	0	0	0	0	0	0	0	0	0	0	0	0	0	0	k__Bacteria
OTU_563	0	0	0	0	0.000249337	0	0.000124668	0	0	0.000195907	0	0	0	0	0	5.34293e-05	0	0	0.000124668	0	0	0	1.78098e-05	0.000160288	7.1239e-05	0	0	0	8.90488e-05	0.000338385	0.000356195	0.000160288	0	0	0.000178098	0	k__Bacteria;p__Proteobacteria;c__Alphaproteobacteria;o__Dongiales;f__Dongiaceae;g__Dongia;s__
OTU_564	0	0	0	0	0	0	0	0	0	0	0.00071239	0	0	0	0	0	0	0	0	0	0	0	0.000195907	0	0	0	0	0	0	0	0	0	0	0	7.1239e-05	0	k__Bacteria;p__Bacteroidota;c__Bacteroidia;o__Bacteroidales;f__Muribaculaceae;g__;s__
OTU_565	0	0	0	1.78098e-05	5.34293e-05	0	0	0	3.56195e-05	3.56195e-05	0	0.000106859	0	0	0	3.56195e-05	0	0	3.56195e-05	0	0	0.000160288	0	1.78098e-05	0	3.56195e-05	0	8.90488e-05	1.78098e-05	0	1.78098e-05	0	0	0	1.78098e-05	1.78098e-05	k__Bacteria
OTU_566	0.000338385	0	5.34293e-05	0.000213717	0	1.78098e-05	7.1239e-05	0	0	0	0	0	0	5.34293e-05	1.78098e-05	5.34293e-05	0.000178098	0	0	0	0	0.000213717	0	0	0	3.56195e-05	0.000106859	0	0.000267146	0	0	0	8.90488e-05	3.56195e-05	0	1.78098e-05	k__Bacteria;p__Bacteroidota;c__Bacteroidia;o__Bacteroidales;f__Muribaculaceae;g__;s__
OTU_567	0	3.56195e-05	7.1239e-05	8.90488e-05	0	0	7.1239e-05	5.34293e-05	7.1239e-05	8.90488e-05	0.000267146	0.000195907	0	0	0	0	0	0	0	0	0	3.56195e-05	0	0.000195907	0	0	0	0	0	1.78098e-05	0	0	0	0	0	0	k__Bacteria;p__unidentified_Bacteria;c__Negativicutes;o__Veillonellales-Selenomonadales;f__Sporomusaceae;g__;s__
OTU_568	7.1239e-05	0	0	0	0	0	0	0.000284956	7.1239e-05	0	0	0	0	0	0.000160288	0	0	3.56195e-05	1.78098e-05	3.56195e-05	1.78098e-05	0	0	1.78098e-05	0	0	0	0	0	0.000142478	5.34293e-05	0.000463054	0	0	0	0	k__Bacteria;p__Bacteroidota;c__Bacteroidia;o__Chitinophagales;f__Chitinophagaceae;g__Puia;s__
OTU_569	0	0	0	0	0	0	0	0	0	0	0.000445244	0	0	0	0	0	0	0	0	0	0	0	0.000249337	0	0	0	0	0	0	0	0	0	0	0	0.000231527	0	k__Bacteria;p__Firmicutes;c__Clostridia;o__Oscillospirales;f__Ruminococcaceae;g__Ruminococcus
OTU_570	5.34293e-05	3.56195e-05	3.56195e-05	5.34293e-05	0	0	5.34293e-05	0	0	0	0	0	0	3.56195e-05	0.000142478	1.78098e-05	7.1239e-05	0	0	0	0	0.000106859	0	0	0	5.34293e-05	0.000213717	0	0.000213717	0	1.78098e-05	0	5.34293e-05	0	0	0	k__Bacteria;p__Bacteroidota;c__Bacteroidia;o__Bacteroidales;f__Rikenellaceae;g__Rikenella;s__
OTU_571	0	0	0	0	0	0	0	0.000463054	0	0	0	0	0	0	0	0	0	0	0	0	0	0	0	0	0	0	0	0	0	0	0	0	0	0	0	0	Unknown
OTU_572	0	0	0	0	0.00101516	0	0	0	5.34293e-05	1.78098e-05	0	3.56195e-05	0	0	0	0	0	0	0	0	5.34293e-05	0	0	8.90488e-05	0	0	0	0	0	0	0	0	0	0	0	0	k__Bacteria;p__Actinobacteria;c__unidentified_Actinobacteria;o__Frankiales;f__Acidothermaceae;g__Acidothermus;s__
OTU_573	0	0	1.78098e-05	0	0	0	5.34293e-05	0	3.56195e-05	7.1239e-05	8.90488e-05	1.78098e-05	0	0	0	0	0	5.34293e-05	0	0	0	0	0	0	0	0	0	0	0	0.000302766	0	0	0	0	0	0	k__Bacteria;p__Gemmatimonadetes;c__unidentified_Gemmatimonadetes;o__Gemmatimonadales;f__Gemmatimonadaceae;g__Gemmatimonas;s__
OTU_574	0	0	0	0	1.78098e-05	0	0	0.000160288	5.34293e-05	0	0	0	0	0	0	0	0	0	0	0.000124668	0	0	0	0	0	0	0	0	0	1.78098e-05	0.000160288	0.000320576	0	0	0	0	k__Bacteria;p__unidentified_Bacteria;c__Alphaproteobacteria;o__Micropepsales;f__Micropepsaceae;g__;s__
OTU_575	0	0	0	5.34293e-05	0	0	5.34293e-05	5.34293e-05	7.1239e-05	0.000160288	0	0.000160288	0	0	0	0	0	0.000195907	3.56195e-05	0	0	3.56195e-05	0	0.000160288	0	0	0	0	5.34293e-05	0.000213717	0	0	0	0	0	0	k__Bacteria;p__Actinobacteria;c__unidentified_Actinobacteria;o__Micrococcales;f__Micrococcaceae;g__Sinomonas
OTU_576	0	0	0	0	0	0	0	0.000213717	0	0	0	0	5.34293e-05	0	0	0	0	0	0	8.90488e-05	0	0	0	0	0	0	0	0	0	1.78098e-05	0	0.000267146	0	0	0	0	k__Bacteria;p__Chloroflexi;c__Chloroflexia;o__Thermomicrobiales;f__Thermomicrobiaceae;g__Nitrolancea;s__
OTU_577	0	0	0	0	0	0	0	0	0	0	0.000587722	0	0	0	0	0	0	0	0	0	0	0	0.000142478	0	0	0	0	0	0	0	0	0	0	0	0.000195907	0	k__Archaea;p__Euryarchaeota;c__Methanobacteria;o__Methanobacteriales;f__Methanobacteriaceae;g__Methanobrevibacter
OTU_578	5.34293e-05	1.78098e-05	5.34293e-05	3.56195e-05	0	7.1239e-05	7.1239e-05	0	3.56195e-05	5.34293e-05	0.000142478	0	0	0	5.34293e-05	0	0	0	0	0	0	0	0	0	0	0	3.56195e-05	0.000106859	0	0	1.78098e-05	0	7.1239e-05	3.56195e-05	5.34293e-05	0	k__Bacteria;p__Firmicutes;c__Clostridia;o__Oscillospirales;f__Oscillospiraceae;g__NK4A214_group;s__
OTU_579	7.1239e-05	0	0	0	0	0.000106859	0	0	0	0	0	0	0	0	1.78098e-05	0	0	0	0	0	0	0	0	0	0	0	0	7.1239e-05	0	0	0	0	0.000124668	0.000302766	0	0	k__Bacteria;p__Desulfobacterota;c__Desulfovibrionia;o__Desulfovibrionales;f__Desulfovibrionaceae;g__Desulfovibrio;s__Desulfovibrio_sp_UNSW3caefatS
OTU_580	0	5.34293e-05	3.56195e-05	7.1239e-05	0	0	7.1239e-05	5.34293e-05	0.000142478	0.000231527	0.000445244	0	0	0	0	0	0	0.000106859	0	0	0	5.34293e-05	0	0	0	0	0	0	0	0.000213717	0	0	0	0	0	0	k__Bacteria;p__Chloroflexi;c__AD3;o__;f__;g__;s__
OTU_581	0	3.56195e-05	1.78098e-05	3.56195e-05	0	0	5.34293e-05	8.90488e-05	0.000106859	7.1239e-05	0.000124668	0	0	0	0	0	0	8.90488e-05	0	0	0	0	0	0	0	0	0	0	0	0.000142478	0	0	0	0	0	0	k__Bacteria;p__Verrucomicrobiota;c__Verrucomicrobiae;o__Pedosphaerales;f__Pedosphaeraceae;g__;s__
OTU_582	0	0	1.78098e-05	0	0	0	7.1239e-05	3.56195e-05	8.90488e-05	7.1239e-05	0	0	0	0	0	0	0	7.1239e-05	0	0	0	0	0	0	0	0	0	0	0	0.000142478	0	0	0	0	0	0	k__Bacteria;p__Bdellovibrionota;c__Oligoflexia;o__0319-6G20;f__unidentified_0319-6G20;g__unidentified_0319-6G20;s\_\_bacterium\_enrichment\_culture\_clone\_B126
OTU_583	0	0	1.78098e-05	0	0	0	0	0	0	0	0.000872678	0	0	0	0	0	0	0	0	0	0	0	0.000124668	0	0	0	0	0	0	0	0	0	0	0	0.000160288	0	k__Bacteria;p__Bacteroidota;c__Bacteroidia;o__Bacteroidales;f__Muribaculaceae;g__;s__
OTU_584	0	0	0	0	0.000872678	0	0	0	0	0	0	0	0	0	0	0	0	0	0	0	0	0	0	0	0	0	0	0	0	0	0	0	0	0	0	0	Unknown
OTU_585	0	0	0	0	0.000641151	0	0	0	0	0	0	0	0	0	0	0	0	0	0	0	0	0	0	0	0	0	0	0	0	0	0	0	0	0	0	0	k__Bacteria
OTU_586	0	0	0	0	0	0	0	0	0	0	0.000569912	0	0	0	0	0	0	0	0	0	0	0	8.90488e-05	0	0	1.78098e-05	0	0	0	0	0	0	0	0	0.000160288	0	k__Bacteria
OTU_587	0.00074801	0	0	0	0	0	0	0	0	0	0	0	0	0	0.00071239	0	0	0	0	0	0	0	0	0.000124668	0	0	0	0	0	0	0	0	0	0	0	0	k__Bacteria;p__Acidobacteriota;c__Acidobacteriae;o__Subgroup_2;f__;g__;s__
OTU_588	0	0	0	0	5.34293e-05	0	0	0.000374005	0	7.1239e-05	0	0	0	0	0	0	0	0	0	0.000106859	0	0	0	0	0	0	0	0	0	1.78098e-05	0	0.000338385	0	0	5.34293e-05	0	k__Bacteria
OTU_589	5.34293e-05	0	1.78098e-05	0	0	0	3.56195e-05	1.78098e-05	0.000302766	1.78098e-05	0	0	0	0	8.90488e-05	0	0	3.56195e-05	0	0	0.000142478	0	0	0	0	5.34293e-05	0	0	0	7.1239e-05	0	3.56195e-05	0	0	1.78098e-05	0	k__Bacteria;p__Chloroflexi;c__Chloroflexia;o__Elev-1554;f__;g__;s__
OTU_590	0	3.56195e-05	0.000106859	5.34293e-05	0	0	0.000195907	0.000178098	0.000302766	0.000267146	0.000231527	0.000534293	0	0	0	0	0	0	0	0	0	7.1239e-05	0	0.000427434	0	0	0	0	0	0	0	1.78098e-05	0	0	0	0	k__Bacteria;p__Proteobacteria;c__Gammaproteobacteria;o__Burkholderiales;f__Rhodocyclaceae;g__Zoogloea;s__Zoogloea_ramigera
OTU_591	0	3.56195e-05	3.56195e-05	0	0	0	3.56195e-05	5.34293e-05	3.56195e-05	0	5.34293e-05	0.000178098	0	0	0	0	0	0	0	0	0	8.90488e-05	0	0.000160288	0	0	0	0	0	0	0	0	0	0	0	0	k__Bacteria;p__Bacteroidota;c__Bacteroidia;o__Chitinophagales;f__Chitinophagaceae;g__Sediminibacterium
OTU_592	0	0	0	0	0	0	0	0	0	0	0	0	0	0	0	0	0	0	0	0	0	0	0	0	0	0	0	0	0	0	1.78098e-05	0	0	0.000837059	0	0	k__Bacteria;p__Firmicutes;c__Clostridia;o__Lachnospirales;f__Lachnospiraceae;g__Blautia;s__Blautia_sp_YL58
OTU_593	0	0	0	0	0	0	0	0	0	0	0.00122887	0	0	0	0	0	0	0	0	0	0	0	0.000302766	0	0	0	0	0	0	0	0	0	0	0	0.000267146	0	k__Bacteria;p__Bacteroidota;c__Bacteroidia;o__Bacteroidales;f__Muribaculaceae;g__;s__
OTU_594	0	3.56195e-05	1.78098e-05	1.78098e-05	0.000106859	0	5.34293e-05	0	0	0	0	0	0	0	5.34293e-05	0	0	3.56195e-05	0	0	0	0.000267146	0	0	0	0	3.56195e-05	0	0	0	0	0	0	0	0	0	k__Bacteria;p__Proteobacteria;c__Alphaproteobacteria;o__Rickettsiales;f__Mitochondria
OTU_595	0	0	0	0	5.34293e-05	0	3.56195e-05	0	1.78098e-05	7.1239e-05	0	0	0	0	0	0	0	0.000409624	3.56195e-05	0	0	0	0	3.56195e-05	0	0	0	0	0	0.000534293	0	0	0	0	1.78098e-05	0	k__Bacteria;p__unidentified_Bacteria;c__Ktedonobacteria;o__Ktedonobacterales;f__Ktedonobacteraceae;g__;s__
OTU_596	7.1239e-05	0	0.000106859	0	0	0	0	1.78098e-05	0	0	0	0	0	0	0	0	3.56195e-05	0	5.34293e-05	8.90488e-05	0	0	0	0	0	0	0	0	0	0	1.78098e-05	0	0	0	0	0	k__Bacteria
OTU_597	0	0	0	0	8.90488e-05	0	0	0	0	0.000106859	0	0	0	0	0	0	0	0	0	0	0	0	0	1.78098e-05	0	1.78098e-05	7.1239e-05	0	3.56195e-05	7.1239e-05	5.34293e-05	5.34293e-05	0	0	0	0	k__Bacteria;p__Proteobacteria;c__Gammaproteobacteria;o__Burkholderiales;f__Nitrosomonadaceae;g__Ellin6067;s__
OTU_598	0	0	0	0	0	0	0	0	0	0	0.000498673	0	0	0	0	0	0	0	0	0	0	0	5.34293e-05	0	0	0	0	0	0	0	0	0	0	0	0.000160288	0	k__Bacteria;p__Bacteroidota;c__Bacteroidia;o__Bacteroidales;f__Muribaculaceae;g__;s__
OTU_599	0	1.78098e-05	0	0	0.000124668	0	0	0.000231527	0	1.78098e-05	3.56195e-05	1.78098e-05	0	0	0	0	0	0	8.90488e-05	8.90488e-05	0	0	0	3.56195e-05	0	0	0	0	0	0	0.000178098	0.000356195	0	0	0	0	k__Bacteria;p__Actinobacteria;c__unidentified_Actinobacteria;o__Pseudonocardiales;f__Pseudonocardiaceae;g__Crossiella;s__
OTU_600	0	0	0	0	0.000658961	0	0	0	0	0	0	0	0	0	0	0	0	0	0	0	0	0	0	0	0	0	0	0	0	0	0	0	0	0	0	0	k__Bacteria;p__Firmicutes;c__Clostridia;o__Lachnospirales;f__Lachnospiraceae
OTU_601	0	3.56195e-05	1.78098e-05	0	0	0	0	5.34293e-05	5.34293e-05	7.1239e-05	0.000160288	0	0	0	1.78098e-05	0	0	3.56195e-05	3.56195e-05	5.34293e-05	0	0	0	0	0	0	0	0	0	0.000124668	0	3.56195e-05	0	0	0	0	k__Bacteria;p__unidentified_Bacteria;c__Alphaproteobacteria;o__Elsterales;f__;g__;s__
OTU_602	0	0	1.78098e-05	1.78098e-05	0	0	3.56195e-05	1.78098e-05	1.78098e-05	7.1239e-05	0.000106859	0	0	0	0	0	0	8.90488e-05	0	0	0	3.56195e-05	0	0	0	0	0	0	0	0.000213717	0	0	0	0	0	0	k__Bacteria;p__Cyanobacteria;c__Vampirivibrionia;o__Obscuribacterales;f__Obscuribacteraceae;g__;s__
OTU_603	0	0	0	0	5.34293e-05	0	0	0	0	0.000124668	0	0.000213717	0	0	0	0	0	0	0	0	0	0	0	0.000142478	0	0	0	0	0	0	0	0	0	0	0	0	k__Bacteria;p__Chloroflexi;c__Ktedonobacteria;o__Ktedonobacterales;f__Ktedonobacteraceae;g__1921-2;s__
OTU_604	0	0.000178098	8.90488e-05	0.000284956	0	5.34293e-05	1.78098e-05	0	1.78098e-05	0	8.90488e-05	1.78098e-05	5.34293e-05	0	0	1.78098e-05	0	1.78098e-05	0.000106859	0	0	5.34293e-05	0	1.78098e-05	0.000267146	0	7.1239e-05	0	0	3.56195e-05	3.56195e-05	0	5.34293e-05	5.34293e-05	0	3.56195e-05	k__Bacteria;p__Actinobacteria;c__unidentified_Actinobacteria;o__Corynebacteriales;f__Corynebacteriaceae;g__Corynebacterium
OTU_605	0	0	0	0	0	3.56195e-05	1.78098e-05	0	0	0	1.78098e-05	0	0	0	0	0	0	0	0	0	0	0	0	1.78098e-05	0	0	0	0	0	0	0	5.34293e-05	0.000819249	1.78098e-05	0	0	k__Bacteria;p__Bacteroidota;c__Bacteroidia;o__Sphingobacteriales;f__Sphingobacteriaceae;g__Pedobacter
OTU_606	0	0	0	0	0.000676771	0	0	0	0	0	0	0	0	0	0	0	0	0	0	0	0	0	0	0	0	0	0	0	0	0	0	0	0	0	0	0	k__Bacteria;p__Desulfobacterota;c__Desulfobaccia;o__Desulfobaccales;f__Desulfobaccaceae;g__Desulfobacca;s__
OTU_607	0	0	0	0.000284956	0	0	0	0	0	0	0	0.000195907	0	0	0	0	0	0	0	0	0	0	0	0	0	0	0	0	3.56195e-05	0	0	0	0	0	0	0	k__Bacteria
OTU_608	0	0	0	0	0.000569912	0	0	0	0	0	0	0	0	0	0	0	0	0	0	0	0	0	0	0	0	0	0	0	0	0	0	0	0	0	0	0	k__Bacteria
OTU_609	0.000106859	0	0	1.78098e-05	0	0	0	1.78098e-05	0	0	0	1.78098e-05	0	0	0	0	0	0	0	8.90488e-05	0	0.000142478	0	5.34293e-05	0	0	0	0	3.56195e-05	0	0	0	0	0	0	0	k__Bacteria
OTU_610	0.00103297	0	3.56195e-05	0.000106859	0	0	3.56195e-05	0	0	0	0	0	0	5.34293e-05	0.000926107	1.78098e-05	3.56195e-05	0	0	0	0	7.1239e-05	0	0	0	1.78098e-05	0.000124668	0	5.34293e-05	0	0	0	0.000124668	0.000106859	0	0	k__Bacteria;p__Bacteroidota;c__Bacteroidia;o__Bacteroidales;f__Muribaculaceae;g__;s__
OTU_611	3.56195e-05	1.78098e-05	3.56195e-05	1.78098e-05	5.34293e-05	1.78098e-05	0	0	0.000320576	8.90488e-05	3.56195e-05	3.56195e-05	0	0	0	0	0	1.78098e-05	0.000160288	0	7.1239e-05	3.56195e-05	0	0	0	0	0	0	0	5.34293e-05	3.56195e-05	0	0	0	0	0	k__Bacteria;p__unidentified_Bacteria;c__Acidimicrobiia;o__;f__;g__;s__
OTU_612	0.000302766	0	0	0.000160288	0	0.000142478	1.78098e-05	0	0	0	3.56195e-05	0	0	1.78098e-05	0.000124668	0	1.78098e-05	0	0	0	0	0	0	0	0	0	5.34293e-05	0	0	0	3.56195e-05	0	5.34293e-05	5.34293e-05	0	0.000106859	k__Bacteria;p__Firmicutes;c__Clostridia;o__Lachnospirales;f__Lachnospiraceae;g__Lachnospiraceae_NK4A136_group;s__
OTU_613	0	0	0	0	0.00069458	0	0	0	0	0	0	0	0	0	0	0	0	0	0	0	0	0	0	0	0	0	0	0	0	0	0	0	0	0	0	0	k__Bacteria
OTU_614	0	0	0	0	0	0	0	0	0	0	0.00153164	0	0	0	0	0	0	0	0	0	0	0	0.000213717	0	0	0	0	0	0	0	0	0	0	0	0.000231527	0	k__Bacteria;p__Bacteroidota;c__Bacteroidia;o__Bacteroidales;f__Prevotellaceae;g__Prevotellaceae_UCG-001;s__
OTU_615	3.56195e-05	0	0	0	0.000124668	0	0	0	0	0.000213717	0	0	0	0	8.90488e-05	1.78098e-05	0	0	0	0	0	0	0	5.34293e-05	1.78098e-05	3.56195e-05	3.56195e-05	0	0	0.000267146	0.000106859	3.56195e-05	0	0	3.56195e-05	0	k__Bacteria;p__Acidobacteriota;c__Acidobacteriae;o__Bryobacterales;f__Bryobacteraceae;g__Bryobacter;s__
OTU_616	0.000142478	0	0	0	5.34293e-05	8.90488e-05	0.000284956	0	0	0	0	0	0	0	0.000160288	1.78098e-05	0	0	0	0	0	0	0	0	0	0	0	3.56195e-05	0	0	0	0	5.34293e-05	5.34293e-05	0	0	k__Bacteria;p__Bacteroidota;c__Bacteroidia;o__Bacteroidales;f__Prevotellaceae;g__Prevotellaceae_UCG-001;s__
OTU_617	0	0	0	0	0.000142478	0	0	0	0.000338385	0.000106859	0	0	0	0	5.34293e-05	0	0	0	0	0	0.000249337	0	0	0	0	0	0	0	0	0	0	0	0	0	0	0	k__Bacteria;p__Proteobacteria;c__Gammaproteobacteria;o__Xanthomonadales;f__Rhodanobacteraceae;g__Rhodanobacter;s__
OTU_618	0	0	0	3.56195e-05	5.34293e-05	0	0	0	0	0.000124668	0	0	0	0	0	0	0	0	0	0	0	0	0	1.78098e-05	3.56195e-05	1.78098e-05	0.000106859	0	1.78098e-05	1.78098e-05	0.000106859	0.000106859	0	0	0	0	k__Bacteria;p__Chloroflexi;c__Ktedonobacteria;o__Ktedonobacterales;f__JG30-KF-AS9;g__unidentified_JG30-KF-AS9;s__Chloroflexi_bacterium_Ellin7237
OTU_619	0.000338385	0	1.78098e-05	3.56195e-05	0	0.000124668	1.78098e-05	0	0	0	0.000142478	0	0	0	0.000374005	1.78098e-05	0	0	0	0	0	0	0	3.56195e-05	0	0	0.000106859	0.000213717	1.78098e-05	0	0	0	0.000943917	0.000267146	5.34293e-05	0	k__Bacteria;p__unidentified_Bacteria;c__Saccharimonadia;o__Saccharimonadales;f__Saccharimonadaceae;g__Candidatus_Saccharimonas;s__
OTU_620	0	0	3.56195e-05	0	0	0	1.78098e-05	0.000302766	0	0	0	3.56195e-05	0	0	0	3.56195e-05	0	1.78098e-05	0	7.1239e-05	0	0	0	0	0	0	0	0	0	0	0	5.34293e-05	0	0	0	0	k__Bacteria
OTU_621	0	0	0	0	0.000213717	0	0	3.56195e-05	0	0	0	1.78098e-05	0	0	0	0	0	3.56195e-05	5.34293e-05	1.78098e-05	0	0	0	0	0	0	3.56195e-05	0	1.78098e-05	1.78098e-05	0.000213717	8.90488e-05	0	0	0	0	k__Bacteria;p__Actinobacteria;c__unidentified_Actinobacteria;o__Propionibacteriales;f__Nocardioidaceae;g__Kribbella
OTU_622	0	0	0	0	0.000160288	0	7.1239e-05	3.56195e-05	0	1.78098e-05	0	0	0	0	0	0.000142478	0	0	0.000124668	0	3.56195e-05	0	0	5.34293e-05	3.56195e-05	0	3.56195e-05	0	3.56195e-05	0.000106859	0.000427434	7.1239e-05	1.78098e-05	0	0	0	k__Bacteria;p__unidentified_Bacteria;c__Acidimicrobiia;o__Microtrichales;f__Ilumatobacteraceae;g__;s__
OTU_623	0	0	0	0	0	0	0	0	0	0	0	0.000338385	0	0	0	0	0	0	0	0	0	7.1239e-05	0	0	0	0	0	0	0	0	0	0	0.000142478	0	0	0	Unknown
OTU_624	0	0	0	0	8.90488e-05	0	0	0	0	0.000106859	0	0	0	0	0	0	0	0	0	0	0	0	0	8.90488e-05	0	3.56195e-05	5.34293e-05	0	1.78098e-05	7.1239e-05	1.78098e-05	0.000124668	0	0	1.78098e-05	0	k__Bacteria;p__unidentified_Bacteria;c__Saccharimonadia;o__Saccharimonadales;f__YM_S32_TM7_50_20;g__;s__
OTU_625	0	0	1.78098e-05	0.000106859	0	0	5.34293e-05	0	0	0	0	0	0	1.78098e-05	0	3.56195e-05	5.34293e-05	0	0	0	0	3.56195e-05	0	0	0	1.78098e-05	0.000142478	0	7.1239e-05	0	0	0	1.78098e-05	0	0	0	k__Bacteria;p__Firmicutes;c__Clostridia;o__Lachnospirales;f__Lachnospiraceae
OTU_626	5.34293e-05	0	0	1.78098e-05	0	1.78098e-05	7.1239e-05	0	0	0	0	0	0	1.78098e-05	5.34293e-05	3.56195e-05	8.90488e-05	0	0	0	0	0.000142478	0	0	0	0	1.78098e-05	0	0.000213717	0	0	0	0	5.34293e-05	0	0	k__Bacteria
OTU_627	0	0	0	0	0.000267146	0	0	0	0	0.000356195	0	0	0	0	0	0	0	0	0	0	0	0	0	5.34293e-05	3.56195e-05	7.1239e-05	5.34293e-05	0	0	0.000124668	0	0.000106859	0	0	1.78098e-05	0	k__Bacteria
OTU_628	5.34293e-05	0	0	0	0	0	0	0	0.000213717	0	0	0	0	0	5.34293e-05	0	0	0	0	0	0.000142478	0	0	0	0	0	0	0	0	3.56195e-05	0	0	0	0	0	0	k__Bacteria;p__unidentified_Bacteria;c__Gammaproteobacteria;o__Diplorickettsiales;f__Diplorickettsiaceae;g__;s__
OTU_629	0	5.34293e-05	0	5.34293e-05	0.000124668	0	0	0	0	7.1239e-05	0	0	0	0	0	3.56195e-05	8.90488e-05	0	7.1239e-05	0	0	0	0	5.34293e-05	5.34293e-05	0.000106859	1.78098e-05	0	1.78098e-05	1.78098e-05	0.000106859	0	0.000231527	0	3.56195e-05	0	k__Bacteria;p__Proteobacteria;c__Gammaproteobacteria;o__Enterobacterales;f__Aeromonadaceae;g__Aeromonas;s__Aeromonas_caviae
OTU_630	0	0	0	0	0	0	0	0	0	1.78098e-05	0	0	0	0	0.000463054	0	5.34293e-05	0	0	0	0	1.78098e-05	0	0	0	0	0	0	0	0	0	0	0	0	0	0	k__Bacteria;p__Proteobacteria;c__Alphaproteobacteria;o__Rickettsiales;f__Mitochondria
OTU_631	0	5.34293e-05	5.34293e-05	0	0	0	8.90488e-05	5.34293e-05	1.78098e-05	0	3.56195e-05	0.000178098	0	0	0	0	0	0	0	0	0	0	0	0.000106859	0	0	0	0	0	0	0	0	0	0	0	0	k__Bacteria;p__Proteobacteria;c__Gammaproteobacteria;o__Burkholderiales;f__Comamonadaceae;g__Rhodoferax;s__
OTU_632	0	1.78098e-05	7.1239e-05	1.78098e-05	0	0	1.78098e-05	0	7.1239e-05	0.000142478	5.34293e-05	0	0	0	0	0	0	0	0	0	0	3.56195e-05	0	0	0	0	0	0	0	0.000124668	0	0	0	0	0	0	k__Bacteria;p__Actinobacteriota;c__Acidimicrobiia;o__IMCC26256;f__unidentified_IMCC26256;g__unidentified_IMCC26256;s__bacterium_enrichment_culture_clone_auto73_4W
OTU_633	3.56195e-05	0	0	0	0	0.000231527	0	0	0	0	0	0	0	0	3.56195e-05	0	0	0	3.56195e-05	0	0	0	0	0	0	0	0	8.90488e-05	0	0	0	0	0	0.000106859	0	0	k__Bacteria;p__Proteobacteria;c__Alphaproteobacteria
OTU_634	1.78098e-05	0	3.56195e-05	8.90488e-05	0	1.78098e-05	5.34293e-05	0	0	0	0	0	0	0	0.000106859	0	7.1239e-05	0	0	0	0	0.000142478	0	0	0	8.90488e-05	3.56195e-05	0	5.34293e-05	0	0	0	0	0.000142478	0	0	k__Bacteria;p__unidentified_Bacteria;c__Clostridia;o__Peptococcales;f__Peptococcaceae;g__;s__
OTU_635	0.000427434	3.56195e-05	0	0	0	0	0	0	0	0	0	0	0	0	0	0	0	0	0	0	0	0	0	0	0	0	0	0	0	0	0	0	0	0	0	0	k__Bacteria
OTU_636	0	0	3.56195e-05	0	0	0	1.78098e-05	3.56195e-05	3.56195e-05	7.1239e-05	0.000213717	0	0	0	3.56195e-05	1.78098e-05	0	0	0	0	0	0	0	0	0	0	0	0	0	0	8.90488e-05	0	1.78098e-05	5.34293e-05	3.56195e-05	0	k__Bacteria;p__Firmicutes;c__Clostridia;o__Oscillospirales;f__UCG-010;g__;s__
OTU_637	0	1.78098e-05	0	1.78098e-05	0.000320576	0	1.78098e-05	0	3.56195e-05	0	0	0	0	0	0	5.34293e-05	0	0	0.000106859	0	1.78098e-05	0	0	0	3.56195e-05	1.78098e-05	0	0	0	3.56195e-05	0.000391815	1.78098e-05	0	0	0	0	k__Bacteria;p__unidentified_Bacteria;c__unidentified_Bacteria;o__Gemmatimonadales;f__Gemmatimonadaceae;g__;s__
OTU_638	0	8.90488e-05	5.34293e-05	8.90488e-05	0	0	5.34293e-05	0	0	0	0	0	5.34293e-05	0	0	0	0	0	0	0	0	0	0	0	0.000480863	1.78098e-05	8.90488e-05	0	0	0	1.78098e-05	3.56195e-05	0	0	5.34293e-05	0	k__Bacteria;p__Proteobacteria;c__Gammaproteobacteria;o__Burkholderiales;f__Comamonadaceae;g__Lampropedia
OTU_639	0	0	0	0	0	0	0	0	0	0	0	0	0	0	0	0	0	0	0.000249337	0	0	0	0	0	0	0	0	0	0	0	0.000356195	0	0	0	1.78098e-05	0	k__Bacteria;p__Bacteroidota;c__Bacteroidia;o__Bacteroidales;f__Bacteroidaceae;g__Bacteroides;s__Bacteroides_plebeius
OTU_640	1.78098e-05	0	0	0	0	0	5.34293e-05	3.56195e-05	3.56195e-05	5.34293e-05	7.1239e-05	0	0	0	0	0	0	7.1239e-05	0	0	0	0	0	0	0	0	0	0	0	0.000124668	0	0	0	0	0	0	k__Bacteria;p__Cyanobacteria;c__Sericytochromatia;o__;f__;g__;s__
OTU_641	0	0	0	0	0.000142478	0	0	0	0.000160288	0.000213717	0	0	0	0	0	0	0	0	0	0	1.78098e-05	0	0	1.78098e-05	0	0	0	0	0	0	0	3.56195e-05	0	0	0	0	k__Bacteria;p__Chloroflexi;c__Ktedonobacteria;o__Ktedonobacterales;f__Ktedonobacteraceae;g__1921-2;s__
OTU_642	0	0	0.000142478	0.000231527	0	0	0	0	0	0	0	0	0	0	0	0	3.56195e-05	0	0	0	0	0	0	0	0	0	0	0	0	0	0	0	0	0	0	0	k__Bacteria
OTU_643	0	0	0	0	0.00069458	0	0	0	0	1.78098e-05	0	0	0	0	0	0	0	0	0	0	0	0	0	0	0	0	0	0	0	0	0	0	0	0	0	0	k__Bacteria
OTU_644	0.000213717	0	0	7.1239e-05	0	1.78098e-05	0.000195907	1.78098e-05	5.34293e-05	1.78098e-05	5.34293e-05	0	0	0	0.000195907	0	0	0	7.1239e-05	0	0	0	0	0	0	0	0	0.000284956	0	0	8.90488e-05	0	0	1.78098e-05	0	0	k__Bacteria;p__Bacteroidota;c__Bacteroidia;o__Bacteroidales;f__Muribaculaceae;g__;s__
OTU_645	0	0	0	0	5.34293e-05	0	0	0	1.78098e-05	0.000178098	0	0	0	0	0	0	0	0	0	0	0	0	0	8.90488e-05	0	1.78098e-05	7.1239e-05	0	8.90488e-05	0.000124668	7.1239e-05	8.90488e-05	0	0	5.34293e-05	0	k__Bacteria;p__Proteobacteria;c__Gammaproteobacteria;o__Burkholderiales;f__A21b;g__;s__
OTU_646	0	0	1.78098e-05	0	0	0	0	0	0	0	8.90488e-05	0	0	0.000409624	0	0	0	0	0	0	0	0	0	0	0	0	0	0	0	0	0	0	0	0	0	0	k__Bacteria;p__Proteobacteria;c__Alphaproteobacteria;o__Azospirillales;f__Azospirillaceae;g__Azospirillum
OTU_647	5.34293e-05	0	0	0	0	3.56195e-05	3.56195e-05	3.56195e-05	0	0	0.000409624	0	0	0	1.78098e-05	0	0	0	1.78098e-05	0	0	0	7.1239e-05	0	0	0	0	0	0	0	3.56195e-05	0	3.56195e-05	5.34293e-05	8.90488e-05	0	k__Bacteria;p__Firmicutes;c__Clostridia;o__Oscillospirales;f__UCG-010;g__;s__
OTU_648	0	0	0	0	0.000356195	0	0	0	0	0	0	0	0	0	0	1.78098e-05	0	0	0.000213717	0	0	0	0	1.78098e-05	0	1.78098e-05	0	0	0	0	0.000427434	3.56195e-05	0	0	0	0	k__Bacteria;p__Proteobacteria;c__Gammaproteobacteria;o__Burkholderiales;f__SC-I-84;g__;s__
OTU_649	0	0	0	0	0.0007302	0	0	0	0	0	0	0	0	0	0	0	0	0	0	0	0	0	0	0	0	0	0	0	0	0	0	0	0	0	0	0	Unknown
OTU_650	0	0	0	0	0	0	0	0	0.000374005	5.34293e-05	0	0	0	0	0	0	0	0	0	0	0.000124668	0	0	0	0	0	0	0	0	0	0	0	0	0	0	0	k__Archaea;p__Micrarchaeota;c__Micrarchaeia;o__Micrarchaeales;f__unidentified_Micrarchaeales;g__Candidatus_Micrarchaeum;s__
OTU_651	0.000106859	1.78098e-05	0	8.90488e-05	0	0.000106859	0	0	0	0	0	5.34293e-05	3.56195e-05	0	0	5.34293e-05	8.90488e-05	0	0	0	3.56195e-05	0	0	0	0	0	0	0	0	0	0	0	0	5.34293e-05	0	0	k__Bacteria;p__Proteobacteria;c__Gammaproteobacteria;o__Enterobacterales;f__Pasteurellaceae
OTU_652	0	0	0	0	0	0	0	0	0	0	0	0.000480863	0	0	1.78098e-05	0	0	0	0	0	0	0	0	0.000356195	0	0	5.34293e-05	0	0	0	0	0	0	0	0	0	k__Bacteria;p__Actinobacteria;c__unidentified_Actinobacteria;o__0319-7L14;f__;g__;s__
OTU_653	5.34293e-05	0	0	3.56195e-05	3.56195e-05	0	0	5.34293e-05	0.000124668	1.78098e-05	8.90488e-05	0.000284956	0	0	1.78098e-05	0	0	3.56195e-05	0	0	0	1.78098e-05	0	0.000142478	0	0	0	0	0	0.000106859	0	0	0	0	0	0	k__Bacteria;p__WPS-2;c__;o__;f__;g__;s__
OTU_654	0	0	0	0	0	0	0	0.000195907	0	1.78098e-05	0	0	0	0	0	0	0	1.78098e-05	0	0.000160288	0	0	0	1.78098e-05	0	0	0	0	0	0	5.34293e-05	0.000178098	0	0	0	0	k__Bacteria;p__Actinobacteria;c__unidentified_Actinobacteria;o__Corynebacteriales;f__Mycobacteriaceae;g__Mycobacterium
OTU_655	0	0	0	0	0	0	0	0	0	0	0	0	0	0	0.000409624	0	0	0	0	0	0	0	0	0	0	0	0	0	0	0	0	0	0	0	0	0	k__Bacteria
OTU_656	0	0	0	0	0	0	0	0	0.000178098	0	0	0	0	0	0	0	0	0	0	0	0	0	0	0	1.78098e-05	3.56195e-05	3.56195e-05	0	0	7.1239e-05	0.000195907	0	0	0	1.78098e-05	0	k__Bacteria;p__Proteobacteria;c__Gammaproteobacteria;o__PLTA13;f__;g__;s__
OTU_657	0	0	0	0	0	0	0	0	0	0	0	0.000338385	0	0	0	0	0	0	0	0	0	0	0	1.78098e-05	0	0	0	0	0	0	0	0	0	0	0	0	k__Bacteria
OTU_658	0	0	0	0	0.000534293	0	0	0	0	1.78098e-05	0	0	0	0	0	0	0	0	0	0	0	0	0	0	0	0	0	0	0	0	0	0	0	0	0	0	k__Bacteria;p__WPS-2;c__;o__;f__;g__;s__
OTU_659	0	1.78098e-05	1.78098e-05	0	0	0	1.78098e-05	3.56195e-05	3.56195e-05	7.1239e-05	0.000106859	0	0	0	0	0	0	8.90488e-05	0	0	0	1.78098e-05	0	3.56195e-05	0	0	0	0	0	8.90488e-05	0	0	0	0	0	0	k__Bacteria;p__Chloroflexi;c__Chloroflexia;o__Thermomicrobiales;f__JG30-KF-CM45
OTU_660	0	0	0	0	1.78098e-05	0	0	0	0	3.56195e-05	5.34293e-05	0	1.78098e-05	0	0	0	0	0.000391815	0	0	0	0	0	3.56195e-05	0	1.78098e-05	0	0	0	0.000819249	5.34293e-05	1.78098e-05	0	0	1.78098e-05	0	k__Bacteria
OTU_661	1.78098e-05	0	0	0.000391815	8.90488e-05	0	0	0	3.56195e-05	0	0	5.34293e-05	0	0	1.78098e-05	0	0	0	1.78098e-05	0	0	0.000106859	0	0	0	0	5.34293e-05	0	0	0	0	0	0	0	0	0	Unknown
OTU_662	0.000302766	0.000231527	0.000623341	0.00071239	0	7.1239e-05	5.34293e-05	0.000124668	0.000284956	0.000124668	0.000213717	0.000178098	0.000427434	0.000676771	0	7.1239e-05	8.90488e-05	5.34293e-05	0.000160288	0.000106859	0.000142478	0.000160288	0.000213717	7.1239e-05	0.000427434	0.000427434	0.000445244	0.000142478	0.000160288	0.000124668	0.000356195	0.000302766	0.000409624	0.000284956	0.000249337	0.000106859	k__Bacteria;p__Proteobacteria;c__Gammaproteobacteria;o__Enterobacterales;f__Morganellaceae;g__Providencia
OTU_663	0	1.78098e-05	1.78098e-05	0	0	0	1.78098e-05	3.56195e-05	3.56195e-05	0	0	0	0	0	0	0	0	0	0	0	3.56195e-05	0	0	0.000124668	3.56195e-05	7.1239e-05	7.1239e-05	0	5.34293e-05	3.56195e-05	5.34293e-05	3.56195e-05	0	0	0	0	k__Bacteria;p__Bacteroidota;c__Bacteroidia;o__Sphingobacteriales;f__AKYH767;g__unidentified_AKYH767;s__Bacteroidetes_bacterium_OLB10
OTU_664	0	0	0	0	0.000997346	0	0	0	0	0	0	0	0	0	0	0	0	0	0	0	0	0	0	0	0	0	0	0	0	0	0	0	0	0	0	0	k__Archaea;p__Crenarchaeota;c__Bathyarchaeia
OTU_665	0	0	0	0	5.34293e-05	0.000302766	0	0	0	5.34293e-05	0	0	0	0	0	0	0	0	0	0	0	0	0	3.56195e-05	0	0	0	0.000160288	1.78098e-05	0	0	3.56195e-05	0.000356195	0.000356195	0	0	k__Bacteria;p__Proteobacteria;c__Gammaproteobacteria;o__Burkholderiales;f__Oxalobacteraceae;g__Massilia
OTU_666	0.000160288	0	0	0	0	3.56195e-05	3.56195e-05	0	0	0	5.34293e-05	0	0	0	0.000142478	0	0	0	1.78098e-05	0	0	0	0	0	0	0	0	0	0	0	5.34293e-05	0	8.90488e-05	1.78098e-05	0	0	k__Bacteria;p__Bacteroidota;c__Bacteroidia;o__Bacteroidales;f__Rikenellaceae;g__Rikenellaceae_RC9_gut_group;s__
OTU_667	0	0	0	0	0	0	0	0.000178098	0	1.78098e-05	0	0	0	0	0	0	0	0	0	0.000142478	0	0	0	3.56195e-05	0	0	0	0	5.34293e-05	3.56195e-05	1.78098e-05	0.000142478	0	0	3.56195e-05	0	k__Bacteria;p__Proteobacteria;c__Alphaproteobacteria;o__Caulobacterales;f__Caulobacteraceae;g__Asticcacaulis;s__
OTU_668	0.000178098	0	0	0	0	0	0	0	3.56195e-05	1.78098e-05	0	0.000516483	0	0	0.000124668	0	0	0	0	0	0	0	0	0.00076582	0	0	0	0	0	0	0	0	0	0	0	0	k__Bacteria;p__Verrucomicrobiota;c__Verrucomicrobiae;o__Chthoniobacterales;f__Xiphinematobacteraceae;g__Candidatus_Xiphinematobacter;s__
OTU_669	0	0.000178098	0	0	0	0.000178098	0	0	0	0	0	0	0	0	0	0	0	0	0	0	0	0	0	0	0	0	0	3.56195e-05	0	0	0	0	0.000106859	5.34293e-05	0	0	k__Bacteria;p__Firmicutes;c__Bacilli;o__Bacillales;f__Bacillaceae;g__Bacillus;s__Bacillus_coagulans
OTU_670	0	0	0	0	0	0	0	0	0	0	0	0	0	0	0	0	0	7.1239e-05	0	0	0	0	0	0	0	0	0	0	0	0.000302766	0	0	0	0	0	0	k__Bacteria;p__Nitrospirota;c__Leptospirillia;o__Leptospirillales;f__Leptospirillaceae;g__Leptospirillum;s__Leptospirillum_ferriphilum
OTU_671	5.34293e-05	0	0.000124668	0.000106859	0	1.78098e-05	7.1239e-05	0	1.78098e-05	0	3.56195e-05	0	0	7.1239e-05	1.78098e-05	0.000106859	0.000124668	0	0	0	0	8.90488e-05	0	0	0	0.000142478	0.000160288	0	0.000160288	0	0	0	0.000124668	5.34293e-05	0	0	k__Bacteria;p__Firmicutes;c__Clostridia;o__Oscillospirales;f__Butyricicoccaceae;g__Butyricicoccus;s__
OTU_672	0	3.56195e-05	0	0	8.90488e-05	0	0	0	0	0.000124668	0	0	1.78098e-05	0	0	0	0	0	0	0	0	0	0	0	3.56195e-05	5.34293e-05	0	0	1.78098e-05	0.000124668	0.000142478	0	0	0	0	0	k__Bacteria;p__unidentified_Bacteria;c__Myxococcia;o__Myxococcales;f__Myxococcaceae;g__;s__
OTU_673	0.000106859	0	1.78098e-05	1.78098e-05	0	0	3.56195e-05	0	0	0	0	0	0	1.78098e-05	5.34293e-05	3.56195e-05	1.78098e-05	0	0	0	0	7.1239e-05	0	0	0	7.1239e-05	1.78098e-05	0	0	0	0	0	5.34293e-05	0	0	0	k__Bacteria;p__Bacteroidota;c__Bacteroidia;o__Bacteroidales;f__Muribaculaceae;g__;s__
OTU_674	0	0	0	0	0	0	0	0	0	0	0.000391815	0	0	0	0	0	0	0	0	0	0	0	1.78098e-05	0	0	0	0	0	0	0	0	0	3.56195e-05	0	8.90488e-05	0	k__Bacteria;p__Firmicutes;c__Clostridia;o__Clostridia_UCG-014;f__;g__;s__
OTU_675	0	0	5.34293e-05	3.56195e-05	0	0	7.1239e-05	0	0	0	0	0	0	7.1239e-05	0	3.56195e-05	0.000124668	0	0	0	0	0.000106859	0	0	0	1.78098e-05	0	0	1.78098e-05	0	0	0	0	0	0	0	k__Bacteria;p__Firmicutes;c__Clostridia;o__Lachnospirales;f__Lachnospiraceae
OTU_676	0.000195907	0	0	0	0	0	0	0	3.56195e-05	3.56195e-05	0	3.56195e-05	0	0	0.000249337	0	0	0	0	0	0	0	0	1.78098e-05	0	0	0	0	0	0	0	0	0	0	0	0	k__Bacteria;p__Acidobacteriota;c__Acidobacteriae;o__Subgroup_2;f__;g__;s__
OTU_677	0	0	0	0.000106859	0.000356195	0	0	0	0	0	0	0	0	0	0	0	0	0	0	0	0	0	0	0	0	0	0	0	0	0	0	0	0	0	0	0	k__Bacteria
OTU_678	0	0	0	0.000445244	0	0	0	0	0	0	0	0	0	0	0	0	0	0	0	0	0	0	0	0	0	0	0	0	0	0	0	0	0	0	0	0	k__Bacteria
OTU_679	0.000106859	0	0	0	0	7.1239e-05	0	0	0	0	0	0	0	0	3.56195e-05	0	0	0	0	0	0	0	0	0	0	0	0	0	0	0	0	0	0.000142478	5.34293e-05	0	0	k__Bacteria;p__unidentified_Bacteria;c__Alphaproteobacteria;o__Rickettsiales;f__;g__;s__
OTU_680	0	0	0	0	0	0.000837059	0	0	0	0	0	0	0	0	0	0	0	0	0	0	0	0	0	0	0	0	0	0	0	0	0	0	0	0	0	0	Unknown
OTU_681	0.000213717	0	0	5.34293e-05	0	0	0	0	0	0	1.78098e-05	0	0	0	0.000641151	0	0	0	0	0	0	0	0	0	0	0	0	0	0	0	0	0	0	0	0	0	k__Bacteria;p__Firmicutes;c__Bacilli;o__Erysipelotrichales;f__Erysipelotrichaceae;g__Faecalibaculum;s__
OTU_682	0	0	0	0	0.000356195	0	1.78098e-05	0	5.34293e-05	0	0	0	0	0	0	0	0	0	0.000124668	0	0	0	0	0	0	0	0	0	0	0	0.000284956	0	0	0	0	0	k__Bacteria;p__Proteobacteria;c__Alphaproteobacteria;o__Sphingomonadales;f__Sphingomonadaceae;g__Rhizorhapis;s__
OTU_683	0	0	0	0	0	0	0	0	0	0	0	0	0	0	0	0	0	0	0.000106859	0	0	0	0	0	0	0	0	0	0	0	0.000587722	0	0	0	0	0	k__Bacteria;p__Actinobacteria;c__unidentified_Actinobacteria;o__Bifidobacteriales;f__Bifidobacteriaceae;g__Bifidobacterium;s__Bifidobacterium_adolescentis
OTU_684	0.000320576	0	5.34293e-05	0.000106859	0	0	0.000124668	0	0	0	5.34293e-05	0	0	3.56195e-05	0.000801439	1.78098e-05	1.78098e-05	0	5.34293e-05	0	0	7.1239e-05	0	0	0	3.56195e-05	1.78098e-05	7.1239e-05	0	0	0	0	3.56195e-05	5.34293e-05	0	3.56195e-05	k__Bacteria;p__Bacteroidota;c__Bacteroidia;o__Bacteroidales;f__Muribaculaceae;g__;s__
OTU_685	0	0	0	0	0	0	0	0	0.000445244	0	0	0	0	0	0	0	0	0	0	0	0.000284956	0	0	0	0	0	0	0	0	0	0	0	0	0	0	0	k__Archaea;p__Micrarchaeota;c__Micrarchaeia;o__Micrarchaeales;f__unidentified_Micrarchaeales;g__Candidatus_Micrarchaeum;s__
OTU_686	0	0	3.56195e-05	0	1.78098e-05	0	1.78098e-05	3.56195e-05	0.000249337	5.34293e-05	3.56195e-05	0	0	0	0	0	0	5.34293e-05	0	3.56195e-05	7.1239e-05	0	0	0	0	0	0	0	0	0	1.78098e-05	0	0	0	0	0	k__Bacteria;p__Nitrospirota;c__Nitrospira;o__Nitrospirales;f__Nitrospiraceae
OTU_687	0	0	0	0	0.000480863	0	0	0	0	0	0	0	0	0	0	0	0	0	0	0	0	0	0	0	0	0	0	0	0	0	0	0	0	0	0	0	k__Bacteria
OTU_688	0	0	0	0	0	0	0	0	7.1239e-05	0	0	0	0	0	0	0	0	0	0	0	0	0	0	8.90488e-05	3.56195e-05	0.000106859	7.1239e-05	0	5.34293e-05	1.78098e-05	7.1239e-05	3.56195e-05	1.78098e-05	0	1.78098e-05	0	k__Bacteria;p__Bacteroidota;c__Bacteroidia
OTU_689	0	0	3.56195e-05	7.1239e-05	0	0	0.000124668	0	5.34293e-05	3.56195e-05	3.56195e-05	0	0	0	0	0	0	3.56195e-05	0	0	0	3.56195e-05	0	0	0	0	0	0	0	0.000124668	0	0	0	0	0	0	k__Bacteria;p__Bacteroidota;c__Bacteroidia;o__Chitinophagales;f__Chitinophagaceae;g__Hydrotalea;s__
OTU_690	0.000498673	0	0	0	0.000463054	0	0	0	0	0.000124668	0	7.1239e-05	0	0	0.000569912	0	0	0	0	0	0	0	0	0.000178098	0	0	0	0	3.56195e-05	0	0	1.78098e-05	0	0	0	0	k__Bacteria;p__unidentified_Bacteria;c__Alphaproteobacteria;o__Elsterales;f__;g__;s__
OTU_691	0	0	0	0	0	0.000249337	0	0	0	0	0	0	0	0	0	0	0	0	0	0	0	0	0	0	0	0	0	0	0	0	0	0	8.90488e-05	0.000249337	0	0	k__Bacteria;p__Firmicutes;c__Bacilli;o__Erysipelotrichales;f__Erysipelotrichaceae;g__Turicibacter;s__
OTU_692	1.78098e-05	0	0	0	0.000605532	0	0	0	0	3.56195e-05	0	5.34293e-05	0	0	0	0	0	0	0	0	0	0	0	3.56195e-05	0	0	0	0	1.78098e-05	0	0	0	0	0	0	0	k__Bacteria;p__Actinobacteria;c__unidentified_Actinobacteria;o__Frankiales;f__Acidothermaceae;g__Acidothermus;s__
OTU_693	0	0	0	0	0	0	0	0	0	0	0	0	0	0	0	0	8.90488e-05	0	0	0	0	0.000284956	0	0	0	0	0	0	0	0	0	0	0	0	0	0	k__Bacteria
OTU_694	3.56195e-05	0	0	0	0.000106859	0	3.56195e-05	0	0.000124668	0.000338385	0	1.78098e-05	0	0	3.56195e-05	0	0	0	1.78098e-05	0	7.1239e-05	0	0	0	0	0	0	0	0	0	1.78098e-05	0	1.78098e-05	5.34293e-05	0	0	k__Bacteria;p__Chloroflexi;c__Ktedonobacteria;o__Ktedonobacterales;f__Ktedonobacteraceae;g__HSB_OF53-F07;s__
OTU_695	0	0	0	0	0	0	0	3.56195e-05	0.000178098	0	0	5.34293e-05	0	0	0	0	0	0	0	0	7.1239e-05	0	0	0.000142478	3.56195e-05	0	5.34293e-05	0	7.1239e-05	0.000142478	0.000142478	5.34293e-05	0	0	7.1239e-05	0	k__Bacteria;p__Proteobacteria;c__Gammaproteobacteria;o__Burkholderiales;f__Comamonadaceae;g__Ottowia
OTU_696	0	0	1.78098e-05	0	1.78098e-05	0	0.000106859	5.34293e-05	0	0	5.34293e-05	0	0	0	0	1.78098e-05	1.78098e-05	0	5.34293e-05	0	0	0	0	0	0	0	0	0	0	0	1.78098e-05	0	1.78098e-05	0	0	0.000106859	Unknown
OTU_697	0	0	0	0	0	0	0.000142478	0	0	0	1.78098e-05	0	0	0	0	3.56195e-05	0	0	0	0	0	0	0	0	0	0	0.000178098	0	0	0	0	0	0	0	0	0	k__Bacteria;p__unidentified_Bacteria;c__Alphaproteobacteria;o__Rhodospirillales;f__unidentified_Rhodospirillales;g__unidentified_Rhodospirillales;s__Azospirillum_sp_47_25
OTU_698	0	1.78098e-05	5.34293e-05	3.56195e-05	5.34293e-05	0	1.78098e-05	1.78098e-05	0	1.78098e-05	0.000160288	0.000142478	0	0	0	0	0	0	0	0	0	3.56195e-05	0	5.34293e-05	0	0	0	0	0	0	1.78098e-05	0	0	0	0	0	k__Bacteria;p__Bacteroidota;c__Bacteroidia;o__Sphingobacteriales;f__KD3-93;g__;s__
OTU_699	0	1.78098e-05	0	0	0.00126449	0	7.1239e-05	8.90488e-05	0	5.34293e-05	3.56195e-05	0	3.56195e-05	0	0	0.000106859	0	3.56195e-05	0.000302766	7.1239e-05	0	0.000106859	0	8.90488e-05	8.90488e-05	5.34293e-05	0	0	1.78098e-05	8.90488e-05	0.00122887	8.90488e-05	0	0	8.90488e-05	0	k__Bacteria;p__Actinobacteria;c__unidentified_Actinobacteria;o__Micrococcales;f__Intrasporangiaceae;g__Pedococcus-Phycicoccus;s__
OTU_700	0	0	0	3.56195e-05	0	0	3.56195e-05	0.000106859	3.56195e-05	3.56195e-05	0.000124668	8.90488e-05	0	0	0	0	0	0	0	0	0	0	0	3.56195e-05	0	0	0	0	0	0	0	0	0	0	0	0	k__Bacteria;p__Myxococcota;c__Polyangia;o__Polyangiales;f__Sandaracinaceae;g__Sandaracinus;s__
OTU_701	0	0	0	0	0	0	0	8.90488e-05	0	0	0	0	0	0	0	0	0	3.56195e-05	1.78098e-05	0.000106859	1.78098e-05	0	0	0	0	0	0	0	0	7.1239e-05	0	0.000195907	0	0	0	0	k__Bacteria;p__Firmicutes;c__Bacilli;o__Bacillales;f__Bacillaceae;g__Bacillus;s__Bacillus_gibsonii
OTU_702	0.000124668	0	5.34293e-05	7.1239e-05	0	1.78098e-05	1.78098e-05	0	0	0	3.56195e-05	0	0	8.90488e-05	3.56195e-05	3.56195e-05	5.34293e-05	0	0	0	0	7.1239e-05	0	0	0	0	5.34293e-05	1.78098e-05	7.1239e-05	0	0	0	5.34293e-05	1.78098e-05	0	0	k__Bacteria
OTU_703	0.000445244	0	0	0	0	8.90488e-05	0	0	0	0	5.34293e-05	0	0	0	1.78098e-05	0	0	0	0	0	0	0	0	0	0	0	0	0.000106859	0	0	0	0	0.000195907	8.90488e-05	0	7.1239e-05	k__Bacteria;p__Firmicutes;c__Clostridia;o__Lachnospirales;f__Lachnospiraceae;g__Lachnospiraceae_NK4A136_group;s__
OTU_704	0	1.78098e-05	0	0	0	0	0	1.78098e-05	0	5.34293e-05	7.1239e-05	0.000142478	0	0	0	0	0	0	0	0	0	3.56195e-05	0	0.000195907	0	0	0	0	0	0	0	0	0	0	0	0	k__Bacteria;p__Bacteroidota;c__Bacteroidia;o__Sphingobacteriales;f__NS11-12_marine_group
OTU_705	0.000142478	0	0	0	0	0	1.78098e-05	0	0	0	5.34293e-05	0	0	0	0.000106859	0	0	0	0	0	0	0	0	0	0	0	0	0	0	0	5.34293e-05	0	0	3.56195e-05	0	0	k__Bacteria;p__Firmicutes;c__Clostridia;o__Oscillospirales;f__[Eubacterium]_coprostanoligenes_group;g__;s__
OTU_706	0	0	0	0	0	0	0	8.90488e-05	0	0	0	0	0	0	0	0	0	5.34293e-05	0	5.34293e-05	0	0	0	0	0	0	0	0	0	7.1239e-05	0	0.000195907	0	0	0	0	k__Bacteria;p__Bacteroidota;c__Bacteroidia;o__Sphingobacteriales;f__Sphingobacteriaceae;g__Mucilaginibacter
OTU_707	0	0	0	0	0	0	0	0	8.90488e-05	0	0	0	0	0	0	1.78098e-05	0	0	0	0	8.90488e-05	0	0	3.56195e-05	1.78098e-05	7.1239e-05	0.000124668	0	0.000213717	0.000106859	8.90488e-05	0.000124668	0	0	1.78098e-05	0	k__Bacteria;p__Bacteroidota;c__Bacteroidia;o__Bacteroidales;f__Bacteroidetes_vadinHA17;g__;s__
OTU_708	0	0	0	0	0.000231527	0	1.78098e-05	0	0	0.000249337	0	0	0	0	0	0	0	0	7.1239e-05	0	0	0	0	0.000106859	0	8.90488e-05	0.000124668	0	0	0.000142478	0.000267146	7.1239e-05	0	0	0	0	k__Bacteria;p__Verrucomicrobiota;c__Verrucomicrobiae;o__Chthoniobacterales;f__Chthoniobacteraceae;g__Candidatus_Udaeobacter;s__
OTU_709	0	0	0	0	8.90488e-05	0	0	5.34293e-05	0	5.34293e-05	0	0	0	0	0	0	0	0	0	1.78098e-05	0	0	0	1.78098e-05	1.78098e-05	1.78098e-05	5.34293e-05	0	3.56195e-05	0.000124668	5.34293e-05	0.000267146	0	0	3.56195e-05	0	k__Bacteria;p__unidentified_Bacteria;c__Alphaproteobacteria;o__Micropepsales;f__Micropepsaceae;g__;s__
OTU_710	1.78098e-05	0	0	0	8.90488e-05	0	0	0	0	3.56195e-05	0	0.000160288	0	0	0	0	0	3.56195e-05	0	0	5.34293e-05	0	0	0.000106859	0	0	0	0	0	0	0	0	0	0	0	0	k__Bacteria;p__Proteobacteria;c__Alphaproteobacteria;o__Acetobacterales;f__Acetobacteraceae;g__Acidisphaera;s__
OTU_711	0	0	0	0	0	0	0	5.34293e-05	0	0	1.78098e-05	0.000178098	0	0	0	0	0	0	0	0	0	0	0	0.000213717	0	0	0	0	0	0	3.56195e-05	0	0	0	0	0	k__Bacteria;p__Chloroflexi;c__Ktedonobacteria;o__Ktedonobacterales;f__;g__;s__
OTU_712	0	0	0	0	0	0	0	0	0	0	0	0	0	0	0	0	0	0.000267146	0	0	0	0	0	0	0	0	0	0	0	0.000249337	0	0	0	0	0	0	k__Bacteria;p__WPS-2;c__;o__;f__;g__;s__
OTU_713	7.1239e-05	0	0	0	0.000142478	0	0	0	0	0	0	0	0	0	0	0	0	0	0.000106859	0	0	0	0	3.56195e-05	3.56195e-05	0	0	0	0	0	0.000284956	0	0	0	0	0	k__Bacteria;p__Proteobacteria;c__Gammaproteobacteria;o__Burkholderiales;f__Alcaligenaceae;g__Achromobacter
OTU_714	0.000160288	0	0	5.34293e-05	0	1.78098e-05	5.34293e-05	0	0	3.56195e-05	1.78098e-05	5.34293e-05	0	0	0.000854868	0	0	0	0	0	0	0	0	0	0	7.1239e-05	5.34293e-05	0	0.000124668	0	0	0	0	3.56195e-05	0	1.78098e-05	k__Bacteria;p__Bacteroidota;c__Bacteroidia;o__Bacteroidales;f__Muribaculaceae;g__;s__
OTU_715	0	0	0	0	8.90488e-05	0	0	0	0	0.000142478	0	0	0	0	0	0	0	0	1.78098e-05	0	0	0	0	8.90488e-05	7.1239e-05	7.1239e-05	0	0	7.1239e-05	5.34293e-05	0.000124668	3.56195e-05	0	0	5.34293e-05	0	k__Bacteria;p__unidentified_Bacteria;c__Alphaproteobacteria;o__Azospirillales;f__;g__;s__
OTU_716	0	0	0	0	3.56195e-05	0	8.90488e-05	0	8.90488e-05	5.34293e-05	7.1239e-05	5.34293e-05	0	5.34293e-05	0	0	0	0.000195907	0.000106859	0	3.56195e-05	0	0	0.000195907	5.34293e-05	0.000106859	0	0	0	0.000374005	0.000178098	7.1239e-05	0	0	5.34293e-05	0	k__Bacteria;p__Actinobacteria;c__unidentified_Actinobacteria;o__Frankiales;f__Acidothermaceae;g__Acidothermus
OTU_717	5.34293e-05	0	0	1.78098e-05	0	0.000142478	0	3.56195e-05	0	0	0	0	0	7.1239e-05	8.90488e-05	0	0	0	0	0	0	5.34293e-05	0	1.78098e-05	0	0	0	5.34293e-05	0	0	0	0	0.000231527	3.56195e-05	0	0	k__Bacteria;p__Desulfobacterota;c__Desulfovibrionia;o__Desulfovibrionales;f__Desulfovibrionaceae;g__Desulfovibrio;s__Desulfovibrio_fairfieldensis
OTU_718	0	0	0	0	0.000267146	0	7.1239e-05	0	0	0	0	0	0	0	0	0	0	0	8.90488e-05	0	0	0	0	3.56195e-05	5.34293e-05	0	0	0	0	1.78098e-05	0.000231527	0	0	0	1.78098e-05	0	k__Bacteria;p__Proteobacteria;c__Alphaproteobacteria;o__Rhizobiales;f__Beijerinckiaceae;g__Microvirga;s__
OTU_719	0	0	0	0	0.000552102	0	0	0	0	1.78098e-05	0	0	0	0	0	0	0	0	0	0	0	0	0	0	0	0	0	0	0	0	0	5.34293e-05	0	0	0	0	k__Bacteria;p__unidentified_Bacteria;c__Thermoleophilia;o__Gaiellales;f__unidentified_Gaiellales;g__unidentified_Gaiellales;s__bacterium_Ellin6517
OTU_720	0	0	0	0	0.00069458	0	0	0	0	3.56195e-05	0	0	0	0	0	0	0	0	0	0	0	0	0	0	0	0	0	0	0	0	0	0	0	0	0	0	k__Bacteria;p__Bacteroidota;c__Bacteroidia;o__Bacteroidales;f__Prevotellaceae;g__Prevotella_7;s__
OTU_721	0	0	0	0	3.56195e-05	0	0	0	0.000142478	0.000124668	0	0	0	0	0	0	0	0.000195907	1.78098e-05	0	0.000160288	0	0	0	0	0	3.56195e-05	0	0	0.000178098	5.34293e-05	0	0	0	0	0	k__Bacteria;p__Chloroflexi;c__Ktedonobacteria;o__Ktedonobacterales;f__Ktedonobacteraceae
OTU_722	0	0	0	0	8.90488e-05	0	0	0.000160288	0	8.90488e-05	0	0	0	0	0	0	0	0	5.34293e-05	1.78098e-05	0	0	0	0	0	3.56195e-05	0	0	0	3.56195e-05	0.000106859	0.000231527	0	0	0	0	k__Bacteria;p__Proteobacteria;c__Gammaproteobacteria;o__Burkholderiales;f__Burkholderiaceae;g__Burkholderia-Caballeronia-Paraburkholderia;s__Paraburkholderia_sp_SOS3
OTU_723	0	0	0	0	0	0	0	0	0	0	0	0	3.56195e-05	0	1.78098e-05	0	0	0	0	1.78098e-05	0	0	0	0	0	0	0	0	0	0	0	0	0	0	0	0.000249337	Unknown
OTU_724	0	0	0	0	0.000213717	0	0	0	0	0.000178098	0	0	0	0	0	0	0	0	0	0	0	0	0	8.90488e-05	0	0	0	0	8.90488e-05	0.000106859	0.000106859	8.90488e-05	0	0	0	0	k__Bacteria;p__Verrucomicrobiota;c__Verrucomicrobiae;o__Pedosphaerales;f__Pedosphaeraceae;g__ADurb.Bin063-1;s__
OTU_725	0	0	0	0	0.000249337	0	0	0	0	0	0	0	0	0	0	0	0	0	0.000124668	0	0	0	0	0	0	0	0	0	0	0	0.000142478	0	0	0	0	0	k__Bacteria;p__Acidobacteriota;c__Vicinamibacteria;o__Vicinamibacterales;f__Vicinamibacteraceae;g__;s__
OTU_726	7.1239e-05	0	1.78098e-05	5.34293e-05	0	3.56195e-05	0.000106859	0	0	0	0	0	0	7.1239e-05	1.78098e-05	0.000124668	0	0	0	0	0	3.56195e-05	0	0	0	1.78098e-05	8.90488e-05	0	0	0	0	0	0.000106859	0	0	0	k__Bacteria;p__unidentified_Bacteria;c__Clostridia;o__Lachnospirales;f__Lachnospiraceae;g__;s__
OTU_727	0	0	0	0	5.34293e-05	0	0	1.78098e-05	0	0.000106859	0	7.1239e-05	0	0	1.78098e-05	0	0	0.000249337	8.90488e-05	3.56195e-05	0	0	0	0.000284956	5.34293e-05	0	5.34293e-05	0	7.1239e-05	0.000605532	0.000213717	0.000106859	0	0	7.1239e-05	0	k__Bacteria;p__Acidobacteriota;c__Acidobacteriae;o__Solibacterales;f__Solibacteraceae;g__Candidatus_Solibacter;s__
OTU_728	0	0	1.78098e-05	0	0	0	7.1239e-05	1.78098e-05	0	7.1239e-05	3.56195e-05	1.78098e-05	0	0	1.78098e-05	0	0	0.000106859	0	0	0	0	0	0	0	0	0	0	0	7.1239e-05	0	0	0	0	0	0	k__Bacteria
OTU_729	0	0	0	0	0.000374005	0	7.1239e-05	0	0	0	0	0	0	0	0	0	0	0	5.34293e-05	0	0	0	0	3.56195e-05	0	0	0	0	0	3.56195e-05	0.000249337	0	0	0	0	0	k__Bacteria;p__Actinobacteriota;c__Thermoleophilia;o__Gaiellales;f__Gaiellaceae;g__Gaiella
OTU_730	0	0	0	0	0.000160288	0	7.1239e-05	0	1.78098e-05	0	0	0	0	1.78098e-05	0	0	0	0	8.90488e-05	0	0	0	0	0	0	0	0	0	0	0	0.000178098	0	0	0	0	0	k__Bacteria;p__Actinobacteriota;c__Acidimicrobiia;o__Microtrichales;f__Iamiaceae;g__Iamia;s__
OTU_731	0	0	0	0	0	0	0.000249337	0	0	0	0	0	0	0	0	7.1239e-05	0	0	0	0	0	0	0	8.90488e-05	0	3.56195e-05	3.56195e-05	0	0.000106859	3.56195e-05	8.90488e-05	7.1239e-05	0	0	5.34293e-05	0	k__Bacteria;p__unidentified_Bacteria;c__unidentified_Bacteria;o__Gemmatimonadales;f__Gemmatimonadaceae;g__;s__
OTU_732	0	0	0	0	0	0	0	0	1.78098e-05	0	0	1.78098e-05	0	0	0	0	0	0	0.000213717	0	0	0	0	0	0	0	0	0	0	1.78098e-05	0.000231527	0	0	0	0	0	k__Bacteria;p__Chloroflexi;c__Ktedonobacteria;o__Ktedonobacterales;f__JG30-KF-AS9
OTU_733	0	0	0	5.34293e-05	0	0	3.56195e-05	0	3.56195e-05	3.56195e-05	8.90488e-05	0	0	0	0	0	0	7.1239e-05	0	0	0	0	0	0	0	0	0	0	0	0.000160288	0	1.78098e-05	0	0	0	0	k__Bacteria
OTU_734	0	0	0	0	0	0	0	0	0.000106859	0	0	0	0	0	0	0	0	0	0	0	5.34293e-05	0	0	5.34293e-05	0	1.78098e-05	0	0	7.1239e-05	7.1239e-05	0	3.56195e-05	0	0	1.78098e-05	0	k__Bacteria;p__Firmicutes;c__Clostridia;o__Peptostreptococcales-Tissierellales;f__Acidaminobacteraceae;g__Acidaminobacter;s__
OTU_735	0	0	0	0	0	0	0	0	0.000267146	0	0	0	0	0	0	0	0	3.56195e-05	3.56195e-05	0	0.000124668	0	0	0	0	0	0	0	0	3.56195e-05	0	0	0	0	0	0	k__Bacteria;p__unidentified_Bacteria;c__Gammaproteobacteria;o__Diplorickettsiales;f__Diplorickettsiaceae;g__;s__
OTU_736	0	0	0	0	0	3.56195e-05	0	0	0	0	0	0	0	0	0	0	0	0	0	0	0	0	0	0	0	0	0	0	0	0	0	0	0.000124668	0.000160288	0	1.78098e-05	k__Bacteria;p__Bacteroidota;c__Bacteroidia;o__Bacteroidales;f__Muribaculaceae;g__;s__
OTU_737	1.78098e-05	0	3.56195e-05	0	0.000854868	0	3.56195e-05	0	3.56195e-05	0	0	0	0.000106859	0	0	0	0	5.34293e-05	8.90488e-05	0	0	0	0	0	5.34293e-05	7.1239e-05	0	0	0	0	8.90488e-05	8.90488e-05	0	0.000195907	0	5.34293e-05	k__Bacteria;p__Proteobacteria;c__Alphaproteobacteria;o__Sphingomonadales;f__Sphingomonadaceae;g__Sphingobium;s__Sphingobium_sp_YG1
OTU_738	0	0	0	0	5.34293e-05	0	0	0	0.000231527	0.000142478	0	0	0	0	0	3.56195e-05	0	0.000106859	0	0	8.90488e-05	0	0	0	0	0	0	0	0	0.000231527	0	0	0	0	0	0	k__Bacteria;p__Chloroflexi;c__Ktedonobacteria;o__Ktedonobacterales;f__Ktedonobacteraceae;g__JG30a-KF-32;s__
OTU_739	3.56195e-05	0	0	0	0	0	0	0	0	0	0	0.000249337	0	0	0	0	0	0	0	0	0	0	0	0.000302766	0	0	0	0	0	3.56195e-05	0	0	0	0	1.78098e-05	0	k__Bacteria;p__Acidobacteriota;c__Acidobacteriae;o__Subgroup_2;f__;g__;s__
OTU_740	0	0	0	0.000320576	0	0	0	0	0	0	0	0	0	0	0	0	0	0	0	0	0	0	0	0	0	0	0	0	0	0	0	0	0	0	0	0	k__Bacteria
OTU_741	0	0	0	0	3.56195e-05	0	0	0	3.56195e-05	8.90488e-05	0	0	0	0	0	0	0	0	8.90488e-05	0	8.90488e-05	0	0	0	0	0	0	0	0	0	5.34293e-05	0	0	0	0	0	k__Bacteria;p__Proteobacteria;c__Gammaproteobacteria;o__KF-JG30-C25;f__;g__;s__
OTU_742	0	0	0	0	8.90488e-05	0	3.56195e-05	0	0	0.000160288	0	0	0	0	0	0	0	0	0	0	0	0	0	0	0	3.56195e-05	0	0	0	5.34293e-05	7.1239e-05	5.34293e-05	0	0	1.78098e-05	0	k__Bacteria;p__Methylomirabilota;c__Methylomirabilia;o__Rokubacteriales;f__;g__;s__
OTU_743	5.34293e-05	0	0	0	0	0.000124668	0	0	0	0	0	0	0	0	0	0	0	0	0	0	0	0	0	0	0	0	0	0	0	0	0	0	0.000106859	0.000106859	0	1.78098e-05	k__Bacteria;p__Firmicutes;c__Clostridia;o__Oscillospirales;f__[Clostridium]_methylpentosum_group;g__;s__
OTU_744	0	0	0	0	0	0	0	0	0	0	0	0	0	0	0	0	0	0.000284956	0	0	0	0	0	0	0	0	0	0	0	0.000142478	0	0	0	0	0	0	k__Bacteria;p__Bacteroidota;c__Bacteroidia;o__Sphingobacteriales;f__Sphingobacteriaceae;g__Mucilaginibacter;s__
OTU_745	0	0	0	0	0	0	0	0	3.56195e-05	0.000213717	0	5.34293e-05	0	0	0	0	0	0	0	0	0	0	0	1.78098e-05	0	0	0	0	0	0	1.78098e-05	0	0	0	0	0	k__Bacteria;p__Chloroflexi;c__Ktedonobacteria;o__Ktedonobacterales;f__Ktedonobacteraceae;g__1921-2;s__
OTU_746	0	0	3.56195e-05	0	0	0	0	0	0.000106859	7.1239e-05	0	0.000249337	0	0	0	0	0	0	0	0	3.56195e-05	0	0	0.000374005	0	0	0	0	0	0	0	0	0	0	0	3.56195e-05	k__Bacteria;p__Chloroflexi;c__Ktedonobacteria;o__Ktedonobacterales;f__Ktedonobacteraceae
OTU_747	3.56195e-05	0	0	0	3.56195e-05	0	0	0.00069458	8.90488e-05	0	0	0.000106859	0	0	3.56195e-05	0	0	0.000106859	5.34293e-05	0.000427434	3.56195e-05	0	0	8.90488e-05	0	1.78098e-05	0	0	0	0.000409624	5.34293e-05	0.000552102	0	0	0	0	k__Bacteria;p__Acidobacteriota;c__Acidobacteriae;o__Acidobacteriales;f__Acidobacteriaceae_(Subgroup_1);g__Granulicella;s__
OTU_748	1.78098e-05	0	0	0	0	1.78098e-05	0	0.000356195	0	0	0	0	0	0	0	0	0	0	0	8.90488e-05	0	0	0	1.78098e-05	0	0	0	0	0	5.34293e-05	0.000124668	0.000231527	0	0	0	0	k__Bacteria;p__Actinobacteria;c__unidentified_Actinobacteria;o__Pseudonocardiales;f__Pseudonocardiaceae
OTU_749	0	1.78098e-05	5.34293e-05	0	0	0	0	0	0	1.78098e-05	0	0.000160288	3.56195e-05	0	0	0	0	1.78098e-05	0	3.56195e-05	0	0	0	0.000302766	0	1.78098e-05	0	0	0	0	0	1.78098e-05	0	0	0	0	k__Bacteria;p__Chloroflexi;c__Ktedonobacteria;o__Ktedonobacterales;f__Ktedonobacteraceae;g__HSB_OF53-F07;s__
OTU_750	0	0	0	0	5.34293e-05	0	0	0	0.000142478	0	0	1.78098e-05	0	0	0	0	0	0	0	0	3.56195e-05	0	0	8.90488e-05	0	0	0	0	3.56195e-05	3.56195e-05	5.34293e-05	0	0	0	1.78098e-05	0	k__Bacteria;p__Firmicutes;c__Clostridia;o__Peptostreptococcales-Tissierellales;f__Anaerovoracaceae;g__Anaerovorax
OTU_751	0	0	0	0	0	0	0	0	0	0	0	1.78098e-05	0	0	0	0	0	0	0	0	0	0	0	0	3.56195e-05	0	0.000302766	0	0	0	0	0	0	1.78098e-05	0	3.56195e-05	k__Bacteria;p__Firmicutes;c__Bacilli;o__Erysipelotrichales;f__Erysipelotrichaceae;g__Erysipelothrix
OTU_752	0	0	0	0.000267146	0	0	0	1.78098e-05	0	1.78098e-05	3.56195e-05	0	0	0	0	0	0	0	0	0	0	0	0	0	0	0	3.56195e-05	0	0	0	0	0	0	0	0	0	k__Bacteria;p__Firmicutes;c__Clostridia;o__Peptostreptococcales-Tissierellales;f__Family_XI;g__Anaerococcus
OTU_753	0	0	0	0	1.78098e-05	0	0	0.000195907	0	0	0	0	0	0	0	0	0	0	0	7.1239e-05	0	0	0	0	0	0	0	0	0	0	5.34293e-05	7.1239e-05	0	0	0	0	k__Bacteria;p__unidentified_Bacteria;c__Saccharimonadia;o__Saccharimonadales;f__LWQ8;g__;s__
OTU_754	0	0	0	0	0	0	0	0	0	0	0	0	0	0	0	0	0	0	0.000195907	0	0	0	0	0	0	0	0	0	0	0	0.000427434	0	0	0	0	0	k__Bacteria;p__Firmicutes;c__Clostridia;o__Lachnospirales;f__Lachnospiraceae;g__[Eubacterium]_hallii_group;s__
OTU_755	0	0	0	0	0	0	0	0	0	0	0	0.000356195	5.34293e-05	0	0	0	0	3.56195e-05	0	0	0	0	0	0	0	0	0	0	0	0	0	0	0	0	0	0	Unknown
OTU_756	0.000106859	0	0	0	0	0	0	0	0	0	0	0	0	0	0.000320576	0	0	0	0	0	0	0	0	0	0	0	0	0	0	0	0	0	0	0	0	0	k__Bacteria
OTU_757	0.000124668	0	0	0	0	0	0	0	0	0	0	8.90488e-05	0	0	5.34293e-05	0	0	0	0	0	0	0	0	8.90488e-05	0	0	0	0	0	0	0	0	0	0	0	0	k__Bacteria;p__Acidobacteriota;c__Acidobacteriae;o__Bryobacterales;f__Bryobacteraceae;g__Bryobacter;s__
OTU_758	0	0	0	0.000409624	0	0	0	0	0	0	0	0	0	0	0	0	0	0	0	0	0	0	0	0	0	0	3.56195e-05	0	0	0	0	0	0	0	0	0	k__Bacteria
OTU_759	0	0	0	0	0.000106859	0	0	3.56195e-05	0	0	0	0	0	0	0	0	1.78098e-05	0	3.56195e-05	0	0	0	0	3.56195e-05	1.78098e-05	0	1.78098e-05	0	0	0	0.000302766	0	0	0	0	0	k__Bacteria;p__Actinobacteria;c__unidentified_Actinobacteria;o__Pseudonocardiales;f__Pseudonocardiaceae;g__Amycolatopsis
OTU_760	0	0	0	0.000106859	0	0	0.000142478	0	0	0	7.1239e-05	0	0	0	0	7.1239e-05	0	0	0	0	0	0	0	0	0	3.56195e-05	0.000195907	1.78098e-05	0	0	0	0	7.1239e-05	1.78098e-05	0	0	k__Bacteria;p__Firmicutes;c__Clostridia;o__Clostridia_vadinBB60_group;f__;g__;s__
OTU_761	0	0	0	0	0	0	0	0	0	0	0	0.000302766	0	0	0	0	0	0	0	0	0	0	0	1.78098e-05	0	0	0	0	0	0	0	0	0	0	0	0	k__Bacteria
OTU_762	0	0	0	0	0	0	0	0	0	0	0	0	0	0	0	0	0	0.000142478	0	0	0	0	0	0	0	0	0	0	0	0.000231527	0	0	0	0	0	0	k__Bacteria
OTU_763	5.34293e-05	0	0	0	3.56195e-05	0.000160288	0	0	0	3.56195e-05	0	0	0	0	0	0	0	0	0	0	0	0	0	0	0	0	0	1.78098e-05	0	0	0.000124668	0	0.000106859	1.78098e-05	0	3.56195e-05	k__Bacteria;p__Proteobacteria;c__Alphaproteobacteria;o__Rhizobiales;f__Beijerinckiaceae;g__Methylobacterium-Methylorubrum
OTU_764	0	0	0	0	5.34293e-05	0	0	0	0	0.000106859	0	0	0	0	0	0	0	0	0	0	0	0	0	1.78098e-05	0	3.56195e-05	3.56195e-05	0	8.90488e-05	0.000124668	5.34293e-05	0	0	0	0	0	k__Bacteria;p__Myxococcota;c__Polyangia;o__Polyangiales;f__BIrii41;g__;s__
OTU_765	0	3.56195e-05	0	0	5.34293e-05	0	0	0	5.34293e-05	0.000267146	0	5.34293e-05	0	0	0	0	0	0	0	0	1.78098e-05	3.56195e-05	0	0	0	0	0	0	0	1.78098e-05	0	1.78098e-05	0	0	0	0	k__Bacteria;p__Chloroflexi;c__AD3;o__;f__;g__;s__
OTU_766	0	0	3.56195e-05	5.34293e-05	0	0	0	0	0	0	0.000106859	8.90488e-05	0	0	0	0	0	0	0	0	0	1.78098e-05	0	0	0	0	0	0	0	0	0	0	0	0	0	0	k__Bacteria;p__unidentified_Bacteria;c__Alphaproteobacteria;o__Micavibrionales
OTU_767	0	0	0	0	0	0	0	7.1239e-05	0	1.78098e-05	8.90488e-05	0	0	0	3.56195e-05	0	0	0	5.34293e-05	0	0	0	0	0	0	0	0	1.78098e-05	0	0	7.1239e-05	0	0	3.56195e-05	0	0	k__Bacteria;p__Firmicutes;c__Negativicutes;o__Veillonellales-Selenomonadales;f__Selenomonadaceae
OTU_768	0	0	0	0	0.000142478	0	7.1239e-05	0	0	0	0	0	0	0	3.56195e-05	3.56195e-05	0	0	1.78098e-05	0	0	0	0	1.78098e-05	0	0	0	0	1.78098e-05	1.78098e-05	0.000106859	0	0	0	0	0	k__Bacteria;p__Nitrospirota;c__Nitrospira;o__Nitrospirales;f__Nitrospiraceae
OTU_769	0	0	0	0	0.000267146	0	0	0	0	3.56195e-05	0	0	0	0	0	0	0	0	0.000124668	0	0	0	0	3.56195e-05	0	0	0	0	0	1.78098e-05	0.000374005	1.78098e-05	0	0	0	0	k__Bacteria;p__Proteobacteria;c__Alphaproteobacteria;o__Sphingomonadales;f__Sphingomonadaceae;g__Sphingobium
OTU_770	0	0	0	0	5.34293e-05	0	5.34293e-05	0	7.1239e-05	0.000195907	0	7.1239e-05	0	3.56195e-05	1.78098e-05	0	0	0	0	1.78098e-05	5.34293e-05	0	0	0	0	0	0	0	0	0	0	0	0	0	0	0	k__Bacteria;p__Chloroflexi;c__Ktedonobacteria;o__Ktedonobacterales;f__Ktedonobacteraceae;g__1921-2;s__
OTU_771	0	0	0	0	0	0	0	0	0	0	0	0	0	0	0	0	0	0	0.000106859	0	0	0	0	0	0	0	0	0	0	0	0.000267146	0	0	0	0	0	k__Bacteria;p__Firmicutes;c__Clostridia;o__Oscillospirales;f__[Eubacterium]_coprostanoligenes_group;g__;s__
OTU_772	0	0	0	0	8.90488e-05	0	0	5.34293e-05	0	0.000160288	0	0	0	0	0	0	1.78098e-05	0	1.78098e-05	8.90488e-05	0	0	0	1.78098e-05	3.56195e-05	0	3.56195e-05	0	0	0	8.90488e-05	8.90488e-05	0	0	0	0	k__Bacteria;p__Firmicutes;c__Bacilli;o__Bacillales;f__Bacillaceae;g__Bacillus;s__Bacillus_anthracis
OTU_773	0.000124668	1.78098e-05	0	1.78098e-05	0	3.56195e-05	3.56195e-05	0	0	0	0.000178098	0	0	0	5.34293e-05	1.78098e-05	1.78098e-05	0	1.78098e-05	0	0	7.1239e-05	5.34293e-05	0	0	1.78098e-05	5.34293e-05	7.1239e-05	7.1239e-05	0	0	0	3.56195e-05	0	5.34293e-05	1.78098e-05	k__Bacteria
OTU_774	0	0	0	0	0	0	0	0.000178098	1.78098e-05	0	0	0	0	0	0	0	0	0	1.78098e-05	7.1239e-05	0	0	0	0	0	0	0	0	0	0	5.34293e-05	7.1239e-05	0	0	0	0	k__Archaea;p__Crenarchaeota;c__Nitrososphaeria;o__Nitrososphaerales;f__Nitrososphaeraceae;g__Candidatus_Nitrocosmicus;s__
OTU_775	0	0	1.78098e-05	0	0	0	0	0	0	0	0.000427434	0	0	0	0	0	0	0	0	0	0	0	0.000124668	0	0	0	0	0	0	0	0	0	0	0	7.1239e-05	0	k__Bacteria
OTU_776	1.78098e-05	0	0	0	0	0	0.000106859	0.000231527	0	0	3.56195e-05	3.56195e-05	0	0	0	3.56195e-05	0	0	5.34293e-05	0.000106859	0	1.78098e-05	0	0	0	8.90488e-05	0	0	1.78098e-05	7.1239e-05	0.000249337	0.000124668	0	0	0	0	k__Bacteria;p__Nitrospirota;c__Nitrospira;o__Nitrospirales;f__Nitrospiraceae;g__;s__
OTU_777	0	0	0	0	0	0	0	0	7.1239e-05	0	0	0	0	0	0	0	0	7.1239e-05	0	0	0	0	0	0	0	0	0	0	0	0.000302766	0	0	0	0	0	0	k__Bacteria;p__unidentified_Bacteria;c__Babeliae;o__Babeliales;f__Vermiphilaceae;g__;s__
OTU_778	0	0	0	0	8.90488e-05	0	0	0	0	0.000124668	0	0	0	0	0	0	0	0	0	0	0	0	0	8.90488e-05	0	0	1.78098e-05	0	3.56195e-05	5.34293e-05	7.1239e-05	0.000106859	0	0	3.56195e-05	0	k__Bacteria;p__unidentified_Bacteria;c__Alphaproteobacteria;o__;f__;g__;s__
OTU_779	0	0	0	0	0	0	0	5.34293e-05	0.000284956	0	0	0	0	0	0	0	0	0	0	0	8.90488e-05	0	0	0	1.78098e-05	0	0	0	0	0	0	0	0	0	0	0	k__Bacteria;p__Acidobacteriota;c__Acidobacteriae;o__Subgroup_2;f__;g__;s__
OTU_780	0	0	0	0	0.000302766	0	0	0	0	0	0	0	0	0	0.000160288	0	0	0	0	0	0	0	0	0	0	0	0	0	0	0	0	0	0	0	0	0	k__Bacteria;p__Proteobacteria;c__Alphaproteobacteria;o__Rickettsiales;f__Mitochondria
OTU_781	0	1.78098e-05	0	0	0	0	3.56195e-05	8.90488e-05	0	5.34293e-05	3.56195e-05	0	0	0	0	0	0	7.1239e-05	0	0	0	8.90488e-05	0	0	0	0	0	0	0	7.1239e-05	0	0	0	0	0	0	k__Bacteria;p__Armatimonadota;c__Chthonomonadetes;o__Chthonomonadales;f__Chthonomonadaceae;g__Chthonomonas;s__
OTU_782	0	0.000178098	0	0.000106859	0	0	0	1.78098e-05	0	0	0	0	0	0	0	0	0	0	0	0	0	0	0	0	0	0	0	0	0	0	0	0	0	0	0	0	k__Bacteria
OTU_783	7.1239e-05	0	0	0	0.000124668	0	1.78098e-05	0	5.34293e-05	0.000124668	0	1.78098e-05	0	0	0	1.78098e-05	0	0	0	0	3.56195e-05	0	0	8.90488e-05	7.1239e-05	7.1239e-05	5.34293e-05	0	3.56195e-05	7.1239e-05	1.78098e-05	0.000124668	0	0	7.1239e-05	0	k__Bacteria;p__Proteobacteria;c__Alphaproteobacteria;o__Rhizobiales;f__KF-JG30-B3;g__;s__
OTU_784	0	0	0	0	0.000480863	0	0	0	0	0	0	0	0	0	0	0	0	0	0	0	0	0	0	0	0	0	0	0	0	0	0	0	0	0	0	0	k__Bacteria;p__Sva0485;c__;o__;f__;g__;s__
OTU_785	0	0	0	0	3.56195e-05	0	3.56195e-05	0	0	7.1239e-05	0	0	0	0	0	0	0	0	1.78098e-05	1.78098e-05	0	0	0	0.000106859	3.56195e-05	5.34293e-05	3.56195e-05	0	1.78098e-05	3.56195e-05	3.56195e-05	5.34293e-05	0	0	3.56195e-05	0	k__Bacteria;p__Proteobacteria;c__Alphaproteobacteria;o__Rhizobiales;f__Methyloligellaceae;g__;s__
OTU_786	5.34293e-05	0	3.56195e-05	3.56195e-05	0	0	3.56195e-05	0	0	0	0.000356195	0	0	3.56195e-05	0	0	8.90488e-05	0	0	0	0	3.56195e-05	8.90488e-05	0	0	5.34293e-05	1.78098e-05	0	5.34293e-05	0	0	0	0	1.78098e-05	8.90488e-05	0	k__Bacteria;p__Firmicutes;c__Clostridia;o__Oscillospirales;f__Oscillospiraceae;g__Oscillibacter;s__
OTU_787	0.000160288	0	0	0	0	1.78098e-05	7.1239e-05	0	3.56195e-05	0	0.000284956	0	0	0	5.34293e-05	0	0	0	3.56195e-05	0	0	0.000142478	0	0	0	0	0	0	0	0	7.1239e-05	0	0	0	0	0	k__Bacteria;p__Bacteroidota;c__Bacteroidia;o__Bacteroidales;f__Prevotellaceae;g__Prevotella;s__
OTU_788	0	0	0	0	0	0	0	0	0	3.56195e-05	0	0.000142478	0	0	0	0	0	0	0	0	0	0	0	0.000284956	0	0	0	0	3.56195e-05	0	0	1.78098e-05	0	0	0	0	k__Bacteria;p__unidentified_Bacteria;c__Acidobacteriae;o__Acidobacteriales;f__;g__;s__
OTU_789	0	0	1.78098e-05	8.90488e-05	0	0	0.000178098	0	0	0	0	1.78098e-05	0	1.78098e-05	0	8.90488e-05	7.1239e-05	0	0	0	0	8.90488e-05	0	0	0	5.34293e-05	5.34293e-05	0	5.34293e-05	0	0	0	0	0	0	0	k__Bacteria;p__Cyanobacteria;c__Vampirivibrionia;o__Gastranaerophilales
OTU_790	1.78098e-05	0.000124668	0.000124668	0.000213717	0	0.000409624	1.78098e-05	0	0	0	0.000124668	0	3.56195e-05	0	0	8.90488e-05	8.90488e-05	1.78098e-05	3.56195e-05	5.34293e-05	3.56195e-05	5.34293e-05	5.34293e-05	0	1.78098e-05	3.56195e-05	8.90488e-05	0.000356195	0	7.1239e-05	0	1.78098e-05	0.000356195	0.000267146	0.000124668	0.000106859	k__Bacteria;p__Proteobacteria;c__Gammaproteobacteria;o__Enterobacterales;f__Vibrionaceae;g__Vibrio
OTU_791	1.78098e-05	0	0	1.78098e-05	0	1.78098e-05	0	0	0	0	0	0	0	0	0.000338385	0	0	0	0	0	0	0	0	0	0	0	1.78098e-05	0.000178098	0	0	0	0	7.1239e-05	5.34293e-05	0	0	k__Bacteria;p__Actinobacteriota;c__Coriobacteriia;o__Coriobacteriales;f__Eggerthellaceae;g__Enterorhabdus;s__
OTU_792	0	0	0	0	0	0	1.78098e-05	8.90488e-05	3.56195e-05	3.56195e-05	1.78098e-05	0	0	0	0	0	0	0	0	3.56195e-05	0	0	0	0	0	0	0	0	0	0.000142478	0	0	0	0	0	0	k__Bacteria;p__Acidobacteriota;c__Acidobacteriae;o__Bryobacterales;f__Bryobacteraceae;g__Bryobacter;s__
OTU_793	0	0	3.56195e-05	3.56195e-05	0	0	8.90488e-05	3.56195e-05	0	3.56195e-05	5.34293e-05	0.000142478	0	0	0	0	0	0	0	0	0	0	0	0.000124668	0	0	0	0	0	0	0	0	0	0	1.78098e-05	0	k__Bacteria;p__Proteobacteria;c__Gammaproteobacteria;o__Burkholderiales;f__Rhodocyclaceae;g__Zoogloea;s__
OTU_794	0	0	0	0	0.000409624	0	0.000124668	0	0	0.000409624	0	0	0	0	0	8.90488e-05	0	0	0	0	0	0	0	0.000142478	3.56195e-05	5.34293e-05	0.000106859	0	8.90488e-05	0.000302766	0.000106859	8.90488e-05	0	1.78098e-05	1.78098e-05	0	k__Bacteria;p__Acidobacteriota;c__Blastocatellia;o__Pyrinomonadales;f__Pyrinomonadaceae;g__RB41;s__
OTU_795	0	0	0.000142478	5.34293e-05	0	0	7.1239e-05	7.1239e-05	0.000427434	0.000124668	0.000106859	0.000284956	0	0	0	0	0	0	0	0	0.000249337	1.78098e-05	0	0.000356195	0.000142478	5.34293e-05	0.000106859	0	0.000142478	8.90488e-05	0.000142478	0.000106859	0	0	8.90488e-05	0	k__Bacteria;p__Desulfobacterota;c__Desulfovibrionia;o__Desulfovibrionales;f__Desulfomicrobiaceae;g__Desulfomicrobium;s__
OTU_796	0.000160288	0	0	0	0	0.000124668	3.56195e-05	0	0	1.78098e-05	7.1239e-05	0	0	0	0.000124668	1.78098e-05	0	0	3.56195e-05	0	0	0.000124668	0	0	0	0	1.78098e-05	0	0	0	5.34293e-05	0	0	0.000195907	0	0	k__Bacteria;p__Firmicutes;c__Clostridia;o__Lachnospirales;f__Lachnospiraceae;g__Lachnospiraceae_NK4A136_group;s__Lachnospiraceae_bacterium_COE1
OTU_797	0	3.56195e-05	3.56195e-05	0	0	1.78098e-05	3.56195e-05	1.78098e-05	8.90488e-05	0.000142478	0.000160288	0	0	0	1.78098e-05	0	0	0	0.000124668	0	0	5.34293e-05	0	0	0	0	0	3.56195e-05	0	0	0.000178098	0	0	0	0	0	k__Bacteria;p__Firmicutes;c__Clostridia;o__Lachnospirales;f__Lachnospiraceae
OTU_798	0	0	0	0	3.56195e-05	0	1.78098e-05	3.56195e-05	0	5.34293e-05	0	0	0	0	0	0	0	0	0	1.78098e-05	0	0	0	5.34293e-05	7.1239e-05	8.90488e-05	0	0	3.56195e-05	0	0.000160288	0.000124668	0	0	1.78098e-05	0	k__Bacteria;p__Proteobacteria;c__Alphaproteobacteria;o__Dongiales;f__Dongiaceae;g__Dongia
OTU_799	0	3.56195e-05	1.78098e-05	0	0	0	1.78098e-05	0	0	7.1239e-05	8.90488e-05	0	0	0	0	0	0	0	0	0	0	0	0	0.000142478	0	0	0	0	0	0	0	0	0	0	0	0	k__Bacteria;p__Bacteroidota;c__Bacteroidia;o__Sphingobacteriales;f__NS11-12_marine_group;g__;s__
OTU_800	3.56195e-05	0	0	0	0	0.000320576	0	0	0	0	0	0	0	0	0	0	0	0	0	0	0	0	0	0	0	0	0	7.1239e-05	0	0	0	0	0.000195907	8.90488e-05	0	0	k__Bacteria;p__Firmicutes;c__Bacilli;o__Lactobacillales;f__Lactobacillaceae;g__Latilactobacillus;s__Lactobacillus_curvatus
OTU_801	0.000302766	0	0.000213717	7.1239e-05	0	1.78098e-05	0.000106859	0	0	3.56195e-05	1.78098e-05	0	0	7.1239e-05	0.000124668	0.000142478	0.000142478	0	0	0	0	0.000142478	0	0	0	0.000124668	0.000106859	7.1239e-05	0.000106859	0	0	0	1.78098e-05	5.34293e-05	0	0	k__Bacteria;p__Bacteroidota;c__Bacteroidia;o__Bacteroidales;f__Muribaculaceae;g__;s__
OTU_802	0	0	0	0	0.000338385	0	0	0	0	0	0	0	0	0	0	0	0	0	0	0	0	0	0	0	0	0	0	0	0	0	0	0	0	0	0	0	k__Bacteria
OTU_803	5.34293e-05	0	0	0	0	0.000124668	0	0	0	0	0	0	0	0	1.78098e-05	0	0	0	0	0	0	0	0	0	0	0	0	0	0	0	0	0	0.000142478	0	0	0	k__Bacteria;p__Actinobacteriota;c__Coriobacteriia;o__Coriobacteriales;f__Atopobiaceae;g__Coriobacteriaceae_UCG-002;s__
OTU_804	5.34293e-05	5.34293e-05	3.56195e-05	0.000178098	0	3.56195e-05	5.34293e-05	0	3.56195e-05	0.000106859	0.000213717	0	0	0	0	0	0	0	0.000106859	0	0	7.1239e-05	0	0	0	0	0.000231527	0	0	0	5.34293e-05	0	5.34293e-05	0.000338385	0	0	k__Bacteria;p__Firmicutes;c__Clostridia;o__Lachnospirales;f__Lachnospiraceae;g__Hungatella;s__
OTU_805	0	0	3.56195e-05	3.56195e-05	0	0	0	5.34293e-05	0	0	0	0	0	0	0	0	0	0	0	0	0	0	0	5.34293e-05	0	0.000569912	0	0	0	3.56195e-05	0	0	0	0	0	0	k__Bacteria;p__Firmicutes;c__Bacilli;o__Brevibacillales;f__Brevibacillaceae;g__Brevibacillus;s__Brevibacillus_thermoruber
OTU_806	0	0	0	0	0	0	0	0	3.56195e-05	0	0	0.000124668	0	0	0	0	0	0	5.34293e-05	0	0	0	0	0.000142478	0	0	0	0	0	0	0	0	0	0	0	0	k__Bacteria;p__Chloroflexi;c__Ktedonobacteria;o__Ktedonobacterales;f__Ktedonobacteraceae;g__JG30a-KF-32;s__
OTU_807	3.56195e-05	0	8.90488e-05	0.000284956	0	0	7.1239e-05	0	0	0	0.000178098	0	0	0	8.90488e-05	0	8.90488e-05	0	0	0	0	8.90488e-05	0	0	0	8.90488e-05	0.000284956	0.000231527	7.1239e-05	0	0	0	3.56195e-05	0.000106859	1.78098e-05	0	k__Bacteria;p__Firmicutes;c__Clostridia;o__Lachnospirales;f__Lachnospiraceae;g__Lachnoclostridium
OTU_808	0	0	3.56195e-05	1.78098e-05	0	0	5.34293e-05	3.56195e-05	3.56195e-05	1.78098e-05	8.90488e-05	0.000124668	0	0	0	0	0	0	0	0	0	1.78098e-05	0	5.34293e-05	0	0	0	0	0	0	0	0	0	0	0	0	k__Bacteria;p__Bacteroidota;c__Bacteroidia;o__Flavobacteriales;f__Crocinitomicaceae;g__Fluviicola;s__
OTU_809	0	0	0	0	0	0	0	0.000267146	0	0	0	0	0	0	0	0	0	0	0	0	0	0	0	0	0	0	0	0	0	0	0	0	0	0	0	0	Unknown
OTU_810	0.000160288	0	0	0	0	3.56195e-05	0	0	1.78098e-05	3.56195e-05	3.56195e-05	0	0	0	0.000106859	0	0	0	0	0	0	3.56195e-05	0	0	0	0	0	0	0	0	0	0	7.1239e-05	1.78098e-05	0	0	k__Bacteria;p__Bacteroidota;c__Bacteroidia;o__Bacteroidales;f__Prevotellaceae
OTU_811	0	0	0	0	0.000106859	0	0	0	7.1239e-05	0	8.90488e-05	0	0	0	0	3.56195e-05	0	0	5.34293e-05	0	3.56195e-05	0	0	7.1239e-05	0	1.78098e-05	8.90488e-05	0	1.78098e-05	3.56195e-05	0.000160288	7.1239e-05	0	0	3.56195e-05	0	k__Bacteria;p__Proteobacteria;c__Gammaproteobacteria;o__Xanthomonadales;f__Xanthomonadaceae;g__Pseudoxanthomonas;s__Pseudoxanthomonas_mexicana
OTU_812	0.000160288	0	8.90488e-05	7.1239e-05	0	0	5.34293e-05	3.56195e-05	0	0	0.000106859	0	0	0	5.34293e-05	0	0	0	7.1239e-05	0	0	0.000124668	0	0	0	0	0	3.56195e-05	0	0	5.34293e-05	0	0	3.56195e-05	0	0	k__Bacteria;p__Bacteroidota;c__Bacteroidia;o__Bacteroidales;f__Muribaculaceae;g__;s__
OTU_813	0.000195907	0	3.56195e-05	3.56195e-05	0	0	3.56195e-05	0	0	1.78098e-05	0.000106859	0	0	0	5.34293e-05	0	0	0	1.78098e-05	0	0	0	0	0	0	0	0	0	0	0	0	0	5.34293e-05	1.78098e-05	0	0	k__Bacteria
OTU_814	0	1.78098e-05	0	0	8.90488e-05	0	5.34293e-05	5.34293e-05	0	5.34293e-05	0	3.56195e-05	0	0	0	0	0	0	5.34293e-05	0.000124668	0	1.78098e-05	0	5.34293e-05	0	1.78098e-05	0	0	3.56195e-05	7.1239e-05	0.000124668	0.000124668	0	0	0	0	k__Bacteria;p__Actinobacteria;c__unidentified_Actinobacteria;o__Catenulisporales;f__Catenulisporaceae;g__Catenulispora
OTU_815	0	1.78098e-05	0	1.78098e-05	0	0	3.56195e-05	0	1.78098e-05	0	5.34293e-05	5.34293e-05	0	0	0	0	0	0	0	0	0	0	0	0.000160288	0	0	0	0	0	0	0	0	0	0	0	0	k__Bacteria;p__Bacteroidota;c__Bacteroidia;o__Flavobacteriales;f__Crocinitomicaceae;g__Crocinitomix;s__
OTU_816	0	0	3.56195e-05	5.34293e-05	0	0	7.1239e-05	1.78098e-05	1.78098e-05	1.78098e-05	1.78098e-05	0	0	0	0	0	0	8.90488e-05	0	0	0	0	0	0	0	0	0	0	0	7.1239e-05	0	0	0	0	0	0	k__Bacteria;p__Bacteroidota;c__Bacteroidia;o__Chitinophagales;f__Chitinophagaceae
OTU_817	0	0	0	0	0	1.78098e-05	0	0	0	0	0.000231527	0	0	1.78098e-05	0	0	0	0	0	0	0	5.34293e-05	5.34293e-05	0	0	0	0	0	0	0	0	0	3.56195e-05	0	0.000106859	0	k__Bacteria;p__Firmicutes;c__Clostridia;o__Peptococcales;f__Peptococcaceae;g__Peptococcus;s__
OTU_818	0	1.78098e-05	0	7.1239e-05	3.56195e-05	0	7.1239e-05	8.90488e-05	5.34293e-05	0.000124668	5.34293e-05	0	0	0	0	0	0	8.90488e-05	0	0	0	0	0	5.34293e-05	0	0	0	0	0	0.000124668	5.34293e-05	5.34293e-05	0	0	3.56195e-05	0	k__Bacteria
OTU_819	0	0	0	0	0	0	0	0	7.1239e-05	0	0	0	0	0	0	0	0	0	0	0	5.34293e-05	0	0	0	0	0	3.56195e-05	0	5.34293e-05	0	1.78098e-05	7.1239e-05	0	0	3.56195e-05	0	k__Bacteria;p__unidentified_Bacteria;c__Gammaproteobacteria;o__unidentified_Gammaproteobacteria;f__unidentified_Gammaproteobacteria;g__unidentified_Gammaproteobacteria;s__bacterium_YC-ZSS-LKJ56
OTU_820	0	0	0	0	0	0	0	0	0	0	0.00115763	0	0	0	0	0	0	0	0	0	0	0	0.000249337	0	0	0	0	0	0	0	0	0	0	0	0.000231527	0	k__Bacteria;p__Bacteroidota;c__Bacteroidia;o__Bacteroidales;f__Muribaculaceae;g__;s__
OTU_821	0	0	0	0.000267146	0	0	0	0	1.78098e-05	0	0	0	0	0	0	0	0	0	0	0	0	0	0	0	0	0	0	0	0	0	0	0	0	0	0	0	k__Bacteria;p__Firmicutes;c__Bacilli;o__Thermoactinomycetales;f__Thermoactinomycetaceae;g__Planifilum;s__
OTU_822	0	0	0	0	0	0.000124668	0	0	0	0	1.78098e-05	0	0	0	0	0	0	0	0	0	0	0	0	0	5.34293e-05	0	0	0	0	7.1239e-05	0	0.000195907	1.78098e-05	0	1.78098e-05	0	k__Bacteria;p__Proteobacteria;c__Alphaproteobacteria;o__Caulobacterales;f__Caulobacteraceae;g__Brevundimonas;s__Brevundimonas_staleyi
OTU_823	5.34293e-05	0	0	0	0.000142478	0	0	1.78098e-05	0	0.000160288	0	8.90488e-05	0	0	0	0	0	1.78098e-05	1.78098e-05	0	0	0	0	0.000178098	3.56195e-05	5.34293e-05	5.34293e-05	0	8.90488e-05	0.000302766	0.000124668	5.34293e-05	0	0	5.34293e-05	0	k__Bacteria;p__Acidobacteriota;c__Acidobacteriae;o__Solibacterales;f__Solibacteraceae;g__Candidatus_Solibacter;s__
OTU_824	0	0.000124668	3.56195e-05	5.34293e-05	0	0	0.000124668	1.78098e-05	3.56195e-05	3.56195e-05	8.90488e-05	0.000213717	0	0	0	0	0	0	0	0	0	8.90488e-05	0	0.000178098	0	0	0	0	0	0	0	0	0	0	0	0	k__Bacteria;p__Proteobacteria;c__Gammaproteobacteria;o__Burkholderiales;f__Rhodocyclaceae;g__Zoogloea;s__
OTU_825	0	0	0	0	0	0	0	8.90488e-05	0	0	0	0	0	0	0	0	1.78098e-05	0	0.000320576	3.56195e-05	5.34293e-05	0	0	0	0	0	0	0	0	0	7.1239e-05	0.000124668	0	0	0	0	k__Bacteria
OTU_826	0.000142478	0	0	0.000124668	0	0	0	0	0	0	0	0	0	0	0	0	0	0	0	0	0	0	0	0	0	0	0	0	0	0	0	0	0	0	0	0	k__Bacteria
OTU_827	0	0	0	0	0.00131792	0	0	0	0	0	0	0	0	0	0	0	0	0	0	0	0	0	0	0	0	0	0	0	0	0	0	1.78098e-05	0	0	0	0	k__Bacteria;p__Firmicutes;c__Bacilli;o__Paenibacillales;f__Paenibacillaceae;g__Paenibacillus;s__Paenibacillus_nanensis
OTU_828	5.34293e-05	0	0	0	0.00076582	0	0	1.78098e-05	0.000676771	0.000356195	0	5.34293e-05	0	0	0.000106859	0	0	7.1239e-05	0	0	0.000178098	0	0	0.000106859	7.1239e-05	3.56195e-05	1.78098e-05	0	0	0.000338385	7.1239e-05	0.000142478	0	0	5.34293e-05	0	k__Bacteria;p__unidentified_Bacteria;c__Acidobacteriae;o__Acidobacteriales;f__;g__;s__
OTU_829	5.34293e-05	0	0	0	0	1.78098e-05	0	0	8.90488e-05	1.78098e-05	0.000124668	0	0	0	0	0	1.78098e-05	0	0	0	1.78098e-05	0	0	3.56195e-05	0	0	0	0	0.000106859	3.56195e-05	7.1239e-05	1.78098e-05	0	0	0	0	k__Bacteria;p__Proteobacteria;c__Alphaproteobacteria;o__Caulobacterales;f__Caulobacteraceae;g__Brevundimonas
OTU_830	3.56195e-05	0	0	0	0.000142478	0	0	0	0	5.34293e-05	0	0.000160288	0	0	0	0	0	0	0	0	0	0	0	0.000195907	0	0	0	0	0	1.78098e-05	0	0	0	0	0	0	k__Bacteria;p__Chloroflexi;c__Ktedonobacteria;o__Ktedonobacterales;f__Ktedonobacteraceae;g__1921-2;s__
OTU_831	0.000160288	0	0	0	0	0.000106859	0	0	0	0	0	0	0	0	3.56195e-05	0	0	0	0	0	0	0	0	0	0	0	0	0	0	0	0	0	0.000195907	0.000106859	0	0	k__Bacteria
OTU_832	0	0	0	1.78098e-05	0	0	0	3.56195e-05	0	1.78098e-05	1.78098e-05	7.1239e-05	0	0	0	0	5.34293e-05	0	0	0	0	0	0	0	0	0	5.34293e-05	0	0	0	0	0	0	0	0	0	k__Bacteria
OTU_833	0	0	0	0	0.000338385	0	0	0	0	0	0	0	0	0	1.78098e-05	0	0	5.34293e-05	0	0	0	0	0	0	0	0	0	0	0	0	0	0	0	0	0	0	k__Bacteria
OTU_834	0	3.56195e-05	0	0	0	0	0	3.56195e-05	1.78098e-05	5.34293e-05	0	0	0	0	0	0	0	7.1239e-05	0	0	0	1.78098e-05	0	0	0	0	0	0	0	1.78098e-05	0	0	0	0	0	0	k__Bacteria;p__Elusimicrobia;c__unidentified_Elusimicrobia;o__Lineage_IV;f__;g__;s__
OTU_835	0	0	0	0	5.34293e-05	0	3.56195e-05	0	7.1239e-05	0	0	0	0	0	0	0	3.56195e-05	0	0	0	5.34293e-05	0	0	3.56195e-05	0	5.34293e-05	3.56195e-05	0	5.34293e-05	0.000106859	0.000124668	1.78098e-05	0	0	0	0	k__Bacteria;p__Proteobacteria;c__Gammaproteobacteria;o__Competibacterales;f__Competibacteraceae;g__Candidatus_Competibacter;s__
OTU_836	0	0	0	3.56195e-05	3.56195e-05	0	3.56195e-05	1.78098e-05	5.34293e-05	3.56195e-05	3.56195e-05	0	0	0	0	0	0	3.56195e-05	0	0	0	0	0	0	0	0	0	0	0	7.1239e-05	0	0	0	0	0	0	k__Bacteria
OTU_837	0	0	0	0	8.90488e-05	0	0	0	0	5.34293e-05	0	0	0	0	0	0	0	0	0	0	0	0	0	7.1239e-05	0	1.78098e-05	1.78098e-05	0	0	0.000124668	8.90488e-05	3.56195e-05	0	0	3.56195e-05	0	k__Bacteria;p__Acidobacteriota;c__Subgroup_5;o__;f__;g__;s__
OTU_838	0	0	0	0	0.000178098	0	0	0	0	0	0	0	0	0	0	0	0	0	7.1239e-05	0	0	0	0	0	0	0	0	0	0	0	0.000338385	1.78098e-05	0	0	0	0	k__Bacteria;p__Actinobacteriota;c__Thermoleophilia;o__Solirubrobacterales;f__Solirubrobacteraceae;g__Conexibacter;s__
OTU_839	7.1239e-05	0	0	0	0	0	0	3.56195e-05	0	0	0	0	0	0	0	0	0	0	0	0	0	0.000249337	0	0	0	0	0	0	0	0	0	0	0	0	0	0	k__Bacteria
OTU_840	0	0	0	0	0.000267146	0	0	0	0	0.000195907	0	0	0	0	0	0	0	0	0	0	0	0	0	7.1239e-05	0	0	0	0	0	7.1239e-05	0.000124668	3.56195e-05	0	0	0	0	k__Bacteria;p__Verrucomicrobiota;c__Verrucomicrobiae;o__Chthoniobacterales;f__Chthoniobacteraceae;g__Candidatus_Udaeobacter;s__
OTU_841	3.56195e-05	0	0	0	0	0	0	0	0	3.56195e-05	5.34293e-05	0	0	0	8.90488e-05	0	0	0	1.78098e-05	0	0	7.1239e-05	0	0	0	0	0	0	0	0	0	0	1.78098e-05	0.000160288	0	0	k__Bacteria;p__unidentified_Bacteria;c__Desulfovibrionia;o__Desulfovibrionales;f__Desulfovibrionaceae;g__;s__
OTU_842	0	0	8.90488e-05	5.34293e-05	0	0	0	0	0	0	0	0	0	0.000124668	0	0	5.34293e-05	0	0	0	0	1.78098e-05	0	0	0	5.34293e-05	1.78098e-05	0	7.1239e-05	0	0	0	0	0	0	0	k__Bacteria;p__Firmicutes;c__Clostridia;o__Lachnospirales;f__Lachnospiraceae;g__Tyzzerella
OTU_843	0	0	3.56195e-05	0	0	0	0.000106859	3.56195e-05	0	0	3.56195e-05	0.000106859	0	0	0	0	0	0	0	0	0	3.56195e-05	0	0.000124668	0	0	0	0	0	0	0	0	0	0	0	0	k__Bacteria;p__Bacteroidota;c__Bacteroidia;o__Sphingobacteriales;f__Lentimicrobiaceae;g__;s__
OTU_844	0.000320576	0	0	0	0	1.78098e-05	0	0	0	0	0	0	0	0	5.34293e-05	0	0	0	0	0	0	0	0	0	0	0	0	0	0	0	0	0	7.1239e-05	1.78098e-05	0	0	k__Bacteria;p__Firmicutes;c__Bacilli;o__Erysipelotrichales;f__Erysipelotrichaceae;g__Dubosiella;s__Firmicutes_bacterium_M10-2
OTU_845	0.000142478	0	0.000106859	0	0	0	0	0	0	0	0	0	0	1.78098e-05	0.000124668	0	5.34293e-05	0	0	0	0	0	0	0	0	1.78098e-05	0	0	5.34293e-05	0	0	0	8.90488e-05	1.78098e-05	0	0	k__Bacteria;p__Bacteroidota;c__Bacteroidia;o__Bacteroidales;f__Muribaculaceae;g__;s__
OTU_846	0.000124668	0	0	0	0	0	0	0	0	0	0	0	0	0	0.000178098	0	0	0	0	0	0	0	0	0	0	3.56195e-05	0	0	0	0	0	0	0	0	1.78098e-05	0	k__Bacteria;p__Proteobacteria;c__Alphaproteobacteria;o__Rhizobiales;f__Hyphomicrobiaceae;g__Pedomicrobium;s__
OTU_847	0	0	7.1239e-05	0	0	0	0	1.78098e-05	3.56195e-05	3.56195e-05	1.78098e-05	1.78098e-05	0	0	0	0	0	0	0	0	0	5.34293e-05	0	8.90488e-05	0	0	0	0	0	0	0	1.78098e-05	0	0	0	0	k__Bacteria;p__unidentified_Bacteria;c__unidentified_Bacteria;o__Gemmatimonadales;f__Gemmatimonadaceae
OTU_848	1.78098e-05	1.78098e-05	5.34293e-05	1.78098e-05	0	0	8.90488e-05	5.34293e-05	3.56195e-05	3.56195e-05	0.000160288	0	0	0	0	0	0	0	5.34293e-05	0	0	3.56195e-05	0	0	0	0	0	0	0	0	3.56195e-05	0	0	0	0	0	k__Bacteria
OTU_849	0.000249337	0	1.78098e-05	1.78098e-05	0	3.56195e-05	0.000231527	0	1.78098e-05	0	0.000160288	0	0	0	0.000124668	5.34293e-05	3.56195e-05	7.1239e-05	5.34293e-05	0	0	0.000142478	0	0	0	0	0	0	5.34293e-05	1.78098e-05	0.000142478	0	3.56195e-05	0.000160288	0	0	k__Bacteria;p__Bacteroidota;c__Bacteroidia;o__Bacteroidales;f__Tannerellaceae;g__Parabacteroides
OTU_850	0	0	0	0	0	0	3.56195e-05	0	0.000124668	0	0	3.56195e-05	0	0	0	0	0	0	0	0	3.56195e-05	0	0	3.56195e-05	0	5.34293e-05	0	0	0	0	0.000142478	1.78098e-05	0	0	0	0	k__Bacteria;p__Nitrospirota;c__Nitrospira;o__Nitrospirales;f__Nitrospiraceae;g__unidentified_Nitrospiraceae
OTU_851	0	0	0	0	1.78098e-05	0	0	5.34293e-05	7.1239e-05	1.78098e-05	0	0	0	0	0	0	0	0.000160288	1.78098e-05	0	5.34293e-05	0	3.56195e-05	0	0	0	0	0	0	0.000178098	1.78098e-05	0.000106859	0	0	0	0	k__Bacteria;p__Proteobacteria;c__Gammaproteobacteria;o__KF-JG30-C25;f__;g__;s__
OTU_852	0	0	0	0	0.000231527	0	0	0.000142478	0	7.1239e-05	0	0	0	0	0	0	3.56195e-05	0	1.78098e-05	0	0	0	0	0	1.78098e-05	7.1239e-05	0	0	0	7.1239e-05	0.000106859	0.000124668	0	0	0	0	k__Bacteria;p__Actinobacteria;c__unidentified_Actinobacteria;o__Propionibacteriales;f__Nocardioidaceae;g__Nocardioides;s__
OTU_853	0	0	0	0	0	0	0	0	0	0	0.000302766	0	0	0	0	0	0	0	0	0	0	0	7.1239e-05	0	0	0	0	0	0	0	0	0	0	0	7.1239e-05	0	k__Bacteria;p__Desulfobacterota;c__Desulfovibrionia;o__Desulfovibrionales;f__Desulfovibrionaceae;g__Desulfovibrio;s__
OTU_854	0	0	0	0.000284956	0	0	0	0	0	0	0	0	0	0	0	0	0	0	0	0	0	0	0	0	0	0	1.78098e-05	0	0	0	0	0	0	0	0	0	k__Bacteria
OTU_855	0	0	0	0	0.000302766	0	0	0	0	1.78098e-05	0	0	0	0	0.000320576	0	0	0	0	0	0	0	0	0	0	0	0	0	0	0	0	0	0	0	0	0	k__Bacteria
OTU_856	0	0	0	3.56195e-05	0.000284956	0	0	0	0	0	0	0	0	0	0	0	0	0	0	0	0	0	0	0	0	0	1.78098e-05	0	0	0	0	0	1.78098e-05	0	0	0	k__Bacteria;p__Proteobacteria
OTU_857	0	0	0	0	0	0	0	0	0	0	0	0	0	0	0	0	0	0	0.000160288	0	0	0	0	0	0	0	0	0	0	0	0.000249337	0	0	0	0	0	k__Bacteria;p__Firmicutes;c__Bacilli;o__Erysipelotrichales;f__Erysipelatoclostridiaceae;g__Erysipelotrichaceae_UCG-003
OTU_858	0	0	0	0	0	0	0	0	0.000142478	3.56195e-05	0	0	0	0	0	0	0	3.56195e-05	0	0	0.000160288	1.78098e-05	0	0	0	0	0	0	0	8.90488e-05	0	3.56195e-05	0	0	0	0	k__Bacteria;p__unidentified_Bacteria;c__Ktedonobacteria;o__Ktedonobacterales;f__Ktedonobacteraceae;g__;s__
OTU_859	0	0	0	0	5.34293e-05	0	0	0	0	3.56195e-05	0	0	0	0	0	0	0	0	0	0	0	0	0	5.34293e-05	0	0	1.78098e-05	0	0	0.000160288	1.78098e-05	0	0	0	0	0	k__Bacteria
OTU_860	0	0	0	3.56195e-05	0	3.56195e-05	0	0	0	0	0.000249337	0	0	0	0	0	0	0	0	0	0	0	3.56195e-05	0	0	3.56195e-05	1.78098e-05	0	0	0	0	0	0	0	0.000195907	0	k__Bacteria;p__Firmicutes;c__Clostridia;o__Lachnospirales;f__Lachnospiraceae
OTU_861	1.78098e-05	1.78098e-05	0	0	0	0.000124668	0	0	0	0	0	0	0	0	0	0	0	0	0	0	0	0	0	0	0	0	0	5.34293e-05	0	0	0	0	0.000213717	0	0	3.56195e-05	k__Bacteria;p__Firmicutes;c__Bacilli;o__Lactobacillales;f__Streptococcaceae;g__Lactococcus
OTU_862	0	0	0	0	0	0	5.34293e-05	0.000160288	0	0	0	0	0	0	0	0	0	0	0	7.1239e-05	0	0	0	0	0	0	0	0	0	7.1239e-05	0	0.000178098	0	0	0	0	k__Bacteria;p__Proteobacteria;c__Gammaproteobacteria;o__Diplorickettsiales;f__Diplorickettsiaceae;g__Aquicella;s__
OTU_863	0	0	0	0	0	0	0	0.000106859	0	0	0	0	0	0	0	0	0	0	0	7.1239e-05	0	0	0	0	0	0	0	0	0	0	0	0.000124668	0	0	0	0	k__Bacteria;p__unidentified_Bacteria;c__Saccharimonadia;o__Saccharimonadales;f__LWQ8;g__;s__
OTU_864	0	0	0	0	0	0	0	0	0	0	0	0	0	0	0	0	0	0	0.000356195	0	0	0	0	0	0	0	0	0	0	0	0.000374005	0	0	0	0	0	k__Bacteria;p__Firmicutes;c__Clostridia;o__Oscillospirales;f__Ruminococcaceae;g__Faecalibacterium;s__Faecalibacterium_prausnitzii
OTU_865	0	0	0	0	0	3.56195e-05	0.000338385	3.56195e-05	0	0	0	0	5.34293e-05	0	0	0	0	0	0	0	0	1.78098e-05	0	0	0	0	0	3.56195e-05	0	0	0	0	0.000106859	7.1239e-05	0	0	k__Bacteria;p__Bacteroidota;c__Bacteroidia;o__Flavobacteriales;f__Weeksellaceae;g__Cloacibacterium;s__
OTU_866	0	0	0	0	0.000409624	0	0	0	0	0	0	0	0	0	0	0	0	0	0	0	0	0	0	3.56195e-05	0	0	0	0	3.56195e-05	0	0	0	0	0	0	0	k__Bacteria;p__Myxococcota;c__Polyangia;o__Haliangiales;f__Haliangiaceae;g__Haliangium;s__
OTU_867	0	0	0	0	8.90488e-05	0	1.78098e-05	1.78098e-05	0	0.000178098	0	0	0	0	0	3.56195e-05	0	0	0	0	0	0	0	1.78098e-05	0	5.34293e-05	5.34293e-05	0	5.34293e-05	8.90488e-05	7.1239e-05	1.78098e-05	0	0	1.78098e-05	0	k__Bacteria;p__Proteobacteria;c__Alphaproteobacteria;o__Reyranellales;f__Reyranellaceae;g__Reyranella
OTU_868	8.90488e-05	0	7.1239e-05	0	0.000178098	1.78098e-05	0	0	5.34293e-05	0.000178098	1.78098e-05	0.000284956	0	0	0.000160288	1.78098e-05	0	3.56195e-05	0	0	0.000106859	0	0	0.000338385	0	0	0	0	0	0	0	0	0	0	0	0	k__Bacteria;p__Chloroflexi;c__Ktedonobacteria;o__Ktedonobacterales;f__Ktedonobacteraceae;g__HSB_OF53-F07;s__
OTU_869	0.000106859	0	7.1239e-05	0	0	0	5.34293e-05	0	0	0	0	0	0	1.78098e-05	7.1239e-05	0	1.78098e-05	0	0	0	0	0	0	0	0	8.90488e-05	3.56195e-05	3.56195e-05	3.56195e-05	0	0	0	1.78098e-05	5.34293e-05	0	3.56195e-05	k__Bacteria;p__unidentified_Bacteria;c__Clostridia;o__Lachnospirales;f__Lachnospiraceae
OTU_870	0	0	0	0	0	0	0	0	0	0	0.000569912	0	0	0	0	0	0	0	0	0	0	0	8.90488e-05	0	0	0	0	0	0	0	0	0	0	0	0.000124668	0	k__Bacteria;p__Spirochaetota;c__Spirochaetia;o__Spirochaetales;f__Spirochaetaceae;g__Treponema;s__
OTU_871	0	0	0	0	0	0.000338385	0	0	0	0	0	0	0	0	0	0	0	0	0	0	0	0	0	0	0	0	0	0	0	0	0	0	0	0	0	0	k__Bacteria;p__Firmicutes;c__Bacilli;o__Bacillales;f__Bacillaceae;g__Anoxybacillus;s__Anoxybacillus_flavithermus
OTU_872	0	0	0	0	0.000445244	0	0.000160288	0	0	3.56195e-05	0	3.56195e-05	0	0	0	5.34293e-05	0	0	7.1239e-05	0	0	0	0	3.56195e-05	7.1239e-05	1.78098e-05	3.56195e-05	0	3.56195e-05	0.000142478	0.000480863	0.000124668	0	0	1.78098e-05	0	k__Bacteria;p__Proteobacteria;c__Alphaproteobacteria;o__Sphingomonadales;f__Sphingomonadaceae
OTU_873	0	8.90488e-05	3.56195e-05	5.34293e-05	0	0.000106859	0	3.56195e-05	1.78098e-05	3.56195e-05	0.000195907	3.56195e-05	0	0	0	0	0	0	0	0	3.56195e-05	3.56195e-05	0	1.78098e-05	0	3.56195e-05	0.000106859	0	0	3.56195e-05	7.1239e-05	7.1239e-05	0	0	1.78098e-05	0	k__Bacteria;p__Proteobacteria;c__Alphaproteobacteria;o__Rhodobacterales;f__Rhodobacteraceae;g__Paracoccus
OTU_874	3.56195e-05	0	0	0	0	0	0	0	0	0	0.000516483	0	0	0	1.78098e-05	3.56195e-05	0	0	0	0	0	0	0.000106859	0	0	0	0	0	0	0	0	0	0	5.34293e-05	0.000160288	0	k__Bacteria;p__Firmicutes;c__Clostridia;o__Oscillospirales;f__Oscillospiraceae;g__UCG-005;s__
OTU_875	0	0	0	0	0	5.34293e-05	0	0	0	0	0	0	0	0	0	0	0	0	0	0	0	0	0	0	0	0	0	1.78098e-05	0	0	0	0	0.000160288	0.000106859	0	0	k__Bacteria;p__Actinobacteria;c__unidentified_Actinobacteria;o__Corynebacteriales;f__Corynebacteriaceae;g__Lawsonella
OTU_876	1.78098e-05	0	3.56195e-05	3.56195e-05	0	3.56195e-05	0.000124668	0	0	0	0	0	0	0	5.34293e-05	5.34293e-05	0	0	5.34293e-05	0	0	8.90488e-05	0	0	0	0	5.34293e-05	0	3.56195e-05	0	8.90488e-05	0	0.000178098	7.1239e-05	0	0	k__Bacteria;p__Firmicutes;c__Clostridia;o__Clostridia_UCG-014;f__;g__;s__
OTU_877	0	5.34293e-05	3.56195e-05	3.56195e-05	1.78098e-05	0	1.78098e-05	7.1239e-05	1.78098e-05	0	0	0	0	0	0	0	0	8.90488e-05	0	8.90488e-05	0	1.78098e-05	0	0	0	0	0	0	0	1.78098e-05	0	0.000106859	0	0	0	0	k__Bacteria;p__Proteobacteria;c__Gammaproteobacteria;o__Burkholderiales;f__Nitrosomonadaceae;g__Ellin6067;s__
OTU_878	0.000195907	0	0	0	0	0	0	0	0	0	0	0	0	0	0.000106859	0	0	0	0	0	0	0	0	0	0	0	0	0	0	0	0	0	0	0	0	0	k__Bacteria;p__Proteobacteria;c__Gammaproteobacteria;o__WD260;f__;g__;s__
OTU_879	0	0	0	0	0.000249337	0	1.78098e-05	0	0	1.78098e-05	0	0	0	0	0	3.56195e-05	0	0	0.000178098	0	0	0	0	0	1.78098e-05	7.1239e-05	0	0	0	3.56195e-05	0.000320576	8.90488e-05	0	0	0	0	k__Bacteria;p__Proteobacteria;c__Gammaproteobacteria;o__Burkholderiales;f__SC-I-84;g__;s__
OTU_880	0	0	0	0	0.000338385	0	0	0	0	0	0	0	0	0	0	0	0	0	0	0	0	0	0	0	0	0	0	0	0	0	0	0	0	0	0	0	k__Bacteria
OTU_881	8.90488e-05	0	3.56195e-05	1.78098e-05	0	0	7.1239e-05	0	0	0	0	0	0	0	1.78098e-05	0	0	0	0	0	0	0	0	0	0	0	7.1239e-05	0	0.000124668	0	0	0	0	0	0	0	k__Bacteria;p__unidentified_Bacteria;c__Clostridia;o__Lachnospirales;f__Lachnospiraceae;g__unidentified_Lachnospiraceae;s__Clostridium_sp_Culture-54
OTU_882	0	0	0	3.56195e-05	0	0	0	0	0	0	0	0	0	0	0	0	0	0	0	0	0	8.90488e-05	0	0	0.000106859	0	3.56195e-05	0	0	1.78098e-05	8.90488e-05	5.34293e-05	0	0	0	0	k__Bacteria;p__Actinobacteria;c__unidentified_Actinobacteria;o__Micrococcales;f__Brevibacteriaceae;g__Brevibacterium;s__Brevibacterium_epidermidis
OTU_883	0	0	0	0	0.000320576	0	0	0	0	0	0	0	0	0	0	0	0	0	0	0	0	0	0	0	0	0	0	0	0	0	0	0	0	0	0	0	k__Archaea;p__Crenarchaeota;c__Nitrososphaeria;o__Group_1.1c;f__;g__;s__
OTU_884	0	0	0	0	0	0	1.78098e-05	0	7.1239e-05	7.1239e-05	7.1239e-05	0	0	0	0	0	0	8.90488e-05	0	7.1239e-05	0	3.56195e-05	0	0	0	0	0	0	0	5.34293e-05	0	0	0	0	0	0	k__Bacteria;p__Proteobacteria;c__Gammaproteobacteria;o__Pseudomonadales;f__Halomonadaceae;g__Halomonas
OTU_885	0	0	0	0	5.34293e-05	0	0	1.78098e-05	0	5.34293e-05	7.1239e-05	0	0	0	0	0	0	7.1239e-05	5.34293e-05	8.90488e-05	0	0	0	0	0	0	0	0	0	5.34293e-05	7.1239e-05	3.56195e-05	0	0	0	0	k__Bacteria;p__Proteobacteria;c__Alphaproteobacteria;o__Rhizobiales;f__Beijerinckiaceae;g__Methylobacterium-Methylorubrum;s__Methylobacterium_brachiatum
OTU_886	8.90488e-05	0	0	0	0	0.000106859	3.56195e-05	0	0	0	0.000516483	0	0	0	5.34293e-05	1.78098e-05	0	0	0	0	0	0	7.1239e-05	0	0	0	0	0.000178098	0	0	0	0	0	0	0.000160288	0	k__Bacteria;p__Firmicutes;c__Clostridia;o__Oscillospirales;f__Ruminococcaceae;g__[Eubacterium]_siraeum_group;s__
OTU_887	0	0	0	0	0	0	0	0	0	0	0	0	0	0	0	0	0	7.1239e-05	5.34293e-05	0	0	0	0	0	0	0	0	0	0	0.000160288	5.34293e-05	0	0	0	0	0	k__Bacteria;p__Proteobacteria;c__Gammaproteobacteria;o__Diplorickettsiales;f__Diplorickettsiaceae;g__Aquicella;s__
OTU_888	0.000106859	0	5.34293e-05	0	0	0.000106859	0	0	0	1.78098e-05	0	0	0	0	0	0	0	0	0	0	0	0	0	0	0	0	0	3.56195e-05	0	0	0	0	3.56195e-05	7.1239e-05	0	0	k__Bacteria;p__Bacteroidota;c__Bacteroidia;o__Flavobacteriales;f__Weeksellaceae;g__Chryseobacterium;s__Chryseobacterium_bovis
OTU_889	0	0	0	0	0.000320576	0	0	0	0	3.56195e-05	0	0	0	0	0	0	0	0	0	0	0	0	0	0	0	0	0	0	0	0	0	0	0	0	0	0	k__Bacteria;p__Proteobacteria;c__Gammaproteobacteria;o__Burkholderiales;f__Methylophilaceae;g__Candidatus_Methylopumilus;s__
OTU_890	0	0	0	0	0.000195907	0	1.78098e-05	0	0	0	0	0	0	0	0	0	0	0	1.78098e-05	0	0	0	0	1.78098e-05	0	0	0	0	3.56195e-05	0	0.000178098	0	0	0	0	0	k__Bacteria;p__unidentified_Bacteria;c__Acidimicrobiia;o__;f__;g__;s__
OTU_891	7.1239e-05	0	3.56195e-05	0	0	0	0.000142478	0	0	0	0	0	0	0	0.000160288	8.90488e-05	0	0	3.56195e-05	1.78098e-05	0	0	0	0	0	0	1.78098e-05	0	0	0	5.34293e-05	3.56195e-05	8.90488e-05	7.1239e-05	0	0	k__Bacteria;p__Firmicutes;c__Clostridia;o__Lachnospirales;f__Lachnospiraceae;g__Lachnospiraceae_NK4A136_group;s__
OTU_892	0	0	1.78098e-05	1.78098e-05	0	0	3.56195e-05	0	0	0	0	5.34293e-05	0	0	0	0	0	0	0	0	0	0	0	0.000106859	0	0	0	0	0	3.56195e-05	0	0	0	0	0	0	k__Bacteria;p__Bacteroidota;c__Bacteroidia
OTU_893	0	0	3.56195e-05	1.78098e-05	0	0	5.34293e-05	3.56195e-05	1.78098e-05	3.56195e-05	1.78098e-05	0.000124668	0	0	0	0	0	0	0	0	0	0	0	3.56195e-05	0	0	0	0	0	0	0	0	0	0	0	0	k__Bacteria;p__Gracilibacteria;c__unidentified_Gracilibacteria;o__JGI_0000069-P22;f__;g__;s__
OTU_894	0	0	0	0	3.56195e-05	0	0	0	0	7.1239e-05	0	0	0	0	0	0	0	0	0	0	0	0	0	1.78098e-05	1.78098e-05	0	0	0	3.56195e-05	0.000106859	1.78098e-05	1.78098e-05	0	0	7.1239e-05	0	k__Bacteria;p__unidentified_Bacteria;c__Alphaproteobacteria;o__;f__;g__;s__
OTU_895	0	0	0	0	0.000142478	0	5.34293e-05	0	0	0	0	0	0	0	0	0	0	0	5.34293e-05	0	0	0	0	0	0	0	0	0	5.34293e-05	0	0.000338385	0	0	0	0	0	k__Bacteria;p__Acidobacteriota;c__Blastocatellia;o__Blastocatellales;f__Blastocatellaceae;g__Stenotrophobacter;s__
OTU_896	0	0	0	0	8.90488e-05	0	0	0	0	0.000124668	0	0	0	0	0	0	0	0	0	0	0	0	0	7.1239e-05	0	0	5.34293e-05	0	0	0.000142478	3.56195e-05	0	0	0	0	0	k__Bacteria;p__Chloroflexi;c__Ktedonobacteria;o__Ktedonobacterales;f__Ktedonobacteraceae;g__HSB_OF53-F07;s__
OTU_897	0	0.000195907	0	5.34293e-05	0	0	0	0	0	0	3.56195e-05	0	0	0	0	0	0	0	0	0	0	0	0	0	0	0	0	0	0	0	0	0	0	0	0	0	Unknown
OTU_898	0	0	0	0	0	0	0	0.000160288	0	0	0	0	0	0	0	0	0	0	0	5.34293e-05	0	0	0	0	0	0	0	0	0	0	0	0.000124668	0	0	0	0	k__Bacteria;p__Actinobacteria;c__unidentified_Actinobacteria;o__Micromonosporales;f__Micromonosporaceae;g__Actinocatenispora
OTU_899	0	0	0	0	0	0	0	0	0	0	0	0	0	0	0	0	0.000178098	0	0	0	0	0.000284956	0	0	0	0	0	0	0	0	0	0	0	0	0	0	k__Bacteria
OTU_900	0	0	0	0	0	0	3.56195e-05	0	0	8.90488e-05	0	0	0	0	0	0	0	0.000124668	0	0	0	3.56195e-05	0	0	0	0	0	0	0	7.1239e-05	5.34293e-05	3.56195e-05	0	0	3.56195e-05	0	k__Bacteria;p__unidentified_Bacteria;c__Myxococcia;o__Myxococcales;f__Myxococcaceae;g__;s__
OTU_901	0	0	0	0	0	0	3.56195e-05	3.56195e-05	3.56195e-05	0	1.78098e-05	7.1239e-05	0	0	0	0	0	0	0	0	0	0	0	7.1239e-05	0	0	0	0	0	0	0	0	0	0	0	0	k__Bacteria;p__Proteobacteria;c__Alphaproteobacteria;o__Rhizobiales;f__Stappiaceae
OTU_902	0	0	0	0.000124668	0	0	0	1.78098e-05	0	7.1239e-05	7.1239e-05	0	0	0	0	0	0	0	0	0	0	0.000106859	0	0	0	0	1.78098e-05	0	0	0	0	0	0	0	0	0	k__Bacteria
OTU_903	0	0	0	0	0	0	0	0	0	1.78098e-05	0	0.000178098	0	0	3.56195e-05	0	0	0	0	0	0	0	0	0.000124668	0	0	0	0	0	0	0	0	0	0	0	0	k__Bacteria;p__WPS-2;c__;o__;f__;g__;s__
OTU_904	0	0	0	0	3.56195e-05	0	0	0	3.56195e-05	8.90488e-05	0	0.000106859	0	0	0	0	0	0	5.34293e-05	0	1.78098e-05	0	0	0.000124668	0	0	0	0	0	0	0	0	0	0	0	0	k__Bacteria;p__Chloroflexi;c__Ktedonobacteria;o__Ktedonobacterales;f__Ktedonobacteraceae
OTU_905	0	0	0	0	0	0	0	0	0.000106859	0	0	0	0	0	0	0	0	0	0	0	0.000124668	0	0	0	0	3.56195e-05	3.56195e-05	0	3.56195e-05	5.34293e-05	3.56195e-05	0	0	0	0	0	k__Bacteria;p__Bacteroidota;c__Bacteroidia;o__Chitinophagales;f__Saprospiraceae;g__OLB8;s__
OTU_906	1.78098e-05	3.56195e-05	0	3.56195e-05	0	0	0	0	0	0	1.78098e-05	0	0	0	3.56195e-05	5.34293e-05	0	0	0	0	0	1.78098e-05	0	0	0	0	0	0	0	0	0	0	0	0	0	0	k__Bacteria;p__Firmicutes;c__Clostridia;o__Oscillospirales;f__Ruminococcaceae;g__Negativibacillus;s__
OTU_907	1.78098e-05	0	8.90488e-05	5.34293e-05	0	3.56195e-05	0.000106859	0	0	0	0	0	0	0	0	5.34293e-05	0	0	0	0	0	0.000195907	0	0	0	5.34293e-05	0.000106859	0	0.000231527	0	0	0	0	0	0	0	k__Bacteria;p__Firmicutes;c__Clostridia;o__Lachnospirales;f__Lachnospiraceae;g__ASF356;s__
OTU_908	0	0	0	0	7.1239e-05	0	0	5.34293e-05	0	7.1239e-05	0	0	0	0	0	0	0	0	7.1239e-05	0	0	0	0	3.56195e-05	0	0.000106859	0	0	0	1.78098e-05	8.90488e-05	3.56195e-05	0	0	3.56195e-05	0	k__Bacteria;p__Myxococcota;c__Polyangia;o__Haliangiales;f__Haliangiaceae;g__Haliangium;s__
OTU_909	0	0	0	7.1239e-05	0	0	1.78098e-05	0	0	0	0	0	0	5.34293e-05	0	0	0.000195907	0	0	0	0	0.000106859	0	0	0	7.1239e-05	7.1239e-05	0	0.000124668	0	0	0	1.78098e-05	1.78098e-05	0	0	k__Bacteria;p__unidentified_Bacteria;c__Clostridia;o__Lachnospirales;f__Lachnospiraceae;g__;s__
OTU_910	0	0	0	0	0.000195907	0	0	0	0	1.78098e-05	0	0	0	0	0	0	0	0	7.1239e-05	0	0	0	0	0	0	0	0	0	0	0	8.90488e-05	0	0	0	0	0	k__Bacteria;p__Proteobacteria;c__Gammaproteobacteria;o__Burkholderiales;f__Comamonadaceae;g__Mitsuaria;s__Mitsuaria_chitosanitabida
OTU_911	7.1239e-05	0	0	0	0	0	5.34293e-05	1.78098e-05	0	0	1.78098e-05	0	0	0	7.1239e-05	1.78098e-05	0	0	0	0	0	3.56195e-05	0	0	0	0	0	5.34293e-05	0	0	0	0	0.000106859	0.000374005	0	0	k__Bacteria;p__Proteobacteria;c__Gammaproteobacteria;o__Burkholderiales;f__Sutterellaceae;g__Parasutterella;s__
OTU_912	0	0	0	0	0.000160288	0	0	0	0	0.000124668	0	0	0	0	0	0	0	0	0	0	1.78098e-05	0	0	3.56195e-05	1.78098e-05	0	0	0	0	0.000142478	5.34293e-05	7.1239e-05	0	0	1.78098e-05	0	k__Bacteria;p__Actinobacteria;c__unidentified_Actinobacteria;o__Micromonosporales;f__Micromonosporaceae
OTU_913	0	0	0	0	0	0	0	0.000213717	0	0	0	0	0	0	0	0	0	0	0	0	0	0	0	0	0	0	0	0	0	0	0	0.000142478	0	0	0	0	k__Bacteria;p__WPS-2;c__;o__;f__;g__;s__
OTU_914	0	0	0	0	0.000267146	0	0	0.000106859	0	3.56195e-05	0	0	0	0	0	0	0	1.78098e-05	1.78098e-05	7.1239e-05	0	0	0	0	0	0	0	0	0	0	0.000106859	0.000124668	0	0	0	0	k__Bacteria;p__Actinobacteria;c__unidentified_Actinobacteria;o__Corynebacteriales;f__Mycobacteriaceae;g__Mycobacterium
OTU_915	0	0	3.56195e-05	0	0	0	0	0	0	0	0	0	0	1.78098e-05	0	0	0	0	0	0	0	0	0	0	1.78098e-05	0.000160288	0	0	0	3.56195e-05	0.000106859	0	0	0	0	0	k__Bacteria;p__Actinobacteria;c__unidentified_Actinobacteria;o__Pseudonocardiales;f__Pseudonocardiaceae;g__Saccharopolyspora
OTU_916	1.78098e-05	0	0	0	3.56195e-05	0	1.78098e-05	0	3.56195e-05	7.1239e-05	0	0	0	0	0	1.78098e-05	0	0	0	0	0	0	0	0.000142478	1.78098e-05	1.78098e-05	1.78098e-05	0	0.000106859	0.000124668	0.000106859	7.1239e-05	0	0	0	0	k__Bacteria;p__unidentified_Bacteria;c__Alphaproteobacteria;o__unidentified_Alphaproteobacteria;f__unidentified_Alphaproteobacteria;g__unidentified_Alphaproteobacteria;s__Rhodospirillaceae_bacterium_L34
OTU_917	0	0	0	0	3.56195e-05	0	0	0	0	0	0	0	0	0	0	0	0	0	5.34293e-05	0	0	0	0	0	0	0	0	0	1.78098e-05	7.1239e-05	0.000284956	0	0	0	0	0	k__Bacteria;p__Actinobacteria;c__unidentified_Actinobacteria;o__Propionibacteriales;f__Nocardioidaceae;g__Nocardioides
OTU_918	0	0	0	0	0.000142478	0	0	0	0	0.000160288	0	0	0	0	0	0	0	0	0	0	0	0	0	3.56195e-05	0	3.56195e-05	1.78098e-05	0	0	0	5.34293e-05	0	0	0	0	0	k__Bacteria;p__unidentified_Bacteria;c__Vicinamibacteria;o__Vicinamibacterales;f__;g__;s__
OTU_919	0	0	0	0	3.56195e-05	0	0	0.000106859	0	8.90488e-05	0	0	0	0	0	0	1.78098e-05	5.34293e-05	0	0.000195907	0	0	0	1.78098e-05	0	0	0	0	0	0.000106859	3.56195e-05	0.000213717	0	0	0	0	k__Bacteria;p__unidentified_Bacteria;c__unidentified_Bacteria;o__Frankiales
OTU_920	0	1.78098e-05	0	0	0.000106859	0	0	0	0	0	0	0	0.000142478	0	0	0	0	0	0	0	0	0	0	0	0	0	0	0	0	0	0	0	0	0	0	0	k__Bacteria;p__Proteobacteria;c__Alphaproteobacteria;o__Rickettsiales;f__Mitochondria
OTU_921	0	0	0	0	0.000302766	0	0	0	0	0	0	0	0	0	0	0	0	0	0	0	0	0	0	0	0	0	0	0	0	0	0	0	0	0	0	0	Unknown
OTU_922	0	0	0	0	0	0	0	0.000195907	0	0	0	0	0	0	0	0	0	0	0.000195907	0.000124668	0	0	0	0	0	0	0	0	0	1.78098e-05	0.000142478	8.90488e-05	0	0	0	0	k__Bacteria;p__Proteobacteria;c__Alphaproteobacteria;o__Caulobacterales;f__Caulobacteraceae;g__Asticcacaulis;s__
OTU_923	1.78098e-05	0	0	0	0.000195907	0	0	3.56195e-05	0.000142478	0.000231527	0	7.1239e-05	0	0	0	1.78098e-05	0	0	5.34293e-05	0	0.000231527	0	3.56195e-05	1.78098e-05	0	0	0	0	0	0	0.000142478	3.56195e-05	0	0	0	0	k__Bacteria;p__unidentified_Bacteria;c__Alphaproteobacteria;o__Elsterales;f__;g__;s__
OTU_924	0	0	3.56195e-05	0	0	0	0	3.56195e-05	8.90488e-05	1.78098e-05	0.000124668	1.78098e-05	0	0	0	0	0	1.78098e-05	0	1.78098e-05	0	0	0	3.56195e-05	0	0	0	0	0	0	0	0	0	0	0	0	k__Bacteria;p__Chloroflexi;c__Ktedonobacteria;o__B10-SB3A;f__;g__;s__
OTU_925	0	0	0	0	0	0	0	0	0.000106859	0	0	0	0	0	0	0	0	0	0	0	7.1239e-05	0	0	3.56195e-05	0	3.56195e-05	3.56195e-05	0	3.56195e-05	0	5.34293e-05	5.34293e-05	0	0	0	0	k__Bacteria;p__Firmicutes;c__Clostridia;o__Peptostreptococcales-Tissierellales;f__Peptostreptococcaceae;g__Acetoanaerobium;s__
OTU_926	0	0	0	0	0.000338385	0	0	0	0	1.78098e-05	0	0	0	0	0	0	0	0	0	0	0	0	0	0	0	0	0	0	0	0	0	0	0	0	0	0	k__Archaea;p__Crenarchaeota;c__Bathyarchaeia;o__;f__;g__;s__
OTU_927	3.56195e-05	0	3.56195e-05	0	0	0	5.34293e-05	1.78098e-05	1.78098e-05	0	8.90488e-05	0	0	0	0.000178098	0	0	0	0	0	0	3.56195e-05	0	0	0	0	0	0	0	0	3.56195e-05	0	0	7.1239e-05	0	0	k__Bacteria;p__Bacteroidota;c__Bacteroidia;o__Bacteroidales;f__Muribaculaceae;g__;s__
OTU_928	0	0	3.56195e-05	0.000106859	0	0	0	1.78098e-05	0	0	0.000124668	0	0	0	0	0	0	0	5.34293e-05	0	0	0	1.78098e-05	0	0	8.90488e-05	0	0	0	0	0	0	0	0	0.000124668	0	k__Bacteria;p__Firmicutes;c__Bacilli;o__Paenibacillales;f__Paenibacillaceae;g__Saccharibacillus;s__Saccharibacillus_kuerlensis
OTU_929	0	0	0	0	8.90488e-05	0	0	0	0	0	0	0	0	0	0	7.1239e-05	0	0	1.78098e-05	1.78098e-05	0	0	0	0	5.34293e-05	3.56195e-05	0	0	0	0	0.000160288	1.78098e-05	0	0	0	0	k__Bacteria;p__Proteobacteria;c__Gammaproteobacteria;o__Burkholderiales;f__Nitrosomonadaceae;g__MND1;s__
OTU_930	0	0	0	3.56195e-05	8.90488e-05	0	0	0	0.000391815	0.000213717	0	0	0	0	0	0	0	3.56195e-05	5.34293e-05	0	3.56195e-05	0	0	0	0	0	0	0	0	0	1.78098e-05	0	0	0	0	0	k__Bacteria;p__Chloroflexi
OTU_931	0	0	0	0	1.78098e-05	0	0	0.000249337	0	1.78098e-05	0	0	0	0	0	0	0	0	0	0.000284956	0	0	0	0	0	0	1.78098e-05	0	0	0	0	0.000676771	0	0	0	0	k__Bacteria;p__unidentified_Bacteria;c__Alphaproteobacteria;o__Micropepsales;f__Micropepsaceae;g__unidentified_Micropepsaceae;s__Rhizobiales_bacterium_WWH35
OTU_932	0	0	0	0	5.34293e-05	0	0	0	0.000106859	0.000124668	0	0	0	0	0	0	0	0	0	0	5.34293e-05	0	0	5.34293e-05	7.1239e-05	3.56195e-05	3.56195e-05	0	3.56195e-05	0.000142478	3.56195e-05	1.78098e-05	0	0	5.34293e-05	0	k__Bacteria;p__Proteobacteria;c__Alphaproteobacteria;o__Caulobacterales;f__Hyphomonadaceae;g__SWB02;s__
OTU_933	0	0	0	0	0	3.56195e-05	0	0	0	0	0	0	0	0	0	0	0	0	0	0	0	0	0	0	0	0	0	7.1239e-05	0	0	0	0	0.000106859	5.34293e-05	0	0	k__Bacteria;p__Bacteroidota;c__Bacteroidia;o__Bacteroidales;f__Bacteroidales_RF16_group;g__;s__
OTU_934	0	0	0	0	0	0	0	0	0	0	0	0	0	0	0	1.78098e-05	0	0	0	0.000178098	0	0	0	0	0	0	0	0	0	0	0	0	0	0	0	0	k__Bacteria
OTU_935	1.78098e-05	0	0	0	0	0.000338385	0	0	0	0	0	0	0	0	0	0	0	0	0	0	0	0	0	0	0	0	0	0	0	0	0	0	0	0	0	0	k__Bacteria;p__Actinobacteria;c__unidentified_Actinobacteria;o__Actinomycetales;f__Actinomycetaceae;g__Actinomyces;s__Actinomyces_massiliensis
OTU_936	0	0	0	0	0.000231527	0	5.34293e-05	0	0	0	0	0	0	0	0	0	1.78098e-05	0	0.000106859	0	0	0	0	0	0	0	0	0	0	0	0.000338385	0	0	0	5.34293e-05	0	k__Bacteria;p__Actinobacteria;c__unidentified_Actinobacteria;o__Propionibacteriales;f__Nocardioidaceae;g__Nocardioides
OTU_937	0	0	0	0	0	0	0	0	0	0	0	0	0	0	0.000445244	0	0	0	0	0	0	0	0	0	0	0	0	0	0	0	0	0	0	0	0	0	k__Bacteria
OTU_938	0	0	0	0	0	0	0	0	0.000124668	0	0	0	0	0	0	0	0	0	0	0	1.78098e-05	0	0	1.78098e-05	7.1239e-05	1.78098e-05	3.56195e-05	0	5.34293e-05	0	3.56195e-05	0	0	0	1.78098e-05	0	k__Bacteria;p__Bacteroidota;c__Bacteroidia;o__Chitinophagales;f__Chitinophagaceae;g__Ferruginibacter;s__
OTU_939	0	0	0	0	0	0	0	0	0	5.34293e-05	0	0	0	0	0	0	0	0	0	0	0	0	0	3.56195e-05	0	5.34293e-05	0	0	5.34293e-05	0	7.1239e-05	3.56195e-05	0	0	0	0	k__Bacteria;p__Chloroflexi;c__Ktedonobacteria;o__Ktedonobacterales;f__JG30-KF-AS9;g__unidentified_JG30-KF-AS9;s__Chloroflexi_bacterium_Ellin7237
OTU_940	0	8.90488e-05	0	0	3.56195e-05	0	1.78098e-05	0	5.34293e-05	1.78098e-05	7.1239e-05	0	0	0	0	0	0	3.56195e-05	0	0	0	0	0	0	0	3.56195e-05	0	0	0	1.78098e-05	0	0	0	0	0	0	k__Bacteria;p__Myxococcota;c__Polyangia
OTU_941	0	0	0	0	0	0	0	0	0	0	0	0.000124668	0	0	0	0	0	0	0	0	0	0	0	0.000267146	0	0	0	0	0	0	0	0	0	1.78098e-05	0	0	k__Bacteria;p__Actinobacteria;c__unidentified_Actinobacteria;o__Frankiales;f__Acidothermaceae;g__Acidothermus;s__
OTU_942	0.000106859	0	0	0	0	3.56195e-05	0	0	0	0	0	0	0	0	0.000142478	0	0	0	0	0	0	0	0	0	0	0	0	0	0	0	0	0	0	0.000124668	0	0	k__Bacteria;p__Bacteroidota;c__Bacteroidia;o__Bacteroidales;f__Marinifilaceae;g__Odoribacter;s__
OTU_943	0	0	0	0	5.34293e-05	0	0	0	0	5.34293e-05	0	0	0	0	0	0	0	0	0	0	0	0	0	3.56195e-05	3.56195e-05	3.56195e-05	3.56195e-05	0	0	3.56195e-05	0	8.90488e-05	0	0	0	0	k__Bacteria;p__Myxococcota;c__bacteriap25
OTU_944	0	0	0	0	8.90488e-05	0	0	0	0	0	0	0	0	0	0	0	0	0	8.90488e-05	0	0	0	0	0	0	0	0	0	0	0	0.000142478	3.56195e-05	0	0	0	0	k__Bacteria;p__Actinobacteriota;c__Acidimicrobiia;o__Microtrichales;f__Ilumatobacteraceae;g__CL500-29_marine_group
OTU_945	0	0	0	0	0	0	5.34293e-05	0	8.90488e-05	0	0	0	0	0	0	0	0	0	0	0	3.56195e-05	0	0	0	0	0	0	0	7.1239e-05	1.78098e-05	0	3.56195e-05	0	0	5.34293e-05	0	k__Bacteria;p__Proteobacteria;c__Gammaproteobacteria;o__Xanthomonadales;f__Rhodanobacteraceae;g__Ahniella;s__
OTU_946	0.000534293	0	0	0	0	0	0	0	0	0	0	0	0	0	0.000267146	0	0	0	0	0	0	0	0	0	0	0	0	0	0	0	0	0	0	0	0	0	k__Bacteria;p__unidentified_Bacteria;c__Gammaproteobacteria;o__Burkholderiales;f__Sutterellaceae;g__;s__
OTU_947	0	0	0	0	0	0	0	0	0	0	0.000356195	0	0	0	0	0	0	0	0	0	0	0	0.000124668	0	0	0	0	0	0	0	0	0	0	0	5.34293e-05	0	k__Bacteria;p__Bacteroidota;c__Bacteroidia;o__Bacteroidales;f__Muribaculaceae;g__;s__
OTU_948	0	0	0	0	0.000391815	0	0	0	0	0	0	0	0	0	0	0	0	0	0	0	0	0	0	0	0	0	0	0	0	0	0	0	0	0	0	0	k__Bacteria
OTU_949	0.000213717	0	0	0	0	0	3.56195e-05	0	0	0	0	0	0	5.34293e-05	3.56195e-05	1.78098e-05	1.78098e-05	0	0	0	0	0	0	0	0	0	0	0	0	0	0	0	5.34293e-05	0	0	1.78098e-05	k__Bacteria;p__Bacteroidota;c__Bacteroidia;o__Bacteroidales;f__Muribaculaceae;g__;s__
OTU_950	0	0	0	0	0.000374005	0	0	0	8.90488e-05	0	0	0	0	0	0	0	0	0	0	0	5.34293e-05	0	0	0	0	0	0	0	0	0	5.34293e-05	5.34293e-05	0	0	1.78098e-05	0	k__Bacteria;p__Actinobacteria;c__unidentified_Actinobacteria;o__Frankiales;f__Acidothermaceae;g__Acidothermus;s__
OTU_951	0	0	0	0	8.90488e-05	0	0	0	0	0	0	0	0	0	0	0	0	0	5.34293e-05	0	0	0	0	0	0	0	0	0	0	0	0.000106859	0	0	0	0	0	k__Bacteria;p__Chloroflexi;c__Ktedonobacteria;o__C0119;f__;g__;s__
OTU_952	0	0	0	0	0	0.000160288	0	0	0	0	0	0	0	0	0	0	0	0	0	0	0	0	0	0	0	0	0	0	0	0	0	0	0	0	0	0	k__Bacteria
OTU_953	0	0	0	0	0.000338385	0	0	0	0	0	0	0	0	0	0	0	0	0	0	0	0	0	0	0	0	0	0	0	0	0	0	0	0	0	0	0	k__Bacteria;p__Proteobacteria
OTU_954	0	0	0	0	0.000320576	0	0	0	0	0	0	0	0	0	0	0	0	0	0	0	0	0	0	0	0	0	0	0	0	0	0	0	0	0	0	0	k__Bacteria;p__Firmicutes;c__Clostridia;o__Oscillospirales;f__Ruminococcaceae;g__Ruminococcus
OTU_955	0	0	0	0	0	0	0	0	1.78098e-05	0	0	0	0	0	0	0	0	5.34293e-05	0.000106859	1.78098e-05	0	0	0	0	0	0	0	0	0	0.000106859	0.000213717	0	0	0	0	0	k__Bacteria;p__Verrucomicrobiota;c__Verrucomicrobiae;o__Opitutales;f__Opitutaceae;g__Lacunisphaera
OTU_956	0	0	0	0	0	0	0	0	0.000142478	0	0	0	0	0	0	0	0	0	0	0	8.90488e-05	0	0	0	0	3.56195e-05	0	0	5.34293e-05	0	8.90488e-05	1.78098e-05	0	0	0	0	k__Bacteria;p__Proteobacteria;c__Gammaproteobacteria;o__Enterobacterales;f__Alteromonadaceae;g__Lacimicrobium;s__Lacimicrobium_alkaliphilum
OTU_957	0.000409624	0	8.90488e-05	0	0	1.78098e-05	5.34293e-05	0	7.1239e-05	0	1.78098e-05	0	0	0	0.000231527	0	0	0	0	0	0	7.1239e-05	0	0	0	0	0	0	3.56195e-05	0	5.34293e-05	0	0.000124668	0	0	0	k__Bacteria;p__Bacteroidota;c__Bacteroidia;o__Bacteroidales;f__Muribaculaceae;g__;s__
OTU_958	0	0	0	0	0	1.78098e-05	0	0	0	0	0	0	0	0	0	0	0	0	0	0	0	0	0	0	0	0	0	0.000320576	0	0	0	0	0	0	0	0	k__Bacteria;p__unidentified_Bacteria;c__Alphaproteobacteria;o__Paracaedibacterales;f__Paracaedibacteraceae;g__;s__
OTU_959	0	0	0	0	0	0	0	0	8.90488e-05	0	0	0	0	0	0	0	0	0	0	0	7.1239e-05	0	0	0	3.56195e-05	0	1.78098e-05	0	3.56195e-05	0	3.56195e-05	3.56195e-05	1.78098e-05	0	0	0	k__Bacteria;p__Proteobacteria;c__Gammaproteobacteria;o__Burkholderiales;f__Methylophilaceae;g__Methylotenera;s__
OTU_960	0	0	0	0	0	0	0	0	0	3.56195e-05	0	0	0	0	0	0	0	1.78098e-05	0	1.78098e-05	5.34293e-05	0	0	0	0	0	3.56195e-05	0	0	5.34293e-05	0	8.90488e-05	0	0	0	0	k__Bacteria;p__Bacteroidota;c__Bacteroidia;o__Sphingobacteriales;f__Sphingobacteriaceae;g__Mucilaginibacter
OTU_961	0	0	0	0	0	0	0	3.56195e-05	0	0	0	0	0	0	0	0	0	3.56195e-05	0	0	0	0	0	0	0	0	0	0	0	0.000213717	0	0	0	0	0	0	k__Bacteria
OTU_962	0	0	0	0	0	0	0	0	0	0	0	0	0	0	0	0	0	7.1239e-05	0	0	0	0	0	0	0	0	0	0	0	0.000142478	0	0	0	0	0	0	k__Bacteria;p__unidentified_Bacteria;c__Babeliae;o__Babeliales;f__UBA12411
OTU_963	0	0	0	0	0	0	0	7.1239e-05	0	0	0	0	0	0	0	0	0	0	0	0	0	0	0	0	0	0	0	0	0	0	0	0.000195907	0	0	0	0	k__Bacteria;p__unidentified_Bacteria;c__Saccharimonadia;o__Saccharimonadales;f__WWH38;g__;s__
OTU_964	0	0	0	0	0	0	0	0	0	3.56195e-05	0	0	0	0	0	0	0	0	0	0	0	0	0	8.90488e-05	1.78098e-05	0	0	0	0	7.1239e-05	3.56195e-05	0	0	0	0	0	k__Bacteria;p__Proteobacteria;c__Alphaproteobacteria;o__Paracaedibacterales;f__Paracaedibacteraceae;g__Candidatus_Paracaedibacter;s__Candidatus_Paracaedibacter_symbiosus
OTU_965	0	0	0	0	0	0	0	0	0	0	0	0.000231527	0	0	0	0	0	0	0	0	0	3.56195e-05	0	1.78098e-05	0	0	0	0	0	0	0	0	0	0	0	0	k__Bacteria;p__Proteobacteria;c__Alphaproteobacteria;o__Rickettsiales;f__Mitochondria
OTU_966	0	0	7.1239e-05	0	0	0	0	0	0	0	3.56195e-05	0	0	0	0	0	0	0	0	0	0	0	0	0	0	0	3.56195e-05	7.1239e-05	0	0	0	0	0	0	0	0	k__Bacteria;p__unidentified_Bacteria;c__Clostridia;o__Oscillospirales;f__Ruminococcaceae;g__;s__
OTU_967	0	0	0	0	8.90488e-05	0	0	0	0	3.56195e-05	0	0	0	0	0	0	0	0	1.78098e-05	0	0	0	0	0	0	0	0	0	0	0	0.000178098	0	0	0	0	0	k__Bacteria;p__Verrucomicrobiota;c__Verrucomicrobiae;o__Chthoniobacterales;f__Chthoniobacteraceae;g__Chthoniobacter;s__
OTU_968	0	0	0	0	0.000552102	0	0	0	0	0	0	0	0	0	0	0	0	0	0	0	0	0	0	0	0	0	0	0	0	0	0	0	0	0	0	0	Unknown
OTU_969	3.56195e-05	0	0	0	0	0	0	0	0	0	0	0	0	1.78098e-05	1.78098e-05	0	0	0	0	0	0	0	0	0	0	0	0	3.56195e-05	0	0	1.78098e-05	0	1.78098e-05	3.56195e-05	0	3.56195e-05	k__Bacteria;p__Actinobacteriota;c__Coriobacteriia;o__Coriobacteriales;f__Eggerthellaceae
OTU_970	0	0	0	0	0	0	0	0	7.1239e-05	0	0	0	0	0	0	0	0	0	0	0	1.78098e-05	0	0	5.34293e-05	1.78098e-05	1.78098e-05	0	0	0	3.56195e-05	3.56195e-05	3.56195e-05	0	0	0	0	k__Bacteria;p__Bacteroidota;c__Ignavibacteria;o__SJA-28;f__;g__;s__
OTU_971	0	0	0	0	8.90488e-05	0	0	0	3.56195e-05	0.000142478	0	0	0	0	0	0	0	0	0	0	1.78098e-05	0	0	0	0	0	0	0	0	0	0	0	0	0	0	0	k__Bacteria;p__Actinobacteria;c__unidentified_Actinobacteria;o__0319-7L14;f__;g__;s__
OTU_972	0	0	3.56195e-05	1.78098e-05	0	0	0	0	5.34293e-05	7.1239e-05	0.000106859	0	0	0	0	0	0	0	0	0	0	0	0	0	0	0	0	0	0	1.78098e-05	0	0	0	0	0	0	k__Bacteria;p__Chloroflexi;c__AD3;o__;f__;g__;s__
OTU_973	3.56195e-05	0	0	0	0	7.1239e-05	0	0	3.56195e-05	0	0	0	0	0	0	0	0	0	3.56195e-05	0	0	0	0	0	0	0	0	1.78098e-05	0	0	0	0	3.56195e-05	5.34293e-05	0	0	k__Bacteria;p__unidentified_Bacteria;c__Desulfovibrionia;o__Desulfovibrionales;f__Desulfovibrionaceae;g__;s__
OTU_974	7.1239e-05	0	0	0	3.56195e-05	0	0	0	0	3.56195e-05	0	0.000106859	0	0	0.000178098	0	0	0	0	1.78098e-05	0	0	0	0.000124668	0	0	0	0	1.78098e-05	0	0	0	1.78098e-05	0	0	0	k__Bacteria;p__Chloroflexi;c__Ktedonobacteria;o__Ktedonobacterales;f__Ktedonobacteraceae;g__BacC-u-018;s__
OTU_975	0	0	0	0	0	0	0	0	0	0	0	0	0	0	0	0	0	0	7.1239e-05	0	0	0	0	0	0	0	0	0	0	0	0.000284956	0	0	0	0	0	k__Bacteria;p__Firmicutes;c__Clostridia;o__Lachnospirales;f__Lachnospiraceae;g__Coprococcus;s__Coprococcus_eutactus
OTU_976	5.34293e-05	0	8.90488e-05	7.1239e-05	0	0	0	0	0	0	0	0	0	0	0	0	0	0	0	0	0	0	0	0	0	0	3.56195e-05	0	0	0	0	0	5.34293e-05	3.56195e-05	0	0	k__Bacteria;p__unidentified_Bacteria;c__Clostridia;o__Lachnospirales;f__Lachnospiraceae;g__;s__
OTU_977	0	0	0	0	0	0	5.34293e-05	0	5.34293e-05	0	7.1239e-05	3.56195e-05	0	0	0	0	0	0	0	0	0	5.34293e-05	0	1.78098e-05	0	0	0	0	0	0	0	0	0	0	0	0	k__Bacteria
OTU_978	0	0	0	0	0	0	0	0	0.000195907	3.56195e-05	0	0	0	0	0	0	0	0	1.78098e-05	0	5.34293e-05	0	0	0	0	0	0	0	0	0	0	1.78098e-05	0	0	0	0	k__Bacteria;p__Proteobacteria;c__Gammaproteobacteria;o__Xanthomonadales;f__Rhodanobacteraceae;g__Rudaea;s__Rudaea_cellulosilytica
OTU_979	0	0	0	0	0	0	0	0	0	0	0	0	0	0	0.000213717	0	0	0	0	0	0	0	0	0	0	0	0	0	0	0	0	0	0	0	0	0	k__Bacteria
OTU_980	0	0	0	0	0	0	1.78098e-05	1.78098e-05	1.78098e-05	0	0	1.78098e-05	0	0	0	0	0	0	0	0	7.1239e-05	0	0	3.56195e-05	0	0	3.56195e-05	0	1.78098e-05	0	3.56195e-05	5.34293e-05	0	0	0	0	k__Bacteria;p__Bacteroidota;c__Bacteroidia;o__Flavobacteriales;f__Flavobacteriaceae;g__Flavobacterium;s__Flavobacterium_sasangense
OTU_981	0.000106859	0	0	0	0	0	0	0	0	0	1.78098e-05	0	0	0	0	0	0	0	0	0	0	0	0	0	0	0	0	0	0	0	0	0	8.90488e-05	3.56195e-05	0	5.34293e-05	k__Bacteria
OTU_982	3.56195e-05	0	0	0	0	0	0	0	0	0	0	0.000195907	0	0	0	0	0	0	0	0	0	0	0	5.34293e-05	0	0	0	0	0	0	0	0	0	0	0	0	k__Bacteria;p__Chloroflexi;c__AD3;o__;f__;g__;s__
OTU_983	5.34293e-05	0	0	1.78098e-05	0	0	0	0	0	0	3.56195e-05	0	0	0	3.56195e-05	0	0	0	0	0	0	0	0	0	0	0	0	0	0	0	0	0	0	8.90488e-05	0	0	k__Bacteria;p__Firmicutes;c__Clostridia;o__Lachnospirales;f__Lachnospiraceae
OTU_984	0.000160288	0	3.56195e-05	0.000142478	0	1.78098e-05	8.90488e-05	0	0	1.78098e-05	3.56195e-05	0	0	0	0.000124668	0	5.34293e-05	0	0	0	0	8.90488e-05	0	0	0	0	1.78098e-05	0	0.000106859	0	5.34293e-05	0	8.90488e-05	5.34293e-05	0	0	k__Bacteria;p__Bacteroidota;c__Bacteroidia;o__Bacteroidales;f__Muribaculaceae;g__;s__
OTU_985	1.78098e-05	0	0	0	0	0	0	0.000106859	3.56195e-05	1.78098e-05	0	0	0	0	0	0	0	5.34293e-05	0.000106859	5.34293e-05	0	0	0	5.34293e-05	0	0	0	0	0	0.000106859	8.90488e-05	0.000106859	0	0	0	0	k__Bacteria;p__Proteobacteria;c__Gammaproteobacteria;o__JG36-TzT-191;f__;g__;s__
OTU_986	0	0	0	0	0	3.56195e-05	5.34293e-05	0	0	0	0	0	0	0	0.000195907	0	0	0	0	0	0	0	0	0	0	0	0	8.90488e-05	0	0	0	0	3.56195e-05	0	0	0	k__Bacteria
OTU_987	0	0	0	0	0	0	0	0	0	0.000124668	7.1239e-05	0	0	0	0	0	0	0	5.34293e-05	0	0	1.78098e-05	3.56195e-05	0	0	0	0	0	0	0	8.90488e-05	0	0	0	0	0	k__Bacteria;p__Chloroflexi;c__Ktedonobacteria;o__Ktedonobacterales;f__JG30-KF-AS9;g__;s__
OTU_988	0	0	1.78098e-05	0	0	0	0	0	5.34293e-05	0	1.78098e-05	5.34293e-05	0	0	0	0	0	0	0	0	0	0	0	5.34293e-05	0	0	0	0	0	0	0	0	0	0	0	0	k__Bacteria;p__Firmicutes;c__Desulfitobacteriia;o__Desulfitobacteriales;f__unidentified_Desulfitobacteriales;g__TC1;s__
OTU_989	0	0	0	0	0	0	0	0	0	3.56195e-05	0	0.000267146	0	0	1.78098e-05	0	0	0	0	0	0	0	0	0.000231527	0	0	0	0	0	0	0	0	0	0	0	0	k__Bacteria
OTU_990	0	0	0	0	0	0	0	0	0	0	0	0	0	0	0	0	1.78098e-05	0	7.1239e-05	0	3.56195e-05	3.56195e-05	0	0	0	0	3.56195e-05	0	7.1239e-05	0	0.000142478	0	0	0	0	0	k__Bacteria;p__Firmicutes;c__Clostridia;o__Peptostreptococcales-Tissierellales;f__Peptostreptococcaceae;g__Romboutsia;s__Romboutsia_ilealis
OTU_991	0	0	0	0	7.1239e-05	0	0	0	0	0	0	0	0	0	0	0	0	0	3.56195e-05	0	0	0	0	0	0	0	1.78098e-05	0	3.56195e-05	0	0.000231527	0	0	0	5.34293e-05	0	k__Bacteria;p__Proteobacteria;c__Alphaproteobacteria;o__Sphingomonadales;f__Sphingomonadaceae;g__Sphingopyxis;s__Sphingopyxis_chilensis
OTU_992	0	0	0	0	0	0	0	0	3.56195e-05	1.78098e-05	0	1.78098e-05	0	0	0	0	0	0	0	0	5.34293e-05	0	0	1.78098e-05	0	0	1.78098e-05	0	0	0	8.90488e-05	0	0	0	3.56195e-05	0	k__Bacteria;p__Bacteroidota;c__Bacteroidia;o__Flavobacteriales;f__Flavobacteriaceae;g__Flavobacterium
OTU_993	0	0	0	0	0	0	0	0	0	0	1.78098e-05	0	0	0	0	0	0	0	0	0	0	0	0	0	0	0	0	0.000338385	0	0	0	0	1.78098e-05	0	0	0	k__Bacteria
OTU_994	0	1.78098e-05	0	0	0	0	7.1239e-05	0	7.1239e-05	1.78098e-05	1.78098e-05	0	0	0	0	0	0	1.78098e-05	0	0	0	0	0	0	0	0	0	0	0	7.1239e-05	0	0	0	0	0	0	k__Bacteria;p__Bdellovibrionota;c__Oligoflexia;o__0319-6G20
OTU_995	0	0	0	0	0.000302766	0	0	0	0	0	0	0	0	0	0	0	0	0	0	0	0	0	0	0	0	0	0	0	0	0	0	0	0	0	0	0	Unknown
OTU_996	0	0	0	0	0	0	0	0	0.000106859	0	0	0	0	0	0	0	0	0	0	0	3.56195e-05	0	0	1.78098e-05	3.56195e-05	0	0	0	8.90488e-05	7.1239e-05	1.78098e-05	0	0	0	1.78098e-05	0	k__Bacteria;p__Armatimonadota;c__Fimbriimonadia;o__Fimbriimonadales;f__Fimbriimonadaceae;g__;s__
OTU_997	0	0	0	0	0	0	0	5.34293e-05	3.56195e-05	0	5.34293e-05	0.000160288	0	0	0	0	0	0	0	0	0	1.78098e-05	0	1.78098e-05	0	0	1.78098e-05	0	0	0	0	3.56195e-05	0	0	1.78098e-05	0	k__Bacteria;p__Proteobacteria;c__Alphaproteobacteria;o__Rhodobacterales;f__Rhodobacteraceae
OTU_998	0	0	0	0	0	0	0	0	3.56195e-05	0	0	0	0	0	0	0	0	0	0	0	0	0.000178098	0	0	0	0	0	0	1.78098e-05	0	0	0	0	0	0	0	k__Bacteria
OTU_999	0	0	0	0	0	0	0	0	0	0.000160288	0	0	0	0	0	0	0	0	0	0	0	0	0	0	0	0	0	0	0	0	0	0	0	0	0	0	k__Bacteria
OTU_1000	0	0	0	0	8.90488e-05	0	0	0	0	7.1239e-05	0	0	0	0	0	0	0	0	0	0	0	0	0	3.56195e-05	1.78098e-05	0	5.34293e-05	0	1.78098e-05	3.56195e-05	7.1239e-05	3.56195e-05	0	0	0	0	k__Bacteria;p__Proteobacteria;c__Alphaproteobacteria;o__Rhizobiales;f__unidentified_Rhizobiales;g__Nordella;s__
OTU_1001	0	0	0	0	0.000142478	0	7.1239e-05	0	0	0	0	0	0	0	0	1.78098e-05	0	0	8.90488e-05	0	0	0	0	0	0	1.78098e-05	0	0	0	7.1239e-05	0.000213717	1.78098e-05	0	0	0	0	k__Bacteria;p__Proteobacteria;c__Alphaproteobacteria;o__Sphingomonadales;f__Sphingomonadaceae;g__Novosphingobium
OTU_1002	0	0	0	0	3.56195e-05	0	0	0	0	0	0	0	0	0	0	0	0	0	5.34293e-05	0	0	0	0	0	0	0	0	0	0	0	0.000178098	0	0	0	0	0	k__Bacteria;p__Actinobacteria;c__unidentified_Actinobacteria;o__Frankiales;f__Nakamurellaceae;g__Nakamurella;s__
OTU_1003	0	0	0	0	0.000267146	0	0	0	0	0	0	0	0	0	0	0	0	0	5.34293e-05	0	0	0	0	0	0	0	0	0	0	7.1239e-05	0.000213717	3.56195e-05	0	0	3.56195e-05	0	k__Bacteria;p__Actinobacteria;c__unidentified_Actinobacteria;o__Propionibacteriales;f__Nocardioidaceae;g__Nocardioides
OTU_1004	0	0	3.56195e-05	3.56195e-05	0	0	7.1239e-05	0	0	0	0	0	0	0	0	3.56195e-05	0	0	0	0	0	1.78098e-05	0	0	0	0	1.78098e-05	0	0	0	0	0	0	3.56195e-05	3.56195e-05	0	k__Bacteria;p__Cyanobacteria;c__Vampirivibrionia;o__Gastranaerophilales;f__;g__;s__
OTU_1005	0	0	0	0	0	0	0	0	5.34293e-05	0	0	0	0	0	0	0	0	0	0	0	1.78098e-05	0	0	1.78098e-05	3.56195e-05	0	0	0	1.78098e-05	0	7.1239e-05	3.56195e-05	0	0	0	0	k__Bacteria;p__Proteobacteria;c__Gammaproteobacteria;o__Nitrosococcales;f__Methylophagaceae;g__Methylophaga;s__Methylophaga_nitratireducenticrescens
OTU_1006	0	0	0	0	0	0	0	0	0	0	0	0	0	0	3.56195e-05	0	3.56195e-05	0	0	0	0	0.000178098	0	0	0	0	0	0	0.000160288	0	0	0	0	0	0	0	k__Bacteria;p__Firmicutes;c__Clostridia;o__Lachnospirales;f__Lachnospiraceae;g__Marvinbryantia;s__
OTU_1007	0	0	0	0	0	0	0	0	5.34293e-05	0	0	0	0	0	0	1.78098e-05	0	0	0	0	3.56195e-05	0	0	0	1.78098e-05	3.56195e-05	3.56195e-05	0	5.34293e-05	3.56195e-05	3.56195e-05	1.78098e-05	0	0	5.34293e-05	0	k__Bacteria;p__unidentified_Bacteria;c__Bacteroidia;o__Chitinophagales;f__Saprospiraceae;g__;s__
OTU_1008	7.1239e-05	0	0	0	0	0	0	0	0	0.000106859	0	7.1239e-05	0	0	5.34293e-05	0	0	0	0	0	0	0	0	0	0	0	0	0	0	3.56195e-05	0	0	0	0	0	0	k__Bacteria;p__Chloroflexi;c__Ktedonobacteria;o__Ktedonobacterales;f__Ktedonobacteraceae;g__JG30a-KF-32;s__
OTU_1009	0	0	0	0	5.34293e-05	0	0	0	0	0.000160288	0	0	0	0	0	0	0	0	0	3.56195e-05	0	0	0	8.90488e-05	3.56195e-05	0	3.56195e-05	0	0	0	3.56195e-05	0	0	0	0	0	k__Bacteria;p__Chloroflexi;c__Ktedonobacteria;o__Ktedonobacterales;f__JG30-KF-AS9;g__;s__
OTU_1010	3.56195e-05	0	0	0	0	3.56195e-05	0	0	0	1.78098e-05	0	0	0	0	0	0	0	0	0	0	0	0	0	0	0	0	0	0	0	0	0	0	0.000142478	3.56195e-05	0	0	k__Bacteria;p__Actinobacteriota;c__Coriobacteriia;o__Coriobacteriales;f__Eggerthellaceae;g__Enterorhabdus;s__
OTU_1011	0	0	0	0	0.000106859	0	0	0	0	0.000124668	0	0	0	0	5.34293e-05	0	0	0	0	0	0	0	0	3.56195e-05	5.34293e-05	1.78098e-05	1.78098e-05	0	3.56195e-05	7.1239e-05	3.56195e-05	0	0	0	0	0	k__Bacteria;p__Verrucomicrobiota;c__Verrucomicrobiae;o__Chthoniobacterales;f__Chthoniobacteraceae;g__Candidatus_Udaeobacter;s__
OTU_1012	0	0	0	1.78098e-05	0	0	7.1239e-05	0	0	3.56195e-05	1.78098e-05	7.1239e-05	0	0	0	0	0	0	0	0	0	0	0	5.34293e-05	0	0	0	0	0	0	0	0	0	0	0	0	k__Bacteria;p__Bacteroidota;c__Bacteroidia;o__Chitinophagales;f__Chitinophagaceae;g__Sediminibacterium;s__
OTU_1013	0	0	0	0	0	0	0	0.000106859	0	0	0	0	0	0	0	0	0	0.000124668	0	1.78098e-05	0	0	0	0	0	0	0	0	0	0.000213717	3.56195e-05	3.56195e-05	0	0	0	0	k__Bacteria;p__unidentified_Bacteria;c__Saccharimonadia;o__Saccharimonadales
OTU_1014	0	0	0	0	0	0	0	0	0.000106859	0	0	0	0	0	0	0	0	0	0	0	8.90488e-05	0	0	0	0	0	0	0	0	0	0	0	0	0	0	0	k__Bacteria;p__Elusimicrobiota;c__Lineage_IIa;o__;f__;g__;s__
OTU_1015	0	0	0	0	0	0	0	0	0	0	0.000142478	0	0	0	0	0	0	0	0	0	0	0	8.90488e-05	0	0	0	0	0	0	0	0	0	0	0	7.1239e-05	0	k__Bacteria;p__Bacteroidota;c__Bacteroidia;o__Bacteroidales;f__Muribaculaceae;g__;s__
OTU_1016	0	3.56195e-05	0	0	0	0	0	0	7.1239e-05	7.1239e-05	0	7.1239e-05	0	0	0	0	0	0	1.78098e-05	1.78098e-05	5.34293e-05	0	0	8.90488e-05	0	0	0	0	0	0	1.78098e-05	0	0	0	0	0	k__Bacteria;p__Chloroflexi;c__Ktedonobacteria;o__Ktedonobacterales;f__JG30-KF-AS9;g__;s__
OTU_1017	0	0	0	0	3.56195e-05	0	0	0	0	3.56195e-05	0	0	0	0	0	0	0	0	0	0	0	0	0	3.56195e-05	3.56195e-05	0	5.34293e-05	0	0	0	0	0	0	0	0	0	k__Bacteria;p__Acidobacteriota;c__Subgroup_22;o__;f__;g__;s__
OTU_1018	0	0	0	1.78098e-05	0	3.56195e-05	5.34293e-05	0	0	0	1.78098e-05	0	0	0	0	0	0	0	0.000160288	0	0	3.56195e-05	0	0	0	0	3.56195e-05	0	3.56195e-05	0	0.000178098	0	0	0	0	0	k__Bacteria;p__Bacteroidota;c__Bacteroidia;o__Bacteroidales;f__Rikenellaceae;g__Alistipes
OTU_1019	0	0	0	0	0.000267146	0	0	0	0	0	0	0	0	0	0	0	0	0	0	0	0	0	0	0	0	0	0	0	0	0	0	0	0	0	0	0	k__Bacteria;p__Proteobacteria
OTU_1020	0	0	0	0	5.34293e-05	0	7.1239e-05	0	0	8.90488e-05	0	0	0	0	0	5.34293e-05	0	0	3.56195e-05	0	0	0	0	5.34293e-05	1.78098e-05	0	0	0	1.78098e-05	0	0.000124668	0	0	0	0	0	k__Bacteria;p__Proteobacteria;c__Alphaproteobacteria;o__Caulobacterales;f__Caulobacteraceae;g__Phenylobacterium;s__
OTU_1021	0	0	0	0	8.90488e-05	0	0	0	0	0.000106859	0	0	0	0	0	0	0	0	0	0	0	0	0	3.56195e-05	1.78098e-05	1.78098e-05	1.78098e-05	0	3.56195e-05	1.78098e-05	3.56195e-05	0	0	0	1.78098e-05	0	k__Bacteria;p__Latescibacterota;c__;o__;f__;g__;s__
OTU_1022	0	0	0	0	0	0	0	0	0	0	0	0	0	0	0.000160288	0	0	0	0	0	0	0	0	0	0	0	0	0	0	0	0	0	0	0	0	0	k__Bacteria
OTU_1023	0.000231527	0	0	0	0	0	0	0	0	0	0	0	0	0	0	0	0	0	0	0	0	0	0	0	0	0	0	0	0	0	3.56195e-05	0	0	0	0	1.78098e-05	k__Bacteria;p__Campylobacterota;c__Campylobacteria;o__Campylobacterales;f__Helicobacteraceae;g__Helicobacter;s__Helicobacter_bilis
OTU_1024	0	0	0	0	0	0	0	0	0	0	0	0	0	0	0.000160288	0	0	0	0	0	0	0	0	0	0	0	0	0	0	0	0	0	0	0	0	0	k__Bacteria
OTU_1025	0	0	0	0	0	0	0	0	8.90488e-05	3.56195e-05	0	0	0	0	0	0	0	1.78098e-05	0	0	0	0	0	0	0	0	0	0	0	0	0	0	0	0	0	0	k__Bacteria;p__Chloroflexi;c__Ktedonobacteria;o__Ktedonobacterales;f__Ktedonobacteraceae;g__HSB_OF53-F07;s__
OTU_1026	0	0	0	0	0	0	1.78098e-05	0	0	3.56195e-05	5.34293e-05	5.34293e-05	0	0	0	0	0	0	0	0	0	5.34293e-05	0	5.34293e-05	0	0	0	0	0	0	0	0	0	0	0	0	k__Bacteria;p__Bacteroidota;c__Ignavibacteria;o__Ignavibacteriales;f__Ignavibacteriaceae;g__Ignavibacterium
OTU_1027	0	0	0	0	0	0	0	1.78098e-05	3.56195e-05	0	0	0	0	0	0	0	0	1.78098e-05	0	0	0	0	0	0	0	0	0	0	0	0.000178098	7.1239e-05	0	0	0	0	0	k__Bacteria;p__unidentified_Bacteria;c__Verrucomicrobiae;o__Pedosphaerales;f__Pedosphaeraceae;g__;s__
OTU_1028	5.34293e-05	0	3.56195e-05	3.56195e-05	0	0	0	0	0	5.34293e-05	8.90488e-05	0	0	0	0	0	0	0	0	0	0	0	0	0	0	0	0	0	0	5.34293e-05	0	0	0	0	0	0	k__Bacteria;p__Desulfobacterota;c__Desulfuromonadia;o__Geobacterales;f__Geobacteraceae;g__Trichlorobacter;s__
OTU_1029	0.000160288	0	0	0	0	0	0	0	0	0	0	0	0	0	0.000178098	0	0	0	0	0	0	0	0	3.56195e-05	0	0	0	0	0	0	0	0	0	0	0	0	k__Bacteria;p__Proteobacteria;c__Gammaproteobacteria;o__unidentified_Gammaproteobacteria;f__unidentified_Gammaproteobacteria;g__Acidibacter;s__
OTU_1030	0	0	0	0	0	0	0	0	0	8.90488e-05	0	0	0	0	0	0	0	0	0	0	0	0	0	0	0	0	5.34293e-05	0	0	3.56195e-05	0	1.78098e-05	0	0	1.78098e-05	0	k__Bacteria;p__Kapabacteria;c__unidentified_Kapabacteria;o__Kapabacteriales;f__;g__;s__
OTU_1031	0	0	0	0	1.78098e-05	0	0	0	0	1.78098e-05	0	0	0	0	0	0	0	0.000124668	0	0	0	0	0	0	0	0	0	0	0	0.000124668	0	0	0	0	0	0	k__Bacteria;p__unidentified_Bacteria;c__Verrucomicrobiae;o__Pedosphaerales;f__Pedosphaeraceae;g__;s__
OTU_1032	0	0	0	0	0.000124668	0	0.000213717	0	1.78098e-05	0	0	0	0	0	0	0.000124668	0	1.78098e-05	0.000124668	0	0	0	0	3.56195e-05	8.90488e-05	0	8.90488e-05	0	0	5.34293e-05	0.000160288	1.78098e-05	0	0	0	0	k__Bacteria;p__Proteobacteria;c__Gammaproteobacteria;o__Xanthomonadales;f__Xanthomonadaceae
OTU_1033	0	0	0	0	0	0	0	0	0	0	0	0	0	0	0	0	0	7.1239e-05	1.78098e-05	0	0	0	0	0	0	0	0	0	0	8.90488e-05	0	0	0	0	0	0	k__Bacteria;p__Actinobacteriota;c__Acidimicrobiia;o__IMCC26256;f__;g__;s__
OTU_1034	3.56195e-05	0	0	0	0	1.78098e-05	0	0	0	0	0	0	0	0	0	0	0	0	0	0	0	0	0	0	0	0	0	0	0	0	0	0	7.1239e-05	0.000106859	0	1.78098e-05	k__Bacteria;p__unidentified_Bacteria;c__Alphaproteobacteria;o__Rhodospirillales;f__;g__;s__
OTU_1035	0	0	0	0	0	0	0	0	3.56195e-05	0	0	0	0	0	0	0	0	0	0	0	7.1239e-05	0	0	5.34293e-05	5.34293e-05	5.34293e-05	1.78098e-05	0	1.78098e-05	0	7.1239e-05	0	0	0	5.34293e-05	0	k__Bacteria;p__Bacteroidota;c__Bacteroidia;o__Flavobacteriales;f__Flavobacteriaceae;g__Arenibacter;s__
OTU_1036	0	0	0	0	5.34293e-05	0	0	0	0	0	0	0	0	0	0	0	0	0	0	0	0	0	0	7.1239e-05	0	0	0	1.78098e-05	0	5.34293e-05	0	0	0	0	0	0	k__Bacteria;p__Proteobacteria
OTU_1037	0	0	0	0	8.90488e-05	0	0	0	0	7.1239e-05	0	0.000267146	0	0	0	0	0	0	0	0	0	0	0	0.000320576	0	0	1.78098e-05	0	0	5.34293e-05	3.56195e-05	1.78098e-05	0	0	0	0	k__Bacteria;p__Chloroflexi;c__TK10;o__unidentified_TK10;f__unidentified_TK10;g__unidentified_TK10;s__bacterium_Ellin6519
OTU_1038	0	0	0	0	0	0	0	0	0	0	0	0	0	0	0	0	0	0	0	0	0	0	0	0	0.000249337	0	0	0	0	0	0	0	0	0	3.56195e-05	0	k__Bacteria;p__Bacteroidota;c__Bacteroidia;o__Sphingobacteriales;f__Sphingobacteriaceae;g__Pseudopedobacter;s__Pseudopedobacter_beijingensis
OTU_1039	0	0	0	0	0	0	0	0	0	0	0	0.000231527	0	0	0	0	0	0	0	0	0	0	0	0.000106859	0	0	0	0	0	0	0	0	0	0	0	0	k__Bacteria;p__Chloroflexi;c__Ktedonobacteria;o__Ktedonobacterales;f__Ktedonobacteraceae
OTU_1040	1.78098e-05	0	5.34293e-05	0	0	0	0	0	0	0	8.90488e-05	0	0	3.56195e-05	0	5.34293e-05	7.1239e-05	0	0	0	0	3.56195e-05	0	0	0	7.1239e-05	0.000106859	1.78098e-05	5.34293e-05	0	0	0	0	1.78098e-05	1.78098e-05	0	k__Bacteria;p__unidentified_Bacteria;c__Clostridia;o__Oscillospirales;f__Ruminococcaceae;g__unidentified_Ruminococcaceae;s__[Clostridium]_leptum
OTU_1041	0	0	0	0	0	0	0	7.1239e-05	0	0	0	0	0	0	0	0	0	0	0	3.56195e-05	0	0	0	0	0	0	0	0	0	0	0.000213717	8.90488e-05	0	0	0	0	k__Bacteria;p__unidentified_Bacteria;c__Bacteroidia;o__Chitinophagales;f__Chitinophagaceae;g__;s__
OTU_1042	0	0	0	0.000106859	3.56195e-05	0	0	0	0	0	0	0	0	0	0	0	0	0	0	0	0	0	0	0	0	0	0	0	0	0	0	0	0	0	0	0	k__Bacteria
OTU_1043	0.000142478	0	5.34293e-05	1.78098e-05	0	5.34293e-05	3.56195e-05	0	0	0	3.56195e-05	0	0	0	0.000249337	3.56195e-05	3.56195e-05	0	0	0	0	1.78098e-05	0	0	0	0	1.78098e-05	0	7.1239e-05	0	0	0	7.1239e-05	3.56195e-05	0	0	k__Bacteria;p__Bacteroidota;c__Bacteroidia;o__Bacteroidales;f__Muribaculaceae;g__;s__
OTU_1044	0	0	0	0	0	0.000178098	0	0	0	0	0	0	0	0	0	0	0	0	0	0	0	0	0	0	0	0	0	0	0	0	0	0	1.78098e-05	0	0	0	k__Bacteria;p__Actinobacteria;c__unidentified_Actinobacteria;o__Actinomycetales;f__Actinomycetaceae;g__Flaviflexus;s__
OTU_1045	0	0	0	0	0	0	0	0	0	0	0.000106859	0	0	0	0	0	0	0	0	0	0	0	7.1239e-05	0	0	0	0	0	0	0	0	0	0	0	7.1239e-05	0	k__Bacteria;p__Firmicutes;c__Clostridia;o__Oscillospirales;f__UCG-010;g__;s__
OTU_1046	0	0	0	0	0	0	3.56195e-05	0	0	5.34293e-05	1.78098e-05	0	0	0	0	5.34293e-05	0	0	0	8.90488e-05	0	0	0	7.1239e-05	1.78098e-05	0	7.1239e-05	0	0	1.78098e-05	0	0.000249337	0	0	0	0	k__Bacteria;p__Proteobacteria;c__Alphaproteobacteria;o__Rhizobiales;f__Hyphomicrobiaceae;g__Hyphomicrobium
OTU_1047	0	0	0	0	0	0	0	0	1.78098e-05	0	0	0	0	0	0	0	0	0.000106859	3.56195e-05	0	3.56195e-05	0	0	0	0	0	0	0	0	0.000302766	7.1239e-05	0	0	0	0	0	k__Bacteria;p__Bacteroidota;c__Bacteroidia;o__Sphingobacteriales;f__CWT_CU03-E12;g__;s__
OTU_1048	0	0	0	0	0	0	0	0	0	0	0	0	0	0	0	0	0	0	0	3.56195e-05	0	0	0	0	0	3.56195e-05	0	0	0	0	0	0.000160288	0	0	0	0	k__Bacteria;p__Firmicutes;c__Bacilli;o__Bacillales;f__Planococcaceae;g__Domibacillus
OTU_1049	0.000445244	0	0	0	0	0	0	0	0	0	0	3.56195e-05	0	0	0.000552102	0	0	0	0	0	0	0	0	0.000142478	0	0	0	0	0	0	0	0	0	0	0	0	k__Bacteria;p__Acidobacteriota;c__Acidobacteriae;o__Subgroup_2;f__;g__;s__
OTU_1050	0.000160288	0	0.000142478	0.000374005	0	5.34293e-05	0.000249337	0	1.78098e-05	0	0.000356195	0	0	5.34293e-05	7.1239e-05	0.000106859	0.000249337	0	0	0	0	0.000284956	1.78098e-05	0	0	8.90488e-05	0.000587722	3.56195e-05	0.000374005	0	5.34293e-05	0	1.78098e-05	1.78098e-05	0.000124668	0.000124668	k__Bacteria;p__unidentified_Bacteria;c__Clostridia;o__Oscillospirales;f__Oscillospiraceae;g__;s__
OTU_1051	0	0	1.78098e-05	0	1.78098e-05	0	0	0	7.1239e-05	0.000142478	0	0	0	0	0	0	0	0	3.56195e-05	0	3.56195e-05	0	0	0	1.78098e-05	0	0	0	0	0	0	0	0	0	0	0	k__Bacteria
OTU_1052	0	0	0	0	0.000124668	0	0	1.78098e-05	0	3.56195e-05	0	0	0	0	0	0	0	1.78098e-05	3.56195e-05	0	0	0	0	0	0	0	0	0	0	0	0.000124668	0	0	0	0	0	k__Bacteria;p__Proteobacteria;c__Alphaproteobacteria;o__Paracaedibacterales;f__Paracaedibacteraceae;g__Candidatus_Paracaedibacter;s__
OTU_1053	0	0	0	3.56195e-05	0	0	0	0	0	0	0	0	0	7.1239e-05	0	0	0	1.78098e-05	0	0	0	0	0	0	0	0	1.78098e-05	0	0	1.78098e-05	3.56195e-05	5.34293e-05	0	0	0	0	k__Bacteria
OTU_1054	0	0	0	0	0	0	0	0	7.1239e-05	0	0	0	0	0	0	0	0	0	0	0	0	0	0	0	0	0	0	0.000178098	0	0	0	0	0	0	0	0	k__Bacteria;p__Bacteroidota;c__Bacteroidia;o__Bacteroidales;f__Dysgonomonadaceae;g__Petrimonas;s__
OTU_1055	0	0	3.56195e-05	0	0	0	0	0	0	0	0	0	0	0	0	0	0	5.34293e-05	0	0	0	0	0	1.78098e-05	0	0	0	0	0	0.000142478	0	1.78098e-05	0	0	0	0	k__Bacteria;p__Firmicutes;c__Sulfobacillia;o__Sulfobacillales;f__Sulfobacillaceae;g__Sulfobacillus;s__
OTU_1056	0.000160288	0	0	0	0	0	0	0	0	0	0	7.1239e-05	0	0	8.90488e-05	0	0	0	0	0	0	0	0	0	1.78098e-05	0	0	0	0	0	0	0	0	0	0	0	k__Bacteria
OTU_1057	0.000106859	0	0	0	0	0	0	0	0	0	0	0	0	0	5.34293e-05	0	0	0	0	0	0	1.78098e-05	0	0	0	0	0	0	0	0	0	0	1.78098e-05	0	0	7.1239e-05	k__Bacteria;p__Actinobacteriota;c__Coriobacteriia;o__Coriobacteriales;f__Eggerthellaceae;g__Enterorhabdus;s__
OTU_1058	0	0	0	0	0	0	0	0	0	0	0.000142478	0	0	0	0	0	0	0	0	0	0	0	8.90488e-05	0	0	0	0	0	0	0	0	0	0	0	0.000106859	0	k__Bacteria;p__Firmicutes;c__Negativicutes;o__Veillonellales-Selenomonadales;f__Selenomonadaceae
OTU_1059	0	0	0	0	0	0	0	0	0	0	0	0	0	0	0	0	0	3.56195e-05	0	0	0	0	0	0	0	0	0	0	0	0.000142478	0	0	0	0	0	0	k__Bacteria;p__Spirochaetota;c__Spirochaetia;o__Spirochaetales;f__Spirochaetaceae;g__Spirochaeta_2
OTU_1060	0	0	0	0	0	0	0	0	0.000106859	0	0	0	0	0	0	0	0	1.78098e-05	1.78098e-05	0	3.56195e-05	0	0	0	0	0	0	0	0	0	8.90488e-05	0	0	0	1.78098e-05	0	k__Bacteria
OTU_1061	0.000142478	0	0.000178098	8.90488e-05	0	1.78098e-05	0	0	0	0	0	0	0	0.000106859	3.56195e-05	3.56195e-05	7.1239e-05	0	0	0	0	5.34293e-05	0	0	0	8.90488e-05	3.56195e-05	0	8.90488e-05	0	0	0	3.56195e-05	7.1239e-05	0	0	k__Bacteria;p__Bacteroidota;c__Bacteroidia;o__Bacteroidales;f__Muribaculaceae;g__;s__
OTU_1062	0	0	0	0	0	0	0	3.56195e-05	8.90488e-05	0	0	0	0	0	0	0	0	0	0.000178098	0	0	0	0	0	0	0	0	0	0	5.34293e-05	0.000445244	0	0	0	0	0	k__Bacteria;p__WPS-2;c__;o__;f__;g__;s__
OTU_1063	0	0	0	0	0.000142478	0	0	0	0	1.78098e-05	0	0	0	0	0	0	0	0	0	0	0	0	0	3.56195e-05	1.78098e-05	5.34293e-05	0	0	0	5.34293e-05	8.90488e-05	3.56195e-05	0	0	1.78098e-05	0	k__Bacteria;p__Actinobacteriota;c__Thermoleophilia;o__Gaiellales;f__Gaiellaceae;g__Gaiella;s__
OTU_1064	0	0	0	0	5.34293e-05	0	0	0	0	0	0	0	0	0	0	0	0	0	5.34293e-05	0	0	0	0	0	0	0	0	0	0	0	0.000124668	0	0	0	0	0	k__Bacteria;p__NB1-j;c__;o__;f__;g__;s__
OTU_1065	0	0	0	0	8.90488e-05	0	0	0	0	0	0	0	0	0	0	0	0	0	0	0	0	0	0	0	0	0	0	0	0	0	0.000106859	0	0	0	0	0	k__Bacteria;p__unidentified_Bacteria;c__Saccharimonadia;o__Saccharimonadales;f__Saccharimonadaceae;g__TM7a;s__
OTU_1066	8.90488e-05	0	0	0	0	0	0	0	0	0	1.78098e-05	0	0	1.78098e-05	0	0	0	0	0	0	0	1.78098e-05	0	0	0	0	3.56195e-05	5.34293e-05	1.78098e-05	0	0	0	0	0	0	0	k__Bacteria;p__Firmicutes;c__Clostridia;o__Oscillospirales;f__Ruminococcaceae;g__Anaerotruncus;s__
OTU_1067	8.90488e-05	0	0	0	0	1.78098e-05	0	0	0	0	3.56195e-05	0	0	0	0	0	0	0	0	0	0	0	1.78098e-05	0	0	0	0	0	0	0	0	0	7.1239e-05	0	3.56195e-05	0	k__Bacteria;p__Bacteroidota;c__Bacteroidia;o__Bacteroidales;f__Rikenellaceae;g__Alistipes;s__
OTU_1068	0	0	0	0	0	0	0	0	0	0	0.000124668	0	0	0	3.56195e-05	0	0	0	0	0	0	0	3.56195e-05	0	0	0	0	0	0	0	3.56195e-05	0	0	0	7.1239e-05	0	k__Bacteria;p__Bacteroidota;c__Bacteroidia;o__Bacteroidales;f__Rs-E47_termite_group;g__;s__
OTU_1069	0	0	0	0	8.90488e-05	0	0	0	0	0.000249337	0	5.34293e-05	0	0	0	0	0	0	0	0	0	0	0	0.000249337	3.56195e-05	0	1.78098e-05	0	1.78098e-05	0.000231527	3.56195e-05	0.000213717	0	0	0	0	k__Bacteria;p__unidentified_Bacteria;c__Acidobacteriae;o__Acidobacteriales;f__Acidobacteriaceae_(Subgroup_1);g__;s__
OTU_1070	0	0	0	0	0	0	0	0	0	0	0	0	0	0	0	3.56195e-05	0	0	0	0	0	1.78098e-05	0	0	0	3.56195e-05	0	8.90488e-05	0	0	0	0	0	0	0	0	k__Bacteria;p__Firmicutes;c__Bacilli;o__Bacillales;f__Bacillaceae;g__Bacillus;s__[Bacillus]_thermocloacae
OTU_1071	1.78098e-05	0	3.56195e-05	7.1239e-05	0	0	0	0	0	0	7.1239e-05	0	0	0	0	0	1.78098e-05	0	0	0	0	1.78098e-05	0	0	0	3.56195e-05	0	0	0	0	0	0	0	0	0	0	k__Bacteria;p__Bacteroidota;c__Bacteroidia;o__Bacteroidales;f__Muribaculaceae;g__;s__
OTU_1072	0	0	3.56195e-05	0	3.56195e-05	0	0.000106859	0	0	0	0	0	0	0	0	8.90488e-05	0	0	0	0	0	0	0	3.56195e-05	3.56195e-05	3.56195e-05	0	0	1.78098e-05	3.56195e-05	0	3.56195e-05	0	0	0	0	k__Bacteria;p__Proteobacteria;c__Alphaproteobacteria;o__Azospirillales;f__Azospirillaceae;g__Skermanella;s__
OTU_1073	0	0	0	0	8.90488e-05	0	3.56195e-05	0	0	0.000124668	0	0	0	0	0	0	0	0	0	0	0	0	0	0	0	0	1.78098e-05	0	0	5.34293e-05	0.000142478	5.34293e-05	0	0	0	0	k__Bacteria;p__Proteobacteria;c__Gammaproteobacteria;o__Burkholderiales;f__SC-I-84;g__;s__
OTU_1074	5.34293e-05	0	0.000106859	5.34293e-05	0	0	0	0	0	0	0	0	0	1.78098e-05	3.56195e-05	0	0	0	0	0	0	0	0	0	0	7.1239e-05	0	0	1.78098e-05	0	0	0	0	5.34293e-05	0	0	k__Bacteria;p__Firmicutes;c__Clostridia;o__Lachnospirales;f__Lachnospiraceae;g__Blautia;s__Lachnospiraceae_bacterium_28-4
OTU_1075	0	0	0	0	0	0	0	0	0	0	0	0	0	0	0.000160288	0	0	0	0	0	0	0	0	0	0	0	0	0	0	0	0	0	0	0	0	0	k__Bacteria
OTU_1076	0	0	5.34293e-05	0	1.78098e-05	0	3.56195e-05	0	3.56195e-05	0	0	0	0	0	0	0	0	3.56195e-05	5.34293e-05	0	3.56195e-05	3.56195e-05	0	0	0	0	5.34293e-05	0	5.34293e-05	5.34293e-05	0	0.000124668	0	0	0	0	k__Bacteria;p__Proteobacteria;c__Gammaproteobacteria;o__Pseudomonadales;f__Pseudomonadaceae;g__Azotobacter;s__Azotobacter_chroococcum
OTU_1077	0	0	0	0	0.000195907	0	0	0	0	0.000106859	1.78098e-05	0.000178098	0	0	0	0	0	0	7.1239e-05	3.56195e-05	0	0	0	0.000106859	0	5.34293e-05	0	0	0	0	0	0	0	0	0	0	k__Bacteria
OTU_1078	0	5.34293e-05	1.78098e-05	0	0	0	7.1239e-05	3.56195e-05	3.56195e-05	0	0.000106859	8.90488e-05	0	0	0	0	0	0	0	0	0	0	0	7.1239e-05	0	0	0	0	0	0	0	0	0	0	0	0	k__Bacteria;p__Bacteroidota;c__Bacteroidia;o__Cytophagales
OTU_1079	0	0	0	0	0	0.000178098	0	0	0	0	0	0	0	0	0	0	0	0	0	0	0	0	0	0	0	0	0	0	0	0	0	0	0	3.56195e-05	0	0	k__Bacteria;p__Actinobacteria;c__unidentified_Actinobacteria;o__Actinomycetales;f__Actinomycetaceae;g__F0332;s__
OTU_1080	5.34293e-05	0	1.78098e-05	0.000106859	0	0	0	3.56195e-05	0	0	0.000338385	0	0	1.78098e-05	3.56195e-05	0	0.000124668	0	0	0	0	0.000106859	0	0	0	3.56195e-05	7.1239e-05	0	0.000267146	0	0	0	0	5.34293e-05	3.56195e-05	0	k__Bacteria;p__unidentified_Bacteria;c__Clostridia;o__Oscillospirales;f__Ruminococcaceae;g__;s__
OTU_1081	0	0	0	0	0.000284956	0	0	0	0	3.56195e-05	0	0	0	0	0	0	0	0	0	0	0	0	0	0	0	0	0	0	0	0	0	0	0	0	0	0	k__Bacteria;p__Proteobacteria;c__Alphaproteobacteria;o__Rickettsiales;f__Mitochondria
OTU_1082	0	0	1.78098e-05	3.56195e-05	0	0	7.1239e-05	0	0	0	0	0	0	0	0	8.90488e-05	0	0	0	0	0	0	0	0	0	0	0.000231527	0	0	0	0	0	0	0	0	0	k__Bacteria
OTU_1083	0	0	0	0	0	0	0	0	0	0	0	0	0	0	0.000178098	0	0	0	0	0	0	0	0	0	0	0	0	0	0	0	0	0	0	0	0	0	k__Bacteria
OTU_1084	0	0	1.78098e-05	0	0	0	5.34293e-05	1.78098e-05	0	0	0	0	0	0	0	1.78098e-05	0	0	0	3.56195e-05	0	0	0	0	0	0	0	0	0	0	0	0	0	0	0	1.78098e-05	k__Bacteria
OTU_1085	0	0	0	0	3.56195e-05	0	0	0	0	0.000106859	0	0	0	0	0	0	0	0	0	0	0	0	0	0	0	0	1.78098e-05	0	3.56195e-05	1.78098e-05	5.34293e-05	1.78098e-05	0	0	1.78098e-05	0	k__Bacteria;p__unidentified_Bacteria;c__unidentified_Bacteria;o__Gemmatimonadales;f__Gemmatimonadaceae;g__;s__
OTU_1086	0	0	0	0	0	0	0	0.000142478	0	0	0	0	0	0	0	0	0	0	0	0	0	0	0	0	0	0	0	0	0	0	0	1.78098e-05	0	0	0	0	k__Bacteria
OTU_1087	0	0	0	0	0.000124668	0	0	0	0	3.56195e-05	0	0	0	0	0	0	0	0	7.1239e-05	0	0	0	0	0	0	0	0	0	0	0	0.000195907	0	0	0	0	0	k__Bacteria;p__Bdellovibrionota;c__Bdellovibrionia;o__Bdellovibrionales;f__Bdellovibrionaceae;g__Bdellovibrio;s__
OTU_1088	0	0	3.56195e-05	3.56195e-05	0	0	0	0	0	0	0	0	0	0	0	0	0	0	0	0	0	0	0	0	0	0.000213717	0	0	0	0	1.78098e-05	0	0	0	0	0	k__Bacteria;p__Deinococcota;c__Deinococci;o__Deinococcales;f__Trueperaceae;g__Truepera;s__
OTU_1089	0.000356195	0	0	0	0	0	0	0	0	0	0	0	0	0	1.78098e-05	0	0	0	0	0	0	0	0	0	0	0	0	0	0	0	0	0	3.56195e-05	5.34293e-05	0	0	k__Bacteria;p__Bacteroidota;c__Bacteroidia;o__Bacteroidales;f__Muribaculaceae;g__;s__
OTU_1090	0	0	0	0.000676771	0	0	0	0	0	0	1.78098e-05	0	0	0	0	0	0	0	0	0	0	0	0	0	0	0	1.78098e-05	0	0	0	0	0	0	0	0	0	k__Bacteria;p__Firmicutes;c__Bacilli;o__Bacillales;f__Planococcaceae;g__Planococcus
OTU_1091	0	0	0	1.78098e-05	3.56195e-05	0	1.78098e-05	0.000106859	0.000569912	8.90488e-05	0	3.56195e-05	0	0	0	1.78098e-05	0	5.34293e-05	0.000106859	7.1239e-05	0.000142478	0	0	7.1239e-05	0	3.56195e-05	0	0	0	5.34293e-05	0.000106859	0.000142478	0	0	1.78098e-05	0	k__Bacteria;p__Actinobacteria;c__unidentified_Actinobacteria;o__Frankiales;f__Acidothermaceae;g__Acidothermus;s__
OTU_1092	0	0	0	0	0.000178098	0	0	0	0	0	3.56195e-05	0	0	0	0	0	0	0	1.78098e-05	0	0	0	0	0	0	1.78098e-05	0	0	0	0	0.000124668	0	0	0	0	0	k__Bacteria;p__Bacteroidota;c__Bacteroidia;o__Cytophagales;f__Spirosomaceae;g__Dyadobacter;s__Dyadobacter_fermentans
OTU_1093	0	0	0	0	0.000160288	0	0	0	0	0	0	0	0	0	0	0	0	0	1.78098e-05	0	0	0	0	0	0	0	0	0	0	0	3.56195e-05	0	0	0	0	0	k__Bacteria;p__Actinobacteriota;c__Acidimicrobiia;o__IMCC26256;f__;g__;s__
OTU_1094	0	0	0	0	0	0	0	0	0	7.1239e-05	0	0	0	0	0	0	0	0	0	0	0	0	0	3.56195e-05	0	0	0	0	5.34293e-05	7.1239e-05	0	3.56195e-05	0	0	0	0	k__Bacteria;p__unidentified_Bacteria;c__Acidobacteriae;o__Acidobacteriales;f__;g__;s__
OTU_1095	0	0	0	0	3.56195e-05	0	3.56195e-05	0	0	3.56195e-05	0	0	0	0	0	0	0	0	0	0	0	0	0	0	1.78098e-05	0	3.56195e-05	0	1.78098e-05	5.34293e-05	5.34293e-05	0	0	0	1.78098e-05	0	k__Bacteria;p__unidentified_Bacteria;c__Vicinamibacteria;o__Vicinamibacterales;f__;g__;s__
OTU_1096	0	0	0	0	0	0	0	0	3.56195e-05	0	0	0.000142478	0	0	0	0	0	0	0	0	0	0	0	0.000106859	0	0	0	0	5.34293e-05	0	5.34293e-05	0	0	0	0	0	k__Bacteria;p__Actinobacteria;c__unidentified_Actinobacteria
OTU_1097	0.000160288	0	0	0	0	0	0	0	0	0	0	0	0	0	3.56195e-05	0	0	0	0	0	0	0	0	0	0	0	0	0	0	0	0	0	0	0	0	0	k__Bacteria;p__Chloroflexi;c__Ktedonobacteria;o__Ktedonobacterales;f__JG30-KF-AS9;g__;s__
OTU_1098	0.000178098	0	0	0	0	0	0	0	0	0	0	0	0	0	0	0	0	0	0	0	0	0	0	0	8.90488e-05	0	0	0	0	0	0	0	0	0	0	0	k__Bacteria
OTU_1099	0	0	0	0	5.34293e-05	0	0	0	1.78098e-05	0.000142478	3.56195e-05	0	0	0	0	0	0	3.56195e-05	0	0	3.56195e-05	0	0	0	0	0	1.78098e-05	0	0	1.78098e-05	5.34293e-05	0	0	0	0	0	k__Bacteria;p__Chloroflexi;c__Ktedonobacteria;o__Ktedonobacterales;f__JG30-KF-AS9;g__;s__
OTU_1100	0	0	0	0	0	0	0	0	0	5.34293e-05	0	0	1.78098e-05	0	0	0	0	1.78098e-05	3.56195e-05	1.78098e-05	0	0	0	8.90488e-05	0	0	0	0	0	1.78098e-05	0	0	0	0	0	0	k__Bacteria;p__Chloroflexi;c__Ktedonobacteria;o__Ktedonobacterales;f__JG30-KF-AS9;g__;s__
OTU_1101	1.78098e-05	0	0	3.56195e-05	0	0	0	0	0	0	0	0	0	1.78098e-05	5.34293e-05	1.78098e-05	0	0	5.34293e-05	0	0	5.34293e-05	1.78098e-05	0	0	0	1.78098e-05	1.78098e-05	0	0	3.56195e-05	0	0	0	0	0	k__Bacteria;p__Bacteroidota;c__Bacteroidia;o__Bacteroidales;f__Rikenellaceae;g__Alistipes;s__Alistipes_shahii
OTU_1102	0	1.78098e-05	0	0	0	0	0	0	0	0	0	0.000106859	0	0	0	0	0	0	0	0	0	0	0	0.000124668	0	0	0	0	0	0	0	0	0	0	0	0	k__Bacteria;p__Chloroflexi;c__Ktedonobacteria;o__Ktedonobacterales;f__Ktedonobacteraceae;g__1921-3;s__
OTU_1103	1.78098e-05	0	0	0	0	0	0	0	0	0	0	0	0	0	5.34293e-05	0	0	0	0	0	0	0	0	0	0	0	0	0.000231527	0	0	0	0	3.56195e-05	1.78098e-05	0	0	k__Bacteria
OTU_1104	0	0	1.78098e-05	0.000409624	0	0	0	0	0	0	0	0	0	0	0	0	0	0	0	0	0	0	0	0	0	0	0	0	0	0	0	0	0	0	0	0	k__Bacteria
OTU_1105	0	0	0	0	0	0	0	0	8.90488e-05	0	0	0	0	0	0	0	0	1.78098e-05	0	0	3.56195e-05	0	0	0	0	0	0	0	0	5.34293e-05	0	0	0	0	0	0	k__Bacteria;p__Proteobacteria;c__Gammaproteobacteria;o__Burkholderiales;f__Burkholderiaceae;g__Pandoraea;s__Pandoraea_thiooxydans
OTU_1106	3.56195e-05	3.56195e-05	0	3.56195e-05	0	0	0.000106859	1.78098e-05	0.000142478	3.56195e-05	7.1239e-05	0	0	0	0	0	0	3.56195e-05	0	0	0	5.34293e-05	0	0	0	0	0	0	0	7.1239e-05	0	0	0	0	0	0	k__Bacteria;p__Chloroflexi;c__AD3;o__;f__;g__;s__
OTU_1107	1.78098e-05	0	0	0	0	0	0	1.78098e-05	0	0	7.1239e-05	0	0	0	0	0	0	3.56195e-05	0	0	0	3.56195e-05	0	0	0	0	0	0	0	5.34293e-05	0	0	0	0	0	0	k__Bacteria;p__Cyanobacteria;c__Sericytochromatia;o__;f__;g__;s__
OTU_1108	0	1.78098e-05	0	0	0	0	0	0	0	0	0	0	0	0	0	0	0	0	0	0	0	0	0	0	0.000160288	0	0	0	0	0	0	0	0	0	0	0	k__Bacteria;p__Firmicutes;c__Bacilli;o__Bacillales;f__Planococcaceae;g__Lysinibacillus
OTU_1109	1.78098e-05	0	0	0	0	0	0	0	0	0	0	0	0.000160288	0	0	0	0	0	0	0	0	0	0	0	0	0	0	0	0	0	0	0	0	0	0	0	Unknown
OTU_1110	0	0	0	0	0	0	0	0	0.000142478	0	0	0	0	0	0	0	0	3.56195e-05	0	1.78098e-05	5.34293e-05	0	0	0	0	0	0	0	0	1.78098e-05	0	5.34293e-05	0	0	1.78098e-05	0	k__Bacteria;p__Myxococcota;c__Polyangia;o__Polyangiales;f__Polyangiaceae;g__Pajaroellobacter;s__
OTU_1111	0	0	0	0	0.000267146	0	0	0	0	0	0	0	0	0	0	0	0	0	0	0	0	0	0	0	0	0	0	0	0	0	0	0	0	0	0	0	k__Bacteria;p__unidentified_Bacteria;c__Alphaproteobacteria;o__Elsterales;f__;g__;s__
OTU_1112	0	0	0	0	0	0	0	0	0	0	0	0	0	0	0	0	0	7.1239e-05	0	0	0	0	0	0	0	0	0	0	0	0.000142478	0	0	0	0	0	0	k__Bacteria
OTU_1113	0	0	0	0	3.56195e-05	0	0	0	0	0.000142478	0	0	0	0	0	0	0	0	0	0	0	0	0	0	3.56195e-05	0	1.78098e-05	0	0	0	3.56195e-05	5.34293e-05	0	0	0	0	k__Bacteria;p__unidentified_Bacteria;c__Bacteroidia;o__Chitinophagales;f__Chitinophagaceae;g__unidentified_Chitinophagaceae;s__Flavihumibacter_sp_MC113
OTU_1114	0	0	0	0	0.000124668	0	0	0	0.000106859	0.000302766	3.56195e-05	1.78098e-05	0	0	0	0	0	1.78098e-05	0	0	1.78098e-05	0	0	0.000160288	0	5.34293e-05	1.78098e-05	0	3.56195e-05	0.000249337	0.000106859	0.000106859	0	0	3.56195e-05	0	k__Bacteria;p__unidentified_Bacteria;c__Acidobacteriae;o__Acidobacteriales;f__;g__;s__
OTU_1115	0.000178098	1.78098e-05	5.34293e-05	8.90488e-05	0	0	0	0	0	0	7.1239e-05	0	0	0	3.56195e-05	1.78098e-05	0	0	1.78098e-05	0	0	0.000195907	0	0	0	7.1239e-05	7.1239e-05	0	0.000106859	0	1.78098e-05	0	1.78098e-05	0	3.56195e-05	0	k__Bacteria
OTU_1116	0	0	0	0	0	0	0	0	0	0	0.000231527	0	0	0	0	0	0	0	0	0	0	0	3.56195e-05	0	0	0	0	0	0	0	0	0	0	0	0	0	k__Bacteria;p__Bacteroidota;c__Bacteroidia;o__Bacteroidales;f__Muribaculaceae;g__;s__
OTU_1117	0	0	0	0	0	0	0	0	0.000160288	0	0	0	0	0	0	0	0	0	0	0	3.56195e-05	0	0	0	0	0	0	0	0	0	0	0	0	0	0	0	k__Bacteria;p__Chlamydiae;c__unidentified_Chlamydiae;o__Chlamydiales;f__Parachlamydiaceae;g__Neochlamydia;s__endosymbiont_of_Naegleria_clarki
OTU_1118	0	0	0	0	3.56195e-05	0	0	0	0	8.90488e-05	0	0	0	0	0	0	0	0	0	0	0	0	0	0	0	1.78098e-05	5.34293e-05	0	3.56195e-05	7.1239e-05	0	0	0	0	5.34293e-05	0	k__Bacteria;p__Verrucomicrobiota;c__Verrucomicrobiae;o__Chthoniobacterales;f__Chthoniobacteraceae;g__Candidatus_Udaeobacter;s__
OTU_1119	0	0	0	0	0	0	0	0	0	0	0	0	0	0	0	5.34293e-05	3.56195e-05	0	0	0	0	0	0	0	0	0	0	0	0	0	0	0	0.000142478	0	0	0	Unknown
OTU_1120	0	0	0	0	5.34293e-05	0	0	0	0	0	0	0	0	0	0	1.78098e-05	0	0	0	0	0	0	0	1.78098e-05	0	0	0	0	1.78098e-05	0	0.000124668	0	0	0	0	0	k__Bacteria;p__unidentified_Bacteria;c__Alphaproteobacteria;o__;f__;g__;s__
OTU_1121	0	0	0	0	0.000213717	0	0	0	0	0	0	0	0	0	0	3.56195e-05	0	0	5.34293e-05	0	0	0	0	0	5.34293e-05	0	1.78098e-05	0	0	0	0.000213717	0	0	0	1.78098e-05	0	k__Bacteria;p__Acidobacteriota;c__Vicinamibacteria;o__Vicinamibacterales;f__Vicinamibacteraceae;g__;s__
OTU_1122	0	0	0	0	3.56195e-05	0	0	0	0.000178098	0	0	0	0	0	0	0	0	0	0	0	0	0	5.34293e-05	0	0	0	0	0	0	1.78098e-05	1.78098e-05	0	0	0	0	0	k__Bacteria;p__unidentified_Bacteria;c__Acidimicrobiia;o__;f__;g__;s__
OTU_1123	0	0	0	1.78098e-05	0.000213717	0	0	0	1.78098e-05	0	0	0	0	0	0	0	0	0	5.34293e-05	0	0	0	0	0	0	0	0	0	0	0	1.78098e-05	0	0	0	0	0	k__Bacteria;p__Bacteroidota;c__Bacteroidia;o__Chitinophagales;f__Chitinophagaceae;g__Terrimonas;s__
OTU_1124	0	0	0	0	0	0	0	0	0	0	0	0	0	0	0	0	0	0	3.56195e-05	0	0	0	0	0	0	0	0	0	0	0	0.000195907	0	0	0	0	0	k__Bacteria;p__Desulfobacterota;c__Desulfovibrionia;o__Desulfovibrionales;f__Desulfovibrionaceae;g__Desulfovibrio;s__
OTU_1125	0	0	0	0	3.56195e-05	0	0	0	0	0.000213717	0	3.56195e-05	0	0	0	0	0	0	0	0	0	0	0	0	3.56195e-05	0	0	0	0	0	0	0	0	0	0	0	k__Bacteria;p__Chloroflexi;c__Ktedonobacteria;o__Ktedonobacterales;f__Ktedonobacteraceae;g__1921-2;s__
OTU_1126	0	0	0	0	0	0	0	0	0	0	0	0	0	0	0	0	0	0	0	0	0	0	0	0.000195907	0	0	0	0	0	0	0	0	0	0	0	0	k__Bacteria
OTU_1127	0	0	0	0	0	0	0	0	0	0.000160288	0	0	0	0	0	0	0	0	0	0	0	0	0	0	0	0	0	0	0	0	0	0	0	0	0	0	k__Bacteria
OTU_1128	1.78098e-05	0	0	0	0	3.56195e-05	0	0	0	8.90488e-05	3.56195e-05	0	0	0	0	0	0	0	0	0	0	1.78098e-05	0	0	0	0	0	5.34293e-05	0	0	5.34293e-05	0	0	0	0	0	k__Bacteria;p__Firmicutes;c__Clostridia;o__Lachnospirales;f__Lachnospiraceae;g__Lachnospiraceae_UCG-001;s__
OTU_1129	0	0	0	0	0.000124668	0	1.78098e-05	0	1.78098e-05	0	0	0	0	0	0	0	0	0	7.1239e-05	0	0	0	0	0	0	0	0	0	3.56195e-05	0	0.000409624	0	0	0	0	0	k__Bacteria;p__Acidobacteriota;c__Blastocatellia;o__Blastocatellales;f__Blastocatellaceae;g__JGI_0001001-H03;s__
OTU_1130	0	0	0	0	0	0	0	0	0	0	0.000516483	0	0	0	0	0	0	0	0	0	0	0	0	0	0	0	1.78098e-05	0	0	0	0	0	0	0	0	0	k__Bacteria;p__Proteobacteria;c__Gammaproteobacteria;o__Enterobacterales;f__Yersiniaceae;g__Serratia
OTU_1131	0	0	0	0	0	0	0	0	0	0	0.000409624	0	0	0	0	0	0	0	0	0	0	0	5.34293e-05	0	0	0	0	0	0	0	0	0	0	0	1.78098e-05	0	k__Bacteria;p__Bacteroidota;c__Bacteroidia;o__Bacteroidales;f__Muribaculaceae;g__;s__
OTU_1132	3.56195e-05	0	0	0	0	0	0	0	0	0	0	0	0	0	1.78098e-05	0	0	0	0	0	0	0	0	0	0	0	0	0	0	0	0	0	5.34293e-05	7.1239e-05	0	5.34293e-05	k__Bacteria
OTU_1133	0	0	0	0	0	0	0	0	0	0	0.000249337	0	0	0	0	0	0	0	0	0	0	0	0	0	0	0	0	0	0	0	0	0	0	0	3.56195e-05	0	k__Bacteria;p__unidentified_Bacteria;c__Verrucomicrobiae;o__Opitutales;f__Puniceicoccaceae;g__;s__
OTU_1134	0	0	3.56195e-05	0	0	0	0	0	0	0	0	0	0	0	0	0	0	0	0.000124668	0	3.56195e-05	0	0	0	0	0	0	0	0	0	8.90488e-05	0	0	0	0	0	k__Bacteria;p__unidentified_Bacteria;c__Verrucomicrobiae;o__Pedosphaerales;f__Pedosphaeraceae;g__;s__
OTU_1135	0	0	0	0	0	8.90488e-05	0	0	0	0	0	0	0	0	0	0	0	0	0	0	0	0	0	0	0	0	0	1.78098e-05	0	0	0	0	8.90488e-05	1.78098e-05	0	0	k__Bacteria;p__Bacteroidota;c__Bacteroidia;o__Bacteroidales
OTU_1136	0	0	0	0	0	0	0	0	0.000178098	0	0	0	0	0	0	0	0	0	1.78098e-05	0	7.1239e-05	0	0	0	0	0	0	0	0	0	0	0	0	0	0	0	k__Bacteria;p__Chloroflexi;c__Ktedonobacteria;o__Ktedonobacterales;f__JG30-KF-AS9;g__;s__
OTU_1137	5.34293e-05	0	0	0	0	0	0	0	0	0.000142478	0	0	0	0	1.78098e-05	0	0	0	0	0	0	0	0	3.56195e-05	8.90488e-05	7.1239e-05	0	0	1.78098e-05	0.000124668	0.000124668	0	0	0	0	0	k__Bacteria;p__Acidobacteriota;c__Acidobacteriae;o__Subgroup_2;f__;g__;s__
OTU_1138	0	0	0	0	3.56195e-05	0	0	0	0	3.56195e-05	0	0	0	0	0	0	0	0	0	0	0	0	0	0	3.56195e-05	3.56195e-05	1.78098e-05	0	1.78098e-05	0	7.1239e-05	1.78098e-05	0	0	0	0	k__Bacteria
OTU_1139	0.000124668	0	0	0	0	0	0	0	0	0	0	1.78098e-05	0	0	0	0	0	0	0	0	0	0	0	0	0	0	0	0	0	0	0	0	0	0	0	3.56195e-05	k__Bacteria
OTU_1140	0	0	0	0	0	0	0	0	3.56195e-05	0	0	0	0	0	0	0	0	0	0	0	0.000142478	0	0	0	0	0	0	0	0	0	0	0	0	0	0	0	k__Bacteria;p__Proteobacteria;c__Gammaproteobacteria;o__Diplorickettsiales;f__Diplorickettsiaceae;g__Aquicella;s__
OTU_1141	0	0	0	0	0	0	0	0	0	0	0	0	0	0	0	1.78098e-05	0	0	0.000106859	0	0	0	0	0	1.78098e-05	0	0	0	0	0	7.1239e-05	0	0	0	0	0	k__Bacteria;p__Actinobacteria;c__unidentified_Actinobacteria;o__Propionibacteriales;f__Nocardioidaceae;g__Nocardioides
OTU_1142	0	0	0	0	0	0	0	0	0	7.1239e-05	0	0	0	0	0	0	0	0	0	0	8.90488e-05	0	0	0	0	0	0	0	0	3.56195e-05	0	0	0	0	0	0	k__Bacteria;p__Chloroflexi;c__Ktedonobacteria;o__Ktedonobacterales;f__JG30-KF-AS9;g__;s__
OTU_1143	0	0	0	0	0	0	7.1239e-05	0	0	0	0	0	0	1.78098e-05	0	1.78098e-05	0	0	0	0	0	3.56195e-05	0	0	0	0	0	0	3.56195e-05	0	3.56195e-05	0	0	0	0	0	k__Bacteria;p__Cyanobacteria;c__Vampirivibrionia;o__Gastranaerophilales;f__;g__;s__
OTU_1144	0	0	0	0	0	0	0	0	5.34293e-05	0	0	0	0	0	0	1.78098e-05	0	1.78098e-05	0	0	8.90488e-05	0	0	0	0	0	0	0	0	5.34293e-05	1.78098e-05	0	0	0	0	0	k__Bacteria;p__Chloroflexi;c__Ktedonobacteria;o__Ktedonobacterales;f__JG30-KF-AS9;g__;s__
OTU_1145	0	0	0	0	7.1239e-05	0	0	1.78098e-05	0	8.90488e-05	0	0	0	0	0	0	0	0	0	0	0	0	0	8.90488e-05	0	5.34293e-05	3.56195e-05	0	0	1.78098e-05	3.56195e-05	0	0	0	0	0	k__Bacteria;p__Actinobacteriota;c__Thermoleophilia;o__Solirubrobacterales;f__Solirubrobacteraceae;g__Conexibacter;s__
OTU_1146	0	0	0	0	0	0	0	0	0	7.1239e-05	0	0	0	0	0	0	0	0	0	0	0	0	0	0	0	1.78098e-05	3.56195e-05	0	0	0	1.78098e-05	0	0	0	3.56195e-05	0	k__Bacteria;p__Proteobacteria;c__Gammaproteobacteria;o__Xanthomonadales;f__Rhodanobacteraceae;g__Rhodanobacter;s__
OTU_1147	0	0	0	0	3.56195e-05	0	0	3.56195e-05	0	3.56195e-05	0	0	0	0	0	0	0	1.78098e-05	3.56195e-05	3.56195e-05	0	0	0	0	0	1.78098e-05	0	0	0	0.000160288	5.34293e-05	3.56195e-05	0	0	0	0	k__Bacteria;p__Verrucomicrobiota;c__Verrucomicrobiae;o__Pedosphaerales;f__Pedosphaeraceae;g__Ellin516;s__
OTU_1148	0	0	0	0	0	0	0	0	0	0	0	0	0	0	0	0	0	0	5.34293e-05	0	0	0	0	0	0	0	0	0	0	0	0.000231527	0	0	0	0	0	k__Bacteria;p__Firmicutes;c__Clostridia;o__Oscillospirales;f__Ruminococcaceae;g__Ruminococcus;s__Ruminococcus_sp_N15.MGS-57
OTU_1149	0	0	1.78098e-05	7.1239e-05	0	0	0	0	0	0	0	0	0	3.56195e-05	0	1.78098e-05	0	0	0	0	0	0	0	0	0	5.34293e-05	1.78098e-05	0	1.78098e-05	0	0	0	0	0	0	0	k__Bacteria;p__Firmicutes;c__Clostridia;o__Lachnospirales;f__Lachnospiraceae;g__A2;s__
OTU_1150	0	0	0	0	0	0	0	0.000124668	0	0	0	0	0	0	0	0	0	0	0	8.90488e-05	0	0	0	0	1.78098e-05	0	0	0	5.34293e-05	0	7.1239e-05	5.34293e-05	0	0	0	0	k__Bacteria;p__Proteobacteria;c__Gammaproteobacteria;o__Xanthomonadales;f__Rhodanobacteraceae;g__Rhodanobacter;s__
OTU_1151	0	0	1.78098e-05	0	0	0	0	0	0	0	0	0	0	0	0	1.78098e-05	0	0	0	0	0	0	0	0	0	0.000178098	0	0	0	0	0	3.56195e-05	0	0	0	0	k__Bacteria;p__Actinobacteria;c__unidentified_Actinobacteria;o__Micrococcales;f__Brevibacteriaceae;g__Brevibacterium
OTU_1152	0	0	0	0	1.78098e-05	0	0	3.56195e-05	3.56195e-05	0	0	0	0	0	0	0	0	7.1239e-05	0	3.56195e-05	0	0	0	0	0	0	0	0	0	0.000142478	5.34293e-05	3.56195e-05	0	0	0	0	k__Bacteria;p__Cyanobacteria;c__Cyanobacteriia;o__Chloroplast;f__unidentified_Chloroplast;g__unidentified_Chloroplast;s__Ettlia_pseudoalveolaris
OTU_1153	0	0	0	0	0	0	0	0.000160288	0	0	0	0	0	0	0	0	0	0	0	0	0	0	0	0	0	0	0	0	0	0	0	0	0	0	0	0	k__Bacteria
OTU_1154	0	0	0	0	0	0.000231527	0	0	0	0	0	0	0	0	0	0	0	0	0	0	0	0	0	0	0	0	0	0	0	0	0	0	0	0	0	0	k__Bacteria;p__Cyanobacteria;c__Vampirivibrionia;o__Caenarcaniphilales;f__;g__;s__
OTU_1155	0	0	0	0	0	0	1.78098e-05	0	1.78098e-05	0	5.34293e-05	5.34293e-05	0	0	0	0	0	0	0	0	0	5.34293e-05	0	8.90488e-05	0	0	0	0	0	0	0	0	0	0	0	0	k__Bacteria;p__Kapabacteria;c__unidentified_Kapabacteria;o__Kapabacteriales;f__unidentified_Kapabacteriales;g__unidentified_Kapabacteriales;s__Chlorobi_bacterium_OLB6
OTU_1156	0	0	0	0	0	0	1.78098e-05	0	0	0.000124668	0	0	0	0	0	3.56195e-05	0	0	0	0	0	0	0	3.56195e-05	3.56195e-05	0	3.56195e-05	0	3.56195e-05	1.78098e-05	5.34293e-05	3.56195e-05	0	0	3.56195e-05	0	k__Bacteria;p__Bacteroidota;c__Bacteroidia;o__Flavobacteriales;f__Flavobacteriaceae;g__Flavobacterium;s__Flavobacterium_sp
OTU_1157	0	0	0	0	0	0	0	0	0	0	0.000320576	0	0	0	0	0	0	0	0	0	0	0	3.56195e-05	0	0	0	0	0	0	0	0	0	0	0	3.56195e-05	0	k__Bacteria;p__Firmicutes;c__Clostridia;o__Peptococcales;f__Peptococcaceae;g__Peptococcus;s__
OTU_1158	0	3.56195e-05	0	3.56195e-05	0	0	0	7.1239e-05	0	0	0	0	0	0	0	0	0	1.78098e-05	0	7.1239e-05	0	0	0	0	0	0	0	0	0	7.1239e-05	1.78098e-05	7.1239e-05	0	0	0	0	k__Bacteria;p__Chloroflexi;c__Chloroflexia;o__Thermomicrobiales;f__Thermomicrobiaceae;g__Nitrolancea;s__
OTU_1159	0	0	0	0	0	0	0	0	0	0	0	0	0	0	0.000160288	0	0	0	0	0	0	0	0	0	0	0	0	0	0	0	0	0	0	0	0	0	k__Bacteria
OTU_1160	0	0	0	0	0	0	0	0	0	0	0	0	0	0	0	0	0	0	0	0	0	0.000463054	0	0	0	0	0	0	0	0	0	0	0	0	0	0	k__Bacteria
OTU_1161	0	0	7.1239e-05	7.1239e-05	0	0	7.1239e-05	0	0	0	3.56195e-05	0	0	0	0	0	0	0	0	0	0	7.1239e-05	0	0	0	0	0	0	3.56195e-05	0	0	0	0	0	0	0	k__Bacteria;p__Bacteroidota;c__Bacteroidia;o__Bacteroidales;f__Muribaculaceae;g__;s__
OTU_1162	0	1.78098e-05	0	0	0	0	3.56195e-05	0	1.78098e-05	0	3.56195e-05	5.34293e-05	0	0	0	0	0	0	0	0	0	1.78098e-05	0	8.90488e-05	0	0	0	0	0	0	0	0	0	0	0	0	k__Bacteria;p__Bacteroidota;c__Bacteroidia;o__Chitinophagales;f__Chitinophagaceae;g__Taibaiella;s__
OTU_1163	0	0	0	0	0	0	0	0	0	0	0	0	0	0	0	0	0	0.000124668	0	1.78098e-05	0	0	0	0	0	0	0	0	0	0.000302766	0	5.34293e-05	0	0	0	0	k__Bacteria;p__Bacteroidota;c__Bacteroidia;o__Sphingobacteriales;f__Sphingobacteriaceae;g__Mucilaginibacter;s__
OTU_1164	0	0	0	0	0	7.1239e-05	0	0	0	0	0	0	0	0	0	0	0	0	0	0	0	0	0	0	0	0	0	1.78098e-05	0	0	0	0	7.1239e-05	1.78098e-05	0	0	k__Bacteria;p__Cyanobacteria;c__Cyanobacteriia;o__Chloroplast;f__unidentified_Chloroplast;g__unidentified_Chloroplast;s__Sequoia_sempervirens
OTU_1165	0	0	0	0	5.34293e-05	0	0	0	0	0	0	0	0	0	0	0	0	0	0	0	0	0	0	5.34293e-05	0	0	1.78098e-05	0	0	0	0	7.1239e-05	0	0	1.78098e-05	0	k__Bacteria;p__Chloroflexi;c__Anaerolineae;o__SBR1031;f__A4b;g__;s__
OTU_1166	0	0	0	1.78098e-05	0	1.78098e-05	3.56195e-05	0	0	0	3.56195e-05	0	0	0	1.78098e-05	0.000106859	0	0	7.1239e-05	0	0	0	0	0	0	0	3.56195e-05	0	0	0	0.000124668	0	0	0	0	0	k__Bacteria;p__Firmicutes;c__Clostridia;o__Lachnospirales;f__Lachnospiraceae;g__[Ruminococcus]_torques_group;s__
OTU_1167	0	0	0	0	0	0	0	5.34293e-05	0	0	0	0	0	0	0	0	0	0	0	7.1239e-05	0	0	0	0	0	0	0	0	0	0	0	5.34293e-05	0	0	0	0	k__Bacteria;p__unidentified_Bacteria;c__Saccharimonadia;o__Saccharimonadales;f__WWH38;g__;s__
OTU_1168	0	0	0	0	0	0	0	0	0	0	5.34293e-05	0	0	0	0	0	0	0	0	0	0	0	0	0	0	0	0	0	0	0	0	0	0	0	7.1239e-05	0	k__Bacteria;p__Desulfobacterota;c__Desulfovibrionia;o__Desulfovibrionales;f__Desulfovibrionaceae;g__Desulfovibrio
OTU_1169	0	0	0	0	0.000213717	0	0	0	0	0	0	0	0	0	0	0	0	0	0	0	0	0	0	0	0	0	0	0	0	0	0	0	0	0	0	0	Unknown
OTU_1170	0	0	1.78098e-05	0	0.000231527	0	0	3.56195e-05	7.1239e-05	3.56195e-05	1.78098e-05	0	0	0	0	0	0	0	0.000106859	0	5.34293e-05	0	0	3.56195e-05	0	0	0	0	5.34293e-05	3.56195e-05	0.000213717	5.34293e-05	0	0	0	0	k__Bacteria;p__Actinobacteria;c__unidentified_Actinobacteria;o__Streptomycetales;f__Streptomycetaceae;g__Streptomyces
OTU_1171	0	0	0	0	0	0	0	0	0	0	0	0	0	0	0	0	0	8.90488e-05	0	0	0	0	0	0	0	0	0	0	0	0.000142478	0	0	0	0	0	0	k__Bacteria;p__Proteobacteria;c__Gammaproteobacteria;o__unidentified_Gammaproteobacteria;f__unidentified_Gammaproteobacteria;g__Acidibacter;s__
OTU_1172	0	0	0	0	0	0	0	0	0	0	0	0	0	0	0	0	0	0	7.1239e-05	0	0	0	0	0	0.000124668	3.56195e-05	5.34293e-05	0	0	0	8.90488e-05	0	0	0	0	0	k__Bacteria;p__Firmicutes;c__Bacilli;o__Bacillales;f__Planococcaceae;g__Kurthia;s__
OTU_1173	0	0	3.56195e-05	0	0	0	5.34293e-05	0	0	0	0	3.56195e-05	0	0	0	0	0	0	0	0	0	0	0	0.000106859	0	0	0	0	0	0	0	0	0	0	0	0	k__Bacteria;p__Myxococcota;c__Polyangia;o__Polyangiales;f__Phaselicystidaceae;g__Phaselicystis;s__
OTU_1174	0	0	0	0	0	0	0	1.78098e-05	0	0	0	0	0	1.78098e-05	0	0	0	0	1.78098e-05	0.000142478	0	0	0	0	0	0	0	0	0	0	0	0	0	0	0	0	k__Bacteria;p__Cyanobacteria;c__Cyanobacteriia;o__Chloroplast;f__unidentified_Chloroplast;g__unidentified_Chloroplast
OTU_1175	0	0	0	0	0	0	0	0.000142478	0	0	0	0	0	0	0	0	0	0	0	5.34293e-05	0	0	0	1.78098e-05	0	0	0	0	0	0	3.56195e-05	0.000124668	0	0	0	0	k__Bacteria;p__unidentified_Bacteria;c__Thermoleophilia;o__Gaiellales;f__;g__;s__
OTU_1176	1.78098e-05	3.56195e-05	5.34293e-05	3.56195e-05	0	0	5.34293e-05	3.56195e-05	0.000124668	0.000106859	0.000106859	0	0	0	0.000160288	0	0	5.34293e-05	0	0	0	1.78098e-05	0	0	0	0	0	0	0	0.000106859	0	0	0	0	0	0	k__Bacteria;p__Actinobacteriota;c__Thermoleophilia;o__Solirubrobacterales;f__Solirubrobacteraceae;g__Conexibacter;s__
OTU_1177	0	0	0	0	0.000213717	0	0	0	0	0	0	0	0	0	0	0	0	0	0	0	0	0	0	0	0	0	0	0	0	0	0	0	0	0	0	0	k__Bacteria;p__Proteobacteria;c__Alphaproteobacteria;o__Rickettsiales;f__Mitochondria
OTU_1178	0	0	1.78098e-05	1.78098e-05	5.34293e-05	0	0	0	0	7.1239e-05	0	0	0	0	0	0	0	1.78098e-05	0.000178098	0	0	0	0	1.78098e-05	0	0	1.78098e-05	5.34293e-05	0	0	0.000106859	0	3.56195e-05	0	0	0	k__Bacteria;p__Proteobacteria;c__Alphaproteobacteria;o__Rickettsiales;f__Mitochondria;g__unidentified_Mitochondria
OTU_1179	0	0	0	0	0	0	0	0	7.1239e-05	0	0	0	0	0	0	0	0	0	0	0	0	0	0	1.78098e-05	0	0	1.78098e-05	0	8.90488e-05	1.78098e-05	0	0	0	0	5.34293e-05	0	k__Bacteria;p__Bacteroidota;c__Bacteroidia;o__Sphingobacteriales;f__AKYH767;g__;s__
OTU_1180	0	0	0	0	0	0	0	0	3.56195e-05	0	0	0	0	0	0	0	0	8.90488e-05	0	0	0	0	0	0	0	0	0	0	0	0.000124668	0	0	0	0	0	0	k__Bacteria;p__unidentified_Bacteria;c__unidentified_Bacteria;o__Gemmatales;f__Gemmataceae;g__;s__
OTU_1181	0	0	0	0	0	0	0	5.34293e-05	0	0	0	0	0	0	0	0	0	0	0	0	0	0	0	0	0	0	0	0	0	0	0	0.000142478	0	0	0	0	k__Bacteria;p__Bacteroidota;c__Bacteroidia;o__Chitinophagales;f__Chitinophagaceae;g__Haoranjiania
OTU_1182	0	0	0	0	3.56195e-05	0	0	3.56195e-05	0	0	0	0	0	0	0	1.78098e-05	0	0	3.56195e-05	3.56195e-05	7.1239e-05	0	0	0	0	0	3.56195e-05	0	7.1239e-05	0.000124668	0.000124668	5.34293e-05	0	0	0	0	k__Bacteria;p__Proteobacteria;c__Gammaproteobacteria;o__Burkholderiales;f__SC-I-84;g__;s__
OTU_1183	0	0	0	0	0.000124668	0	0	0	0	7.1239e-05	0	7.1239e-05	0	0	1.78098e-05	0	0	0	0	0	0	0	0	8.90488e-05	0	0	3.56195e-05	0	3.56195e-05	7.1239e-05	0.000160288	1.78098e-05	0	0	3.56195e-05	0	k__Bacteria;p__Verrucomicrobiota;c__Verrucomicrobiae;o__Pedosphaerales;f__Pedosphaeraceae;g__ADurb.Bin063-1;s__
OTU_1184	0	0	0	7.1239e-05	0	0	0	0.000445244	0	0	0	0	0	0	0	0	0	0	0	0	0	0	0	0	0	0	0	0	0	0	0	0	0	0	0	0	k__Bacteria
OTU_1185	5.34293e-05	0	0	0	0	5.34293e-05	0	3.56195e-05	0	0	1.78098e-05	0	0	0	3.56195e-05	0	0	0	0	0	0	0	0	0	0	0	0	0	0	0	1.78098e-05	0	0	5.34293e-05	0	0	k__Bacteria;p__Firmicutes;c__Clostridia;o__Peptostreptococcales-Tissierellales;f__Anaerovoracaceae;g__Family_XIII_AD3011_group;s__
OTU_1186	0	0	0	0	0.000106859	0	0	0	0	0	0	0	0	0	0	0	0	0	7.1239e-05	0	0	0	0	0	0	0	0	0	0	0	8.90488e-05	0	0	0	0	0	k__Bacteria;p__Proteobacteria;c__Gammaproteobacteria;o__Xanthomonadales;f__Xanthomonadaceae;g__Lysobacter
OTU_1187	0	0	0	0	0	0	0	0	0	0	0	0	0	0	0.000160288	0	0	0	0	0	0	0	0	0	0	0	0	0	0	0	0	0	0	0	0	0	k__Bacteria
OTU_1188	0	0	5.34293e-05	0	0	0	0	0	0	0	0	0	0	3.56195e-05	5.34293e-05	1.78098e-05	0	0	0	0	0	0	0	0	0	8.90488e-05	0	0	5.34293e-05	0	0	0	0	0	0	1.78098e-05	k__Bacteria;p__Firmicutes;c__Clostridia;o__Lachnospirales;f__Lachnospiraceae;g__Lachnospiraceae_NK4A136_group;s__
OTU_1189	0	0	0	0	0	0	0	0	8.90488e-05	7.1239e-05	0	0	0	0	0	0	0	1.78098e-05	5.34293e-05	0	0	0	0	0	0	0	0	0	0	7.1239e-05	0	1.78098e-05	0	0	0	0	k__Bacteria;p__Cyanobacteria;c__Cyanobacteriia;o__Chloroplast;f__unidentified_Chloroplast;g__unidentified_Chloroplast;s__Klebsormidium_nitens
OTU_1190	8.90488e-05	0	0	0	3.56195e-05	0	0	0	1.78098e-05	0.000284956	0	0	0	0	7.1239e-05	0	0	0	0	1.78098e-05	3.56195e-05	0	0	3.56195e-05	0	0	0	0	0	0	0	0	0	0	0	0	k__Bacteria;p__Chloroflexi;c__Ktedonobacteria;o__Ktedonobacterales;f__Ktedonobacteraceae
OTU_1191	3.56195e-05	0	3.56195e-05	0	0	1.78098e-05	3.56195e-05	0	0	0	0	0	0	0	0	1.78098e-05	3.56195e-05	0	0	0	0	1.78098e-05	0	0	0	5.34293e-05	0	0	0	0	0	0	0	0	0	0	k__Bacteria;p__Bacteroidota;c__Bacteroidia
OTU_1192	0	0	0	0	0	0	0	0	0	0	0	0	0	0	0	0	0	0	0	0	0	0	0	0	0	0	0	0	0	0	0	0.000142478	0	0	0	0	Unknown
OTU_1193	0	0	0	0	0	0	0	0	0	0	0	0	0	7.1239e-05	0	0	0	0	0	0	0	0	0	0	0	0	0	0	0	0	0	0	0.000284956	0	0	0	k__Bacteria;p__Firmicutes;c__Clostridia;o__Lachnospirales;f__Lachnospiraceae;g__Lachnospiraceae_NK4A136_group;s__
OTU_1194	0	0	0	0	0	7.1239e-05	0	0	0	0	0	0	0	0	0	0	0	0	0	0	0	0	0	0	0	0	0	8.90488e-05	0	0	0	0	8.90488e-05	0	0	0	k__Bacteria;p__unidentified_Bacteria;c__Gammaproteobacteria;o__Salinisphaerales;f__Solimonadaceae;g__;s__
OTU_1195	0	1.78098e-05	0	3.56195e-05	0	0	5.34293e-05	1.78098e-05	0	0	5.34293e-05	1.78098e-05	0	0	0	0	0	0	0	0	0	0	0	5.34293e-05	0	0	0	0	0	0	0	0	0	0	0	0	k__Bacteria;p__unidentified_Bacteria;c__Negativicutes;o__Acidaminococcales;f__Acidaminococcaceae;g__;s__
OTU_1196	0	0	1.78098e-05	1.78098e-05	0.000178098	0	8.90488e-05	0	0	0	0	0	0	0	0	5.34293e-05	0	0	5.34293e-05	0	0	0	0	0	0	1.78098e-05	1.78098e-05	0	0	0	1.78098e-05	3.56195e-05	0	0	0	0	k__Bacteria;p__Proteobacteria;c__Gammaproteobacteria;o__Burkholderiales;f__SC-I-84;g__;s__
OTU_1197	0	0	0	0	1.78098e-05	0	0	3.56195e-05	0	5.34293e-05	0	0	0	0	0	0	0	0	0	0	0	0	0	0	0	0	0	0	1.78098e-05	7.1239e-05	0	0	0	0	0	0	k__Bacteria;p__Proteobacteria;c__Alphaproteobacteria;o__Sphingomonadales;f__Sphingomonadaceae;g__Sphingomonas
OTU_1198	0	0	0	0	0	0	0	0	0	0	0	0	0	0	0	0	0	3.56195e-05	0	0	0	0	0	0	0	0	0	0	0	0.000142478	0	0	0	0	0	0	k__Bacteria;p__Bacteroidota;c__Bacteroidia;o__Chitinophagales;f__Chitinophagaceae;g__Edaphobaculum;s__
OTU_1199	0	0	0	0	8.90488e-05	1.78098e-05	0.000142478	3.56195e-05	0	7.1239e-05	0	0	0	0	0	0.000178098	0	0	0	0	0	0	0	3.56195e-05	0	5.34293e-05	5.34293e-05	0	3.56195e-05	0.000124668	0.000160288	8.90488e-05	0	0	5.34293e-05	0	k__Bacteria;p__Proteobacteria;c__Gammaproteobacteria;o__unidentified_Gammaproteobacteria;f__unidentified_Gammaproteobacteria;g__Acidibacter;s__
OTU_1200	0	0	0	0	0	0	0	0	0	5.34293e-05	0	0	0	0	0	0	0	0	0	0	0	0	0	0	0	0	0	0	0	1.78098e-05	1.78098e-05	3.56195e-05	0	0	0	0	k__Bacteria
OTU_1201	0	0	0	0	8.90488e-05	0	0	0	0	7.1239e-05	3.56195e-05	0	0	0	0	0	0	0	0	0	0	0	0	0	3.56195e-05	3.56195e-05	3.56195e-05	0	3.56195e-05	7.1239e-05	0	3.56195e-05	0	0	0	0	k__Bacteria;p__Proteobacteria;c__Gammaproteobacteria;o__Burkholderiales;f__Oxalobacteraceae
OTU_1202	7.1239e-05	0	0	0	0	0	0	1.78098e-05	5.34293e-05	0	0	0.000124668	0	0	1.78098e-05	0	0	1.78098e-05	3.56195e-05	0	0	0	0	0	0	1.78098e-05	0	0	0	0.000106859	3.56195e-05	5.34293e-05	0	0	0	0	k__Bacteria;p__Proteobacteria;c__Alphaproteobacteria;o__Azospirillales;f__Inquilinaceae;g__Inquilinus;s__
OTU_1203	0	0	0	0	5.34293e-05	0	0	0	0	0	0	0	0	0	0	0	0	0	0	0	0	0	0	0	0	0	0	0	0	1.78098e-05	8.90488e-05	0	0	0	0	0	k__Bacteria;p__Actinobacteria;c__unidentified_Actinobacteria;o__Propionibacteriales;f__Nocardioidaceae;g__Nocardioides
OTU_1204	1.78098e-05	0	0	0	0.000249337	0	0	0	0	0	0	0	0	0	0	0	0	0	0	0	0	0	0	0	0	0	0	0	0	0	0	0	0	0	0	0	k__Bacteria;p__Acidobacteriota;c__Acidobacteriae;o__Acidobacteriales;f__;g__;s__
OTU_1205	7.1239e-05	0	0	5.34293e-05	0	0	0	0	0	0	3.56195e-05	0	0	3.56195e-05	1.78098e-05	1.78098e-05	7.1239e-05	0	1.78098e-05	0	0	5.34293e-05	0	0	0	8.90488e-05	8.90488e-05	3.56195e-05	0.000142478	0	0	0	1.78098e-05	7.1239e-05	0	0	k__Bacteria;p__Firmicutes;c__Clostridia;o__Clostridia_UCG-014;f__;g__;s__
OTU_1206	0	0	0	0	0	0	8.90488e-05	0	0	1.78098e-05	0	0	0	0	0	5.34293e-05	0	0	0	0	0	0	0	5.34293e-05	5.34293e-05	1.78098e-05	3.56195e-05	0	5.34293e-05	7.1239e-05	7.1239e-05	8.90488e-05	0	0	1.78098e-05	0	k__Bacteria;p__Proteobacteria;c__Gammaproteobacteria;o__Steroidobacterales;f__Steroidobacteraceae;g__Steroidobacter;s__
OTU_1207	0	0	0	0	0	0	0	0	7.1239e-05	0	0	0	0	0	0	0	0	3.56195e-05	0.000124668	0	1.78098e-05	0	0	7.1239e-05	0	0	0	0	0	0	0.000142478	1.78098e-05	0	0	0	0	k__Bacteria;p__unidentified_Bacteria;c__Acidimicrobiia;o__;f__;g__;s__
OTU_1208	8.90488e-05	3.56195e-05	7.1239e-05	0.000267146	0	0	5.34293e-05	8.90488e-05	1.78098e-05	0	0.000249337	0	0	7.1239e-05	5.34293e-05	0	1.78098e-05	0	0	0	0	7.1239e-05	0	0.000338385	0.00290299	0.000658961	0.00357976	0	0.000516483	0.000374005	0.0007302	0.000427434	3.56195e-05	1.78098e-05	0.000356195	0	k__Bacteria;p__Bacteroidota;c__Bacteroidia;o__Sphingobacteriales;f__Sphingobacteriaceae;g__Sphingobacterium;s__Sphingobacterium_sp_G1-14
OTU_1209	0	5.34293e-05	7.1239e-05	0	0	0	0	1.78098e-05	0	0	0	0	0	0	0	0	0	0	0	0	0	0.000178098	0	0	0	0	1.78098e-05	0	0	0	0	0	0	0	0	0	k__Bacteria;p__Actinobacteria;c__unidentified_Actinobacteria;o__Propionibacteriales;f__Nocardioidaceae;g__Nocardioides
OTU_1210	0	0.000142478	1.78098e-05	1.78098e-05	0	0	0	0	0	0	0	0	0	0	0	0	0	0	0	0	0	0	0	0	0	0	0	0	0	0	0	0	0	1.78098e-05	0	0	k__Bacteria;p__Firmicutes;c__Bacilli;o__Lactobacillales;f__Lactobacillaceae;g__Pediococcus;s__Pediococcus_pentosaceus
OTU_1211	0	0	0	0	1.78098e-05	0	0	0	0	3.56195e-05	0	0	0	0	0	0	0	1.78098e-05	0	0	0	0	0	5.34293e-05	1.78098e-05	0	0	0	7.1239e-05	5.34293e-05	0	0	0	0	3.56195e-05	0	k__Bacteria;p__Actinobacteriota;c__Acidimicrobiia;o__IMCC26256;f__;g__;s__
OTU_1212	0	0	0	0	0	0	0	0	7.1239e-05	0	0	0	0	0	0	0	0	0	0	0	5.34293e-05	0	0	0	0	0	0	0	0	0	0	0	0	0	0	0	k__Bacteria;p__Proteobacteria;c__Gammaproteobacteria;o__Pseudomonadales;f__Saccharospirillaceae;g__Oceanobacter;s__
OTU_1213	0	0	0	0	0	0	3.56195e-05	5.34293e-05	0	0.000124668	0	3.56195e-05	0	0	0	0	0	0	0	0	0	0	0	3.56195e-05	1.78098e-05	0	5.34293e-05	0	5.34293e-05	7.1239e-05	8.90488e-05	0.000106859	0	0	1.78098e-05	0	k__Bacteria
OTU_1214	0	0	0	0	3.56195e-05	0	0	0	0	0	0	0	0	0	0	0	0	0	0.000124668	0	0	0	0	0	0	0	0	0	0	0	0.000195907	0	0	0	0	0	k__Archaea;p__Crenarchaeota;c__Nitrososphaeria;o__Group_1.1c;f__;g__;s__
OTU_1215	0	0	1.78098e-05	1.78098e-05	1.78098e-05	0	3.56195e-05	0	0	3.56195e-05	7.1239e-05	3.56195e-05	0	0	0	0	0	0	0	0	0	1.78098e-05	0	0	0	0	0	0	0	0	0	0	0	0	0	0	k__Bacteria;p__Proteobacteria;c__Gammaproteobacteria;o__Burkholderiales;f__Comamonadaceae
OTU_1216	0	0	0	0	0	0	0	0	0	0	0	0	0	0	0	0	0	0.000106859	0	0	0	0	0	0	0	0	0	0	0	5.34293e-05	0	0	0	0	0	0	k__Bacteria;p__FCPU426;c__;o__;f__;g__;s__
OTU_1217	0	0	0	0	0	0	0	5.34293e-05	0	0	0	0	0	0	0	0	0	0	0	0.000124668	0	0	0	0	0	0	0	0	0	0	0	0.000106859	0	0	0	0	k__Bacteria;p__Bacteroidota;c__Bacteroidia;o__Sphingobacteriales;f__Sphingobacteriaceae;g__Mucilaginibacter;s__
OTU_1218	0	0	0	0	0	0	0	3.56195e-05	0	0	0	0	0	0	0	0	0	0	0	7.1239e-05	0	0	0	0	0	0	0	0	0	0	0	3.56195e-05	0	0	0	0	k__Bacteria;p__unidentified_Bacteria;c__Saccharimonadia;o__Saccharimonadales;f__LWQ8;g__;s__
OTU_1219	0	0	0	0	0	0	0	0	0	3.56195e-05	0	0	0	0	0	0	0	0	0	0	0	0	0	0	0	3.56195e-05	0	0	0	0	3.56195e-05	3.56195e-05	0	0	0	0	k__Bacteria;p__Acidobacteriota;c__Blastocatellia;o__11-24;f__;g__;s__
OTU_1220	0	0	0	0	8.90488e-05	0	0	0	0	0	0	0	0	0	0	1.78098e-05	0	0	5.34293e-05	0	0	0	0	3.56195e-05	0	0	0	0	0	0	0.000106859	3.56195e-05	0	0	0	0	k__Bacteria;p__Proteobacteria;c__Gammaproteobacteria;o__Burkholderiales;f__A21b;g__;s__
OTU_1221	1.78098e-05	0	0	0	3.56195e-05	0	0	0	0	1.78098e-05	0	0	0	0	0	0	0	0	0	0	0	0.000106859	0	0	0	0	0	0	0	0	0	0	0	0	0	0	k__Bacteria
OTU_1222	0	0	0	0	7.1239e-05	0	0	0	0	5.34293e-05	0	0	0	0	0	0	0	0	0	0	0	0	0	0	1.78098e-05	0	0	0	0	3.56195e-05	3.56195e-05	7.1239e-05	0	0	3.56195e-05	0	k__Bacteria;p__unidentified_Bacteria;c__Saccharimonadia;o__Saccharimonadales;f__YM_S32_TM7_50_20;g__;s__
OTU_1223	0	0	0	7.1239e-05	0	0	0	0	7.1239e-05	0	0	0.000106859	0	0	0	0	0	0	0	0	0	0	0	3.56195e-05	0	0	0	0	0	0	0	0	0	0	0	0	k__Bacteria;p__Bacteroidota;c__Bacteroidia;o__Flavobacteriales;f__Cryomorphaceae;g__Vicingus;s__
OTU_1224	0	0	0	0	0	0	0	0	0.000249337	1.78098e-05	0	0	0	0	5.34293e-05	0	0	1.78098e-05	5.34293e-05	0	0.000195907	0	0	0	0	0	0	0	0	0	0.000160288	0	0	0	0	0	k__Archaea;p__Crenarchaeota;c__Nitrososphaeria;o__Group_1.1c;f__;g__;s__
OTU_1225	0	0	0	0	0	0	0	0	0	0	0.000106859	0	0	0	0	0	0	0	0	0	0	0	0.000106859	0	0	0	0	0	0	0	0	0	8.90488e-05	0	1.78098e-05	0	k__Bacteria;p__Elusimicrobia;c__unidentified_Elusimicrobia;o__Elusimicrobiales;f__Elusimicrobiaceae;g__Elusimicrobium;s__
OTU_1226	1.78098e-05	0	0	7.1239e-05	0	0	0	0	0	0	0	0	0	0	1.78098e-05	0	0	0	0	0	0	0	0	0	0	0	0	5.34293e-05	0	0	0	0	3.56195e-05	3.56195e-05	0	0	k__Bacteria
OTU_1227	0	0	0	0	0	0	0	0	0	0	0	0	0	0	0	0	0	0	8.90488e-05	0	0	0	0	0	0	0	0	0	0	0	0.000249337	0	0	0	0	0	k__Bacteria;p__Firmicutes;c__Bacilli;o__RF39;f__;g__;s__
OTU_1228	0	0	0	0	0	0	0	0	0.000106859	0	0	0	0	0	0	0	0	0	0	0	3.56195e-05	0	0	0	0	0	1.78098e-05	0	0	5.34293e-05	8.90488e-05	0	0	0	0	0	k__Bacteria;p__Proteobacteria;c__Gammaproteobacteria;o__Burkholderiales;f__Rhodocyclaceae;g__Azoarcus;s__
OTU_1229	0	0	3.56195e-05	0	0	0	1.78098e-05	0	0	3.56195e-05	0	5.34293e-05	0	0	0	0	0	0	0	0	0	1.78098e-05	0	5.34293e-05	0	0	0	0	0	0	0	0	0	0	0	0	k__Bacteria;p__Bacteroidota;c__Bacteroidia;o__Flavobacteriales;f__Crocinitomicaceae;g__Fluviicola;s__
OTU_1230	0	0	0	0	0	0	0	5.34293e-05	0	0	0	0	0	0	0	0	0	0	0	1.78098e-05	0	0	0	0	0	0	0	0	0	1.78098e-05	0	7.1239e-05	0	0	0	0	k__Bacteria;p__Verrucomicrobiota;c__Verrucomicrobiae;o__Chthoniobacterales;f__Chthoniobacteraceae;g__Chthoniobacter
OTU_1231	0	0	0	0	5.34293e-05	0	0	0	0	3.56195e-05	1.78098e-05	0	0	0	0	3.56195e-05	0	0	1.78098e-05	0	0	0	0	0	0	0	0	0	0	0	0	0	0	0	0	0	k__Bacteria
OTU_1232	0	0	0	0	0.000160288	0	0	0	0	0	0	0	0	0	0	0	0	0	8.90488e-05	0	0	0	0	0	0	0	0	0	0	3.56195e-05	0.000284956	0	0	0	0	0	k__Bacteria;p__Actinobacteria;c__unidentified_Actinobacteria;o__Propionibacteriales;f__Nocardioidaceae;g__Aeromicrobium;s__
OTU_1233	0	0	0	0	8.90488e-05	0	0	0	5.34293e-05	7.1239e-05	0	3.56195e-05	0	1.78098e-05	0	0	0	0	0	0	0.000106859	0	0	0.000106859	0	0	0	0	0	0	0	0	0	0	0	0	k__Bacteria;p__WPS-2;c__;o__;f__;g__;s__
OTU_1234	0	0	0	0	0	0	0	5.34293e-05	0	0	0	0	0	0	0	0	0	0	0	0	0	0	0	0	0	0	0	0	0	0	1.78098e-05	0.000106859	0	0	0	0	k__Bacteria;p__unidentified_Bacteria;c__Saccharimonadia;o__Saccharimonadales
OTU_1235	1.78098e-05	0	1.78098e-05	0	0	1.78098e-05	0	0	0	0	0	0	0	0	0	0	0	0	0	0	0	0	0	0	0	1.78098e-05	0	0	1.78098e-05	0	0	0	7.1239e-05	1.78098e-05	0	0	k__Bacteria;p__Bacteroidota;c__Bacteroidia;o__Bacteroidales;f__Rikenellaceae;g__Alistipes;s__Alistipes_sp_cv1
OTU_1236	0	0	0	0	0	0	0	3.56195e-05	0	0	0	0	0	0	0	0	0	0	0	0	0	0	0	0	0	0	0	0	0	5.34293e-05	5.34293e-05	5.34293e-05	0	0	0	0	k__Bacteria;p__Acidobacteriota;c__Acidobacteriae;o__Acidobacteriales;f__Acidobacteriaceae_(Subgroup_1);g__Acidicapsa
OTU_1237	0	0	0	0	3.56195e-05	0	0	0	0	1.78098e-05	0	0	0	0	0	0	0	0	0	0	0	0	0	3.56195e-05	0	0	0	0	3.56195e-05	0	1.78098e-05	0	0	0	0	0	k__Bacteria
OTU_1238	0	0	0	0	0.000160288	0	0	0	0	0	0	0	0	0	0	0	0	0	5.34293e-05	0	0	0	0	0	0	0	0	0	5.34293e-05	0	0.000160288	0	0	0	0	0	k__Bacteria
OTU_1239	0	0	0	0	0.000106859	0	1.78098e-05	0	0	0.000124668	1.78098e-05	0	0	0	0	0	0	0	0	0	0	0	0	8.90488e-05	7.1239e-05	3.56195e-05	3.56195e-05	0	1.78098e-05	7.1239e-05	1.78098e-05	5.34293e-05	0	0	1.78098e-05	0	k__Bacteria;p__unidentified_Bacteria;c__Thermoleophilia;o__Gaiellales;f__;g__;s__
OTU_1240	0	0	0	0	0	0	0	8.90488e-05	0	0	0	0	0	0	0	0	0	0	0	7.1239e-05	0	0	0	0	0	0	0	0	0	0	0	0.000142478	0	0	0	0	k__Bacteria;p__unidentified_Bacteria;c__Saccharimonadia;o__Saccharimonadales;f__LWQ8;g__;s__
OTU_1241	3.56195e-05	0	0	0	0	0	0	0	0	0	0	0.000142478	0	0	0	0	0	0	0	0	0	0	0	0.000160288	0	0	0	0	0	0	0	0	0	0	0	0	k__Bacteria;p__unidentified_Bacteria;c__Alphaproteobacteria;o__Caulobacterales;f__Caulobacteraceae
OTU_1242	0	0	3.56195e-05	0.000106859	0	0	0	0	0	0	0	0	0	0	0	0	0	0	0	0	0	0	0	0	0	0	0	0	0	0	7.1239e-05	0	0	0	0	0	k__Bacteria
OTU_1243	7.1239e-05	0	0	0	0	0	0	0	0	0	0	0.000124668	0	0	3.56195e-05	1.78098e-05	0	0	0	0	0	0	0	0.000195907	0	0	0	1.78098e-05	0	0	0	0	0	0	0	0	k__Bacteria;p__unidentified_Bacteria;c__unidentified_Bacteria;o__Gemmatimonadales;f__Gemmatimonadaceae
OTU_1244	0	0	0	0	0	0	0	0	0	0	0.000213717	0	0	0	0	0	0	0	0	0	0	0	1.78098e-05	0	0	0	0	0	0	0	0	0	0	0	3.56195e-05	0	k__Bacteria;p__Desulfobacterota;c__Desulfovibrionia;o__Desulfovibrionales
OTU_1245	0	0	0	0	0	0	3.56195e-05	0	0	0	0	0	0	0	0	0	3.56195e-05	0	0	0	0	0	0	0	0	0	0	0	7.1239e-05	0	0	0	0	0	0	0	k__Bacteria;p__Firmicutes;c__Clostridia;o__Clostridia_vadinBB60_group;f__;g__;s__
OTU_1246	0	0	0	0	0	0	0	0	0	0	3.56195e-05	0	0	0	0	0	0	0	0	0	0	0	8.90488e-05	0	0	0	0	0	0	0	0	0	0	0	3.56195e-05	0	k__Bacteria;p__Firmicutes;c__Clostridia;o__Monoglobales;f__Monoglobaceae;g__Monoglobus;s__
OTU_1247	0	0	0	0	0	0	0	0	1.78098e-05	0	0	0.000178098	0	0	0	0	0	0	0	0	0	0	0	0.000124668	0	0	0	0	0	0	0	0	0	0	0	0	k__Bacteria;p__Chloroflexi;c__Ktedonobacteria;o__Ktedonobacterales;f__Ktedonobacteraceae;g__1921-2;s__
OTU_1248	0	0	0	0	0	0	0	0	0	0	0	0	0	0	0	0	0	0	0	0	0	0	0	8.90488e-05	0	0	5.34293e-05	0	0	0	0	0	0	0	0	0	Unknown
OTU_1249	0	0	0	0	0	3.56195e-05	8.90488e-05	0	0	0	0	0	0	0	0	1.78098e-05	0	0	0	0	0	0	0	0	0	0	0	0	0	0	0	0	0	5.34293e-05	0	0	k__Bacteria;p__Firmicutes;c__Clostridia;o__Lachnospirales;f__Lachnospiraceae;g__Lachnospiraceae_NK4A136_group;s__
OTU_1250	5.34293e-05	0	0	0	0	5.34293e-05	0	0	0	0	7.1239e-05	0	0	0	0.000374005	3.56195e-05	3.56195e-05	0	0	0	7.1239e-05	0	0	0	0	0	0	0.000124668	1.78098e-05	0	3.56195e-05	0	5.34293e-05	0	3.56195e-05	0	k__Bacteria;p__Proteobacteria;c__Gammaproteobacteria;o__Pseudomonadales;f__Moraxellaceae;g__Acinetobacter
OTU_1251	0	0	0	0	0	0	0	7.1239e-05	0	0	0	0	0	0	0	0	0	0	0	5.34293e-05	0	0	0	0	0	0	0	0	0	0	0	1.78098e-05	0	0	0	0	k__Bacteria;p__unidentified_Bacteria;c__Saccharimonadia;o__Saccharimonadales;f__;g__;s__
OTU_1252	5.34293e-05	0	3.56195e-05	0	0	3.56195e-05	1.78098e-05	0	0	0	7.1239e-05	0	0	0	1.78098e-05	0	0	0	0	0	0	0	1.78098e-05	0	0	0	1.78098e-05	0	0	0	0	0	5.34293e-05	0	0	0	k__Bacteria;p__Firmicutes;c__Clostridia;o__Oscillospirales;f__UCG-010;g__;s__
OTU_1253	0	0	0	0	0	0	0	0	0	0	0.000302766	0	0	0	0	0	0	0	0	0	0	0	0	0	0	0	0	0	0	0	0	0	0	0	0	0	k__Bacteria;p__Bacteroidota;c__Bacteroidia;o__Bacteroidales;f__Muribaculaceae;g__;s__
OTU_1254	1.78098e-05	0	7.1239e-05	0	0	0	0	0	0	0	0	0	0	0	0.000106859	0	1.78098e-05	0	0	0	0	0	0	0	0	3.56195e-05	0	0	0	0	0	0	0	0	0	0	k__Bacteria
OTU_1255	0	0	0	0	0	0	0	0	0	3.56195e-05	5.34293e-05	0	0	0	0	0	0	0	0	0	0	0	0	0	0	0	0	3.56195e-05	0	0	0	0	1.78098e-05	0	1.78098e-05	0	k__Bacteria;p__Firmicutes;c__Clostridia;o__Oscillospirales;f__Oscillospiraceae;g__NK4A214_group;s__
OTU_1256	0	0	0	0	0	0	0	0	0	0	0	0	0	0	0	0	0.000142478	0	0	0	0	0	0	0	0	0	0	0	1.78098e-05	0	0	0	0	0	0	0	k__Bacteria;p__Campylobacterota;c__Campylobacteria;o__Campylobacterales;f__Sulfurovaceae;g__Sulfurovum
OTU_1257	0	0	0	0	0	0	3.56195e-05	1.78098e-05	3.56195e-05	3.56195e-05	8.90488e-05	0	0	0	0	0	0	1.78098e-05	0	0	0	0	0	0	0	0	0	0	0	5.34293e-05	0	0	0	0	0	0	k__Bacteria;p__Chloroflexi;c__AD3;o__;f__;g__;s__
OTU_1258	0	0	0	0	0	0	0	0	0.000142478	0	0	0	0	0	0	0	0	0	0	0	3.56195e-05	0	0	0	0	0	0	0	0	0	0	0	0	0	0	0	k__Bacteria;p__Cyanobacteria;c__Cyanobacteriia;o__Chloroplast;f__unidentified_Chloroplast;g__unidentified_Chloroplast;s__Chloromonas_perforata
OTU_1259	0	0	0	0	0.000160288	0	0	0	0	0	0	0	0	0	0	0	0	0	0	0	0	0	0	0	0	0	0	0	0	0	0	0	0	0	0	0	k__Bacteria
OTU_1260	1.78098e-05	0	5.34293e-05	0	0	0	0	0	0	0	0.000106859	0	0	0	0	0	0	0	0	0	0	0	1.78098e-05	0	0	0	0	0	0	0	0	0	0	0	3.56195e-05	0	k__Bacteria;p__Spirochaetota;c__Brachyspirae;o__Brachyspirales;f__Brachyspiraceae;g__Brachyspira;s__Brachyspira_hyodysenteriae
OTU_1261	0	0	0	0	5.34293e-05	0	0	0	0	7.1239e-05	0	0	1.78098e-05	0	0	0	0	0	0	0	0	0	0	0	0	5.34293e-05	0	0	0	1.78098e-05	1.78098e-05	1.78098e-05	0	0	0	0	k__Bacteria;p__unidentified_Bacteria;c__unidentified_Bacteria;o__Gemmatimonadales;f__Gemmatimonadaceae;g__;s__
OTU_1262	0	0	3.56195e-05	0	5.34293e-05	0	5.34293e-05	7.1239e-05	3.56195e-05	0	0	0	0	0	0	0	0	3.56195e-05	0	0	0	0	0	1.78098e-05	0	0	0	0	0	0.000178098	1.78098e-05	5.34293e-05	0	0	0	0	k__Bacteria
OTU_1263	0	0	0	0	0	0	0	0	0	0	0.000160288	0	0	0	0	0	0	0	0	0	0	0	1.78098e-05	0	0	0	0	0	0	0	0	0	0	0	3.56195e-05	0	k__Bacteria;p__Desulfobacterota;c__Desulfovibrionia;o__Desulfovibrionales;f__Desulfovibrionaceae;g__Desulfovibrio
OTU_1264	0	0	0	0	5.34293e-05	0	3.56195e-05	0	0	8.90488e-05	0	0	0	0	0	0	0	0	0	3.56195e-05	0	0	0	3.56195e-05	0	8.90488e-05	3.56195e-05	0	7.1239e-05	5.34293e-05	0	0.000213717	0	0	5.34293e-05	0	k__Bacteria;p__Proteobacteria;c__Gammaproteobacteria;o__Burkholderiales;f__Burkholderiaceae;g__Burkholderia-Caballeronia-Paraburkholderia
OTU_1265	0	0	0	0	0	0	0	3.56195e-05	0	0	0	0	0	0	0	0	0	0	0	1.78098e-05	0	0	0	0	0	0	0	0	0	1.78098e-05	0	0.000106859	0	0	0	0	k__Bacteria;p__unidentified_Bacteria;c__Alphaproteobacteria;o__Micropepsales;f__Micropepsaceae;g__unidentified_Micropepsaceae;s__bacterium_enrichment_culture_clone_auto2_4W
OTU_1266	0.000124668	0	0	1.78098e-05	0	3.56195e-05	0	0	0	0	0	0	0	0	0	0	0	0	0	0	0	1.78098e-05	3.56195e-05	0	0	0	0	3.56195e-05	0	0	0	0	0	0	0	0	k__Bacteria;p__Firmicutes;c__Clostridia;o__Clostridia_vadinBB60_group;f__;g__;s__
OTU_1267	0	0	0	0	8.90488e-05	0	0	0	0	3.56195e-05	0	0	0	0	0	1.78098e-05	0	0	3.56195e-05	0	0	0	0	5.34293e-05	0	3.56195e-05	5.34293e-05	0	0	3.56195e-05	7.1239e-05	7.1239e-05	0	0	3.56195e-05	0	k__Bacteria;p__Proteobacteria;c__Gammaproteobacteria;o__Xanthomonadales;f__Rhodanobacteraceae;g__Dokdonella;s__
OTU_1268	0	0	0	0	0	0	0	0	0	0	0	0	0	0	0	0	0	0	0	0	0	0.000142478	0	0	0	0	0	0	0	0	0	0	0	0	0	0	k__Bacteria
OTU_1269	0	0	1.78098e-05	0	0	0	0	3.56195e-05	0	0	0	0	0	0	0	0	0	0	0	0	0	0	0	0	0	0	0	0	0	0	3.56195e-05	3.56195e-05	0	0	0	0	k__Bacteria;p__Actinobacteria;c__unidentified_Actinobacteria;o__Streptosporangiales;f__Thermomonosporaceae;g__Actinomadura
OTU_1270	0	0	0	0	0	0.000142478	0	0	0	0	0	0	0	0	0	0	0	0	0	0	0	0	0	0	0	0	0	0	0	0	0	0	0	0	0	0	Unknown
OTU_1271	0	0	0	0	0	0	0	0	0	0	0	0	0	0	0	3.56195e-05	0	0	1.78098e-05	3.56195e-05	0	0	0	0	0	0	7.1239e-05	3.56195e-05	0	0	0	5.34293e-05	0	0	0	0	k__Bacteria;p__Proteobacteria;c__Gammaproteobacteria;o__Enterobacterales;f__Enterobacteriaceae;g__Shimwellia;s__
OTU_1272	0	0	0	0	0	0	0	0	0	0	0	0	0	0	0	0	0	0	5.34293e-05	0	0	0	0	0	0	0	0	0	0	0	0.000142478	0	0	0	0	0	k__Bacteria;p__Firmicutes;c__Clostridia;o__Lachnospirales;f__Lachnospiraceae;g__Tyzzerella;s__
OTU_1273	0	0	0	0	0.000178098	0	0	0.000142478	0	0.000106859	0	0	0	0	0	0	0	0	0	8.90488e-05	0	0	0	0	0	1.78098e-05	1.78098e-05	0	5.34293e-05	0.000124668	0.000142478	7.1239e-05	0	0	1.78098e-05	0	k__Bacteria;p__unidentified_Bacteria;c__Thermoleophilia;o__Gaiellales;f__;g__;s__
OTU_1274	0	0	0	0	0	0	0	0	0	0	0.000195907	0	0	0	0	0	0	0	0	0	0	0	3.56195e-05	0	0	0	0	0	0	0	0	0	0	0	1.78098e-05	0	k__Bacteria;p__Desulfobacterota;c__Desulfovibrionia;o__Desulfovibrionales;f__Desulfovibrionaceae;g__Desulfovibrio;s__
OTU_1275	0	0	3.56195e-05	5.34293e-05	0	0	3.56195e-05	0	0	0	0	0	0	0	0	0	0	0	0	0	0	0	0	0	0	5.34293e-05	0	0	5.34293e-05	0	0	0	0	0	0	0	k__Bacteria;p__Bacteroidota;c__Bacteroidia;o__Bacteroidales;f__Muribaculaceae;g__;s__
OTU_1276	0	0	0	0	0	3.56195e-05	0	0	5.34293e-05	0	0.000106859	0	0	0	5.34293e-05	0	0	0	0	0	0	0	1.78098e-05	0	0	0	0	0	0	0	0	0	1.78098e-05	0	0	0	k__Bacteria;p__Firmicutes;c__Clostridia;o__Lachnospirales;f__Lachnospiraceae;g__GCA-900066575;s__
OTU_1277	7.1239e-05	0	0	0	0	0	0	0	0	0	0	3.56195e-05	0	0	0.000106859	0	0	0	0	0	0	0	0	0	0	0	0	0	0	0	0	0	0	0	0	0	k__Bacteria
OTU_1278	0	0	3.56195e-05	3.56195e-05	0	0	0	3.56195e-05	1.78098e-05	0	1.78098e-05	8.90488e-05	0	0	0	0	0	0	0	0	0	5.34293e-05	0	0	0	0	0	0	0	0	0	0	0	0	0	0	k__Bacteria;p__Desulfobacterota;c__Desulfovibrionia;o__Desulfovibrionales;f__Desulfovibrionaceae;g__Desulfovibrio;s__Desulfovibrio_putealis
OTU_1279	0	0	0	0	0.000160288	0	0	0	0	0	0	0	0	0	0	0	0	0	1.78098e-05	0	0	0	0	0	0	0	0	0	0	0	0.000124668	0	0	0	0	0	k__Bacteria;p__Actinobacteria;c__unidentified_Actinobacteria;o__Micrococcales;f__Beutenbergiaceae
OTU_1280	0	0	0	0	5.34293e-05	1.78098e-05	1.78098e-05	8.90488e-05	5.34293e-05	0	1.78098e-05	0	0	0	0	0	0	7.1239e-05	0	0	0	0	0	0	1.78098e-05	0	0	0	0	0	3.56195e-05	8.90488e-05	0	0	0	0	k__Bacteria
OTU_1281	0	0	0	0	0	0	0	0	0	0	0	0	0	0	0	0	0	7.1239e-05	0	0	0	1.78098e-05	0	0	0	0	0	0	0	3.56195e-05	0	0	0	0	0	0	k__Bacteria;p__Firmicutes;c__Sulfobacillia;o__Sulfobacillales;f__Sulfobacillaceae;g__Sulfobacillus;s__
OTU_1282	0	1.78098e-05	1.78098e-05	0	0	0	7.1239e-05	0	1.78098e-05	1.78098e-05	5.34293e-05	0	0	0	0	3.56195e-05	0	0.000124668	0	0	0	1.78098e-05	0	5.34293e-05	3.56195e-05	0	0	0	5.34293e-05	1.78098e-05	5.34293e-05	5.34293e-05	0	0	1.78098e-05	0	k__Bacteria;p__Proteobacteria;c__Gammaproteobacteria;o__Burkholderiales;f__Nitrosomonadaceae;g__IS-44;s__
OTU_1283	3.56195e-05	0	0	0	0	0	0	0	0	0	0	0	0	0	3.56195e-05	0	0	0	0	0	0	0	0	0	0	0	0	3.56195e-05	0	0	0	0	5.34293e-05	0	0	0	k__Bacteria;p__Firmicutes;c__Bacilli;o__Erysipelotrichales;f__Erysipelotrichaceae
OTU_1284	0	0	0.000142478	0	0	0	5.34293e-05	0	0	0	0	0	0	0	0	7.1239e-05	0	0	0	0	0	0	0	0	0	3.56195e-05	0	0	0	0	0	0	0	0	0	0	k__Bacteria
OTU_1285	0	1.78098e-05	5.34293e-05	0	1.78098e-05	0	0	0	0.000106859	1.78098e-05	0	3.56195e-05	0	0	0	0	0	3.56195e-05	0	1.78098e-05	7.1239e-05	0	3.56195e-05	0	0	0	0	0	0	5.34293e-05	0	3.56195e-05	0	0	3.56195e-05	0	k__Bacteria;p__Chloroflexi;c__Ktedonobacteria;o__Ktedonobacterales;f__JG30-KF-AS9;g__;s__
OTU_1286	0	0	0	0	3.56195e-05	0	0	0	0	0	0	0	0	0	0	0	0	0	3.56195e-05	0	0	0	0	0	0	0	0	0	0	0	0.000106859	0	0	0	0	0	k__Bacteria;p__unidentified_Bacteria;c__Chloroflexia;o__Chloroflexales;f__Roseiflexaceae;g__;s__
OTU_1287	0	0	0	0	0	0	0	0	0	0	8.90488e-05	0	0	0	0	0	0	0	0	0	0	0	5.34293e-05	0	0	0	0	0	0	0	0	0	0	0	5.34293e-05	0	k__Bacteria;p__Firmicutes;c__Clostridia;o__Oscillospirales;f__UCG-010;g__;s__
OTU_1288	0	0	0	0	8.90488e-05	0	0	0	0	0	7.1239e-05	0	0	0	0	0	0	1.78098e-05	0	0	0	0	0	0	0	0	0	0	0	0	0	0	0	0	0	0	k__Bacteria
OTU_1289	0	0	0	0	0	0.000142478	0	0	0	0	0	0	0	0	0	0	0	0	0	0	0	0	0	0	0	0	0	0	0	0	0	0	0	0	0	0	k__Bacteria
OTU_1290	0.000142478	0	3.56195e-05	0	0	0	0	0	1.78098e-05	1.78098e-05	3.56195e-05	0	0	0	0	0	0	0	0	0	0	0	0	0	0	0	0	0	0	0	0	0	0	0	0	0	k__Bacteria;p__Bacteroidota;c__Bacteroidia;o__Bacteroidales;f__Muribaculaceae;g__;s__
OTU_1291	0	0	0	0	0.000124668	0	0	0	0	0	0	0	0	0	0	0	0	0	1.78098e-05	0	0	0	0	0	0	0	0	0	0	1.78098e-05	5.34293e-05	0	0	0	0	0	k__Bacteria;p__Proteobacteria;c__Gammaproteobacteria;o__Burkholderiales;f__TRA3-20;g__;s__
OTU_1292	0	0	0	0	0	0	0	0	8.90488e-05	0	0	0	0	0	0	0	0	0	5.34293e-05	0	7.1239e-05	0	0	0	0	0	0	0	0	0	3.56195e-05	1.78098e-05	0	0	0	0	k__Bacteria;p__Proteobacteria;c__Gammaproteobacteria;o__Burkholderiales;f__SC-I-84;g__;s__
OTU_1293	0	0	0	0	0	0	0	0	0	0	0	8.90488e-05	0	0	0	0	0	0	0	0	0	0	0	0.000160288	0	0	0	0	0	0	0	0	0	0	0	0	k__Bacteria;p__Acidobacteriota;c__Acidobacteriae;o__Solibacterales;f__Solibacteraceae;g__Candidatus_Solibacter;s__
OTU_1294	0	0	0	0	0	0	0	0	0	0	0	0	0	0	0	0	0	5.34293e-05	0	0	0	0	0	0	0	0	0	0	0	0.000106859	0	0	0	0	0	0	k__Bacteria;p__unidentified_Bacteria;c__Saccharimonadia;o__Saccharimonadales;f__LWQ8;g__;s__
OTU_1295	0	0	0	0	0	0	0	0	0	0	8.90488e-05	0	0	0	0	0	0	0	0.000106859	0	0	8.90488e-05	1.78098e-05	0	0	0	0	0	0	0	0	0	0	0	0	0	k__Bacteria;p__Firmicutes;c__Clostridia;o__Lachnospirales;f__Lachnospiraceae;g__Tuzzerella;s__
OTU_1296	0	0	0	0	3.56195e-05	0	0	0	0	0.000106859	0	0	0	0	0	0	0	0	0	0	0	0	0	0.000106859	0	0	0	0	0	5.34293e-05	7.1239e-05	8.90488e-05	0	0	1.78098e-05	0	k__Bacteria;p__unidentified_Bacteria;c__Acidobacteriae;o__Acidobacteriales
OTU_1297	0.000267146	0.000195907	3.56195e-05	0.000106859	5.34293e-05	0.00276051	5.34293e-05	1.78098e-05	8.90488e-05	0	0.000320576	0	0.000160288	0.000284956	1.78098e-05	0	1.78098e-05	0	0	5.34293e-05	0	0	0	5.34293e-05	0.00121106	3.56195e-05	0.000641151	3.56195e-05	0.000106859	8.90488e-05	0.000124668	8.90488e-05	5.34293e-05	0.000374005	5.34293e-05	3.56195e-05	k__Bacteria;p__Proteobacteria;c__Gammaproteobacteria;o__Burkholderiales;f__Comamonadaceae;g__Comamonas;s__Comamonas_aquatica
OTU_1298	0	0	0	0	5.34293e-05	0	1.78098e-05	0	0	8.90488e-05	0	0	0	0	8.90488e-05	1.78098e-05	0	0	0	0	0	0	0	0.000160288	0	7.1239e-05	0	0	0	3.56195e-05	3.56195e-05	3.56195e-05	0	0	1.78098e-05	0	k__Bacteria;p__Acidobacteriota;c__Acidobacteriae;o__Solibacterales;f__Solibacteraceae;g__Candidatus_Solibacter;s__
OTU_1299	0	0	0	0	3.56195e-05	0	0	0	0	8.90488e-05	0	0	0	0	0	0	0	0	0	0	5.34293e-05	0	0	0	0	0	0	0	0	0	0	0	0	0	0	0	k__Bacteria;p__Chloroflexi;c__Ktedonobacteria;o__Ktedonobacterales;f__Ktedonobacteraceae;g__FCPS473;s__
OTU_1300	0	0	0	0	0.000124668	0	7.1239e-05	0	0	0.000213717	0	0	0	0	0	0	0	0	0	0	0	0	0	5.34293e-05	5.34293e-05	0	3.56195e-05	0	0.000106859	0.000213717	0.000160288	0.000195907	0	0	0	0	k__Bacteria;p__Verrucomicrobiota;c__Verrucomicrobiae;o__Chthoniobacterales;f__Chthoniobacteraceae;g__Candidatus_Udaeobacter
OTU_1301	5.34293e-05	0	0	0	3.56195e-05	0	3.56195e-05	0	0	5.34293e-05	0	8.90488e-05	0	0	0	0	0	0	0	0	0	0	0	0.000213717	1.78098e-05	0	0	0	0	0	0	0	0	0	0	0	k__Bacteria;p__Acidobacteriota;c__Acidobacteriae;o__Solibacterales;f__Solibacteraceae;g__Candidatus_Solibacter;s__
OTU_1302	0	0	0	0	0	0	0	0	0	0	0	0.000160288	0	0	0	0	0	0	0	0	0	0	0	0	0	0	0	0	0	0	0	0	0	0	0	0	k__Bacteria
OTU_1303	0	0	0	0	0	0	0	0	0	0.000124668	0	0	0	0	0	0	0	0	0	0	0	0	0	7.1239e-05	0	0	5.34293e-05	0	3.56195e-05	3.56195e-05	1.78098e-05	3.56195e-05	0	0	0	0	k__Bacteria;p__unidentified_Bacteria;c__Bacteroidia;o__Cytophagales;f__Microscillaceae
OTU_1304	0	0	0	0	0	0	0	0	0	0	7.1239e-05	0	0	0	0	0	0	0	0	0	0	0	1.78098e-05	0	0	0	0	0	0	0	0	0	0	0	5.34293e-05	0	k__Bacteria;p__Firmicutes;c__Clostridia;o__Oscillospirales;f__UCG-010;g__;s__
OTU_1305	0.000124668	0	0	0	3.56195e-05	0	0	0	0	7.1239e-05	0	0	0	0	7.1239e-05	0	0	0	0	0	0	0	0	0	0	0	0	0	0	0	0	0	0	0	0	0	k__Bacteria;p__Chloroflexi;c__Ktedonobacteria;o__Ktedonobacterales;f__Ktedonobacteraceae;g__G12-WMSP1;s__
OTU_1306	0	7.1239e-05	0	0	0	0	0	0	0	0	0	0	0	0	0	0	0	0	0	0	0	0	0	0.000106859	0	0	0	0	0	0	0	0	0	0	0	0	k__Bacteria;p__Proteobacteria
OTU_1307	0	0	0	0	0	0	0	0	1.78098e-05	0	1.78098e-05	0	0	0	0	0	0	0	0	0	7.1239e-05	0	0	3.56195e-05	0	0	0	0	0	0	1.78098e-05	0	0	0	3.56195e-05	0	k__Bacteria;p__unidentified_Bacteria;c__Gammaproteobacteria;o__Xanthomonadales;f__Rhodanobacteraceae;g__;s__
OTU_1308	5.34293e-05	0	0	0	3.56195e-05	0	0	0	5.34293e-05	0	0	0	0	0	3.56195e-05	0	0	8.90488e-05	0	0	7.1239e-05	0	0	0	0	0	0	0	0	7.1239e-05	0	0	0	0	0	0	k__Bacteria;p__unidentified_Bacteria;c__Gammaproteobacteria;o__Diplorickettsiales;f__Diplorickettsiaceae;g__;s__
OTU_1309	1.78098e-05	1.78098e-05	0	0	0	0	0	0	0	0	0	0	0	0	0	0	0	0	0	0	0	0	0	0	0	0	1.78098e-05	0	0	0	0	0	0	0	0	3.56195e-05	k__Bacteria;p__Firmicutes;c__Clostridia;o__Oscillospirales;f__Ruminococcaceae;g__Ruminococcus;s__
OTU_1310	0	0	0	0	0	0	0	0	0	0	0	0	0	0	0	0	0	0	0	0	0	0	0	0	0	0	0	1.78098e-05	0	0	0	0	7.1239e-05	3.56195e-05	0	0	k__Bacteria;p__Proteobacteria;c__Alphaproteobacteria;o__Azospirillales;f__Azospirillaceae;g__Azospirillum
OTU_1311	3.56195e-05	0	0	0	0.000961727	0	0	5.34293e-05	0.000142478	0.000409624	0	0.000160288	0	0	0	0	0	1.78098e-05	0	1.78098e-05	5.34293e-05	0	0	0.000160288	1.78098e-05	7.1239e-05	1.78098e-05	0	1.78098e-05	5.34293e-05	5.34293e-05	8.90488e-05	0	0	0	0	k__Bacteria;p__Actinobacteria;c__unidentified_Actinobacteria;o__Frankiales;f__Acidothermaceae;g__Acidothermus;s__
OTU_1312	0	0	0	8.90488e-05	0	0	0	0	0	0	0	0	3.56195e-05	0	0	0	0	0	0	0	0	0	0	0	0	0	0	0	0	0	0	0	0	0	0	0	k__Bacteria
OTU_1313	0	0	0	0	0	0	0	8.90488e-05	0	0	0	0	0	0	0	0	0	0	0	1.78098e-05	0	0	0	0	0	0	0	0	0	0	0	5.34293e-05	0	0	0	0	k__Bacteria;p__unidentified_Bacteria;c__Saccharimonadia;o__Saccharimonadales;f__WWH38;g__;s__
OTU_1314	0	0	0	0	3.56195e-05	0	1.78098e-05	0	0	5.34293e-05	5.34293e-05	0	0	0	0	5.34293e-05	0	0	0	0	0	0	0	1.78098e-05	0	1.78098e-05	7.1239e-05	0	3.56195e-05	5.34293e-05	3.56195e-05	3.56195e-05	0	0	1.78098e-05	0	k__Bacteria;p__Gemmatimonadetes;c__unidentified_Gemmatimonadetes;o__Gemmatimonadales;f__Gemmatimonadaceae;g__Gemmatimonas
OTU_1315	0	0	0	0	5.34293e-05	0	0	0	3.56195e-05	3.56195e-05	0	0	0	0	0	0	0	1.78098e-05	0	0	1.78098e-05	0	0	3.56195e-05	0	0	0	0	0	0	0	0	0	0	0	0	k__Bacteria;p__Chloroflexi;c__Ktedonobacteria;o__B12-WMSP1;f__;g__;s__
OTU_1316	0	0	0	0	0	0	0	0	0	0	0.000249337	0	0	0	0	0	0	0	0	0	0	0	0	0	0	0	0	0	0	0	0	0	0	0	5.34293e-05	0	k__Bacteria;p__Bacteroidota;c__Bacteroidia;o__Bacteroidales;f__Muribaculaceae;g__;s__
OTU_1317	0	0	0	0	3.56195e-05	0	0.000249337	0	0	0.000231527	0	0	0	0	0	3.56195e-05	0	0	0	0	0	3.56195e-05	0	7.1239e-05	5.34293e-05	1.78098e-05	0	0	0.000195907	0.000160288	8.90488e-05	7.1239e-05	0	0	7.1239e-05	0	k__Bacteria;p__Acidobacteriota;c__Vicinamibacteria;o__Vicinamibacterales;f__Vicinamibacteraceae;g__;s__
OTU_1318	1.78098e-05	0	0	0	3.56195e-05	0	0	0	3.56195e-05	1.78098e-05	0	0	0	0	0	0	0	8.90488e-05	8.90488e-05	0	5.34293e-05	0	0	0.000106859	0	3.56195e-05	0	0	7.1239e-05	8.90488e-05	0.000106859	5.34293e-05	0	0	3.56195e-05	0	k__Bacteria;p__unidentified_Bacteria;c__Alphaproteobacteria;o__Rhodospirillales;f__;g__;s__
OTU_1319	0	0	0	0	5.34293e-05	0	0	0	0	0	0	0	0	0	0	0	0	0	0	0	0	0	0	3.56195e-05	0	0	0	0	3.56195e-05	0	0	3.56195e-05	0	0	0	0	k__Bacteria;p__Acidobacteriota;c__Acidobacteriae;o__Bryobacterales;f__Bryobacteraceae;g__Bryobacter;s__
OTU_1320	0	0	0	0	0	0	0	0	0	0	0.000142478	0	0	0	0	0	0	0	0	0	0	0	7.1239e-05	0	0	0	0	0	0	0	0	0	0	0	0.000106859	0	k__Bacteria;p__Bacteroidota;c__Bacteroidia;o__Bacteroidales;f__Muribaculaceae;g__;s__
OTU_1321	0	0	0	0	0	0	0	0	0	0	0	0	0	0	0	0	0	0	0	0	0	0	0	1.78098e-05	0	0	1.78098e-05	0	0	0	1.78098e-05	3.56195e-05	0	0	3.56195e-05	0	k__Bacteria;p__Nitrospirota;c__Nitrospira;o__Nitrospirales;f__Nitrospiraceae;g__;s__
OTU_1322	0	0	0	0	3.56195e-05	0	1.78098e-05	0	0	5.34293e-05	0	0	0	0	0	3.56195e-05	0	0	3.56195e-05	0	0	0	0	1.78098e-05	0	0	1.78098e-05	0	0	7.1239e-05	0.000195907	3.56195e-05	0	0	3.56195e-05	0	k__Bacteria;p__Proteobacteria;c__Alphaproteobacteria;o__Rhizobiales;f__Labraceae;g__Labrys;s__
OTU_1323	0	0	0	0	0	0	0	0	0	7.1239e-05	0	0	0	0	0	0	0	0	0	0	0	0	0	0	0	3.56195e-05	0	0	1.78098e-05	0	0	1.78098e-05	0	0	3.56195e-05	0	k__Bacteria;p__Gemmatimonadetes;c__unidentified_Gemmatimonadetes;o__Gemmatimonadales;f__Gemmatimonadaceae;g__Gemmatimonas;s__
OTU_1324	0	0	0	0	0	0	0	0	0	0	0	1.78098e-05	0	0	0	0	0	0	0.000106859	0	1.78098e-05	0	0	0	0	0	0	0	0	0	0	0	0	0	0	0	k__Bacteria
OTU_1325	0	0	0	0.000142478	0	0	0	0	0	0	0	0	0	0	0	0	0	0	0	0	0	0	0	0	0	0	0	0	0	0	0	0	0	0	0	0	k__Bacteria
OTU_1326	0	0	0	0	0	0	3.56195e-05	0	5.34293e-05	1.78098e-05	0	0	0	0	0	0	0	0	0	0	0	0	0	0	0	1.78098e-05	1.78098e-05	0	0	0	0	3.56195e-05	0	0	0	0	k__Bacteria;p__Actinobacteriota;c__MB-A2-108;o__;f__;g__;s__
OTU_1327	0	0	0.000124668	0	0	0	0	0	0	0	0	0	0	0	0	0	0	0	0	0	0	0	0	0	0	0	0	0	0	0	0	0	0	0	0	0	k__Bacteria
OTU_1328	0	0	0	0	0	0	0	0	0.000142478	1.78098e-05	0	0	0	0	0	0	0	1.78098e-05	3.56195e-05	0	8.90488e-05	0	0	0	0	0	0	0	0	0	0	0	0	0	0	0	k__Bacteria;p__Chloroflexi;c__Ktedonobacteria;o__Ktedonobacterales;f__JG30-KF-AS9
OTU_1329	0	1.78098e-05	0	0	0	0	0	0	0	0	0	0	5.34293e-05	0	5.34293e-05	0	0	0	0	0	0	0	0	0	0	0	0	0	0	0	0	0	0	0	0	0	k__Bacteria
OTU_1330	0	0	0	0.000160288	0	0	1.78098e-05	0	0	0	1.78098e-05	0	0	0	0	0	0	0	0	0	0	0	0	0	0	0	0	0	0	0	1.78098e-05	0	0	0	0	0	k__Bacteria;p__Proteobacteria;c__Gammaproteobacteria;o__Burkholderiales;f__Comamonadaceae;g__Pseudorhodoferax;s__
OTU_1331	0	0	0	0	0	0	0	0	0	0	0	0	0	0	0	0	7.1239e-05	0	0	0	0	8.90488e-05	0	0	0	0	0	0	3.56195e-05	0	1.78098e-05	0	0	0	0	0	k__Bacteria;p__Cyanobacteria;c__Vampirivibrionia;o__Gastranaerophilales;f__;g__;s__
OTU_1332	7.1239e-05	5.34293e-05	1.78098e-05	0.000213717	8.90488e-05	0.000320576	7.1239e-05	8.90488e-05	0	7.1239e-05	0.000160288	0.000142478	7.1239e-05	0.000783629	7.1239e-05	0.000142478	0.000516483	8.90488e-05	0.000142478	0.000160288	0.000106859	0.000160288	0.000195907	0.000516483	0.000124668	8.90488e-05	0.000106859	0.000587722	0.000445244	0.000498673	0.000267146	3.56195e-05	0.000142478	0.000552102	0.000124668	0.000267146	k__Bacteria;p__Proteobacteria;c__Gammaproteobacteria;o__Enterobacterales;f__Enterobacteriaceae
OTU_1333	0	0	0	0	0.000124668	0	0	0	0	0	0	0	0	0	0	0	0	0	8.90488e-05	0	0	0	0	0	0	0	1.78098e-05	0	0	0	7.1239e-05	0	0	0	0	0	k__Bacteria;p__Bacteroidota;c__Bacteroidia;o__Chitinophagales;f__Chitinophagaceae;g__Niastella;s__
OTU_1334	0	3.56195e-05	0	0	0	0	1.78098e-05	0	0	0	1.78098e-05	0	0	0	0	0	0	3.56195e-05	0	0	0	3.56195e-05	0	0	0	0	0	0	0	5.34293e-05	0	0	0	0	0	0	k__Bacteria;p__Bacteroidota;c__Bacteroidia;o__Bacteroidales;f__Muribaculaceae;g__;s__
OTU_1335	0	0	0	0	0	0	0	0	1.78098e-05	0	0	0	0	0	0	0	0	0	0	0	5.34293e-05	0	0	0	0	0	0	0	0	1.78098e-05	3.56195e-05	0	0	0	0	0	k__Bacteria;p__unidentified_Bacteria;c__Gammaproteobacteria;o__Arenicellales;f__Arenicellaceae;g__;s__
OTU_1336	0	0	0	0	0	0	0	0	0	3.56195e-05	0	0	0	0	0	0	0	1.78098e-05	0	0	0	0	0	7.1239e-05	0	0	0	0	1.78098e-05	0.000106859	0	0	0	0	0	0	k__Bacteria;p__unidentified_Bacteria;c__Gammaproteobacteria;o__Diplorickettsiales;f__Diplorickettsiaceae
OTU_1337	0	0	0	0	0	0	0	0	0	0	0	0	0	0	0.000160288	0	0	0	0	0	0	0	0	0	0	0	0	0	0	0	0	0	0	0	0	0	k__Bacteria
OTU_1338	0	0	0	0	0	0	0	0	0	0	8.90488e-05	0	0	0	0	0	0	0	0	0	0	0	3.56195e-05	0	0	0	0	0	0	0	0	0	0	0	7.1239e-05	0	k__Bacteria
OTU_1339	0	0	0.000124668	0	0	0	0	0	0	0	0	0	0	0	0	0	0	0	0	0	0	0	0	0	0	0	0	0	0	0	0	0	0	0	0	0	k__Bacteria
OTU_1340	0	0	5.34293e-05	5.34293e-05	0	0	0	0	0	0	0	0	0	0	0	1.78098e-05	0	0	0	0	0	0	0	0	0	1.78098e-05	0	0	0	0	0	0	0	0	0	0	k__Bacteria
OTU_1341	0	0	0	3.56195e-05	0.000160288	0	0	0	0.000195907	0.000338385	0	0	0	0	0	0	0	0	0	0	8.90488e-05	0	0	0	0	0	0	0	0	0	0	0	0	0	0	0	k__Bacteria;p__Acidobacteriota;c__Acidobacteriae;o__Subgroup_2;f__;g__;s__
OTU_1342	0	0	7.1239e-05	3.56195e-05	0	0	5.34293e-05	0	0	0	1.78098e-05	0	0	3.56195e-05	1.78098e-05	5.34293e-05	0	0	0	0	0	0	0	0	0	0	3.56195e-05	3.56195e-05	0	0	0	0	0	0	0	0	k__Bacteria;p__Firmicutes;c__Clostridia;o__Lachnospirales;f__Lachnospiraceae;g__Lachnospiraceae_NK4A136_group;s__Lachnospiraceae_bacterium_COE1
OTU_1343	0	0	0	0	3.56195e-05	0	0	0	0	0.000124668	0	0	0	0	0	5.34293e-05	0	0	0	0	0	0	0	1.78098e-05	0	0	1.78098e-05	0	0	3.56195e-05	0	0	0	0	0	0	k__Bacteria;p__Methylomirabilota;c__Methylomirabilia;o__Rokubacteriales;f__;g__;s__
OTU_1344	0	0	0	0	5.34293e-05	0	0	0	0	0	0	3.56195e-05	0	0	0	0	0	0	0	0	0	0	0	0	0	0	0	0	0	0	0	0	0	0	0	0	Unknown
OTU_1345	0	0	0	0	0	0	0	0	0	0	0	0	0	5.34293e-05	1.78098e-05	0	0	0	0	0	0	8.90488e-05	0	0	0	1.78098e-05	1.78098e-05	0	0.000124668	0	0	0	0	0	0	0	k__Bacteria;p__unidentified_Bacteria;c__Clostridia;o__Lachnospirales;f__Lachnospiraceae;g__unidentified_Lachnospiraceae;s__Clostridium_sp_Culture-27
OTU_1346	0.000409624	8.90488e-05	0.000178098	5.34293e-05	0	3.56195e-05	0.000231527	0.000195907	0.0025468	5.34293e-05	0.000427434	0.000178098	0.000320576	8.90488e-05	5.34293e-05	8.90488e-05	0.000213717	0.000142478	0.000213717	0.000463054	0.000391815	0.000195907	0.000213717	0.000124668	8.90488e-05	0.000160288	8.90488e-05	0.000106859	0.000374005	0.000106859	0.000213717	0.000231527	0.000338385	3.56195e-05	0.000195907	5.34293e-05	k__Bacteria;p__Firmicutes;c__Bacilli;o__Lactobacillales;f__Enterococcaceae;g__Enterococcus
OTU_1347	0	0	0	5.34293e-05	0	0	0	5.34293e-05	0	0	0	0	0	0	0	0	0	0	0	0	0	0	0	0	0	0	1.78098e-05	0	0	0	0	0	0	0	0	0	Unknown
OTU_1348	0	0	0	0	0	0	0	0	0	0	0	0	0	0	0	0	0	5.34293e-05	1.78098e-05	0	0	0	0	0	0	0	0	0	0	0.000124668	3.56195e-05	0	0	0	0	0	k__Bacteria;p__Actinobacteriota;c__Acidimicrobiia;o__IMCC26256
OTU_1349	1.78098e-05	7.1239e-05	0.000142478	7.1239e-05	5.34293e-05	0	0.000124668	3.56195e-05	5.34293e-05	0.00594846	0.000320576	0	0	0	5.34293e-05	0	0	0	3.56195e-05	0	0	5.34293e-05	0	0	0	0	0	0	0	0	0	0	0	0	5.34293e-05	0	k__Bacteria
OTU_1350	1.78098e-05	0	0	0	0	0	0	0	0	0	0	0	0	0	5.34293e-05	0	7.1239e-05	0	3.56195e-05	0	0	0	0	0	0	0	0	0	1.78098e-05	0	0	0	0	0	0	0	k__Bacteria;p__Firmicutes;c__Clostridia;o__Lachnospirales;f__Lachnospiraceae;g__Blautia;s__Lachnospiraceae_bacterium_615
OTU_1351	0	0	0	0	0	0	0	0	0	3.56195e-05	0	0	0	0	0	0	0	0	0	0	0	0	0	0	0	3.56195e-05	0	0	1.78098e-05	7.1239e-05	3.56195e-05	0	0	0	0	0	k__Bacteria;p__Acidobacteriota;c__Acidobacteriae;o__Acidobacteriales;f__Koribacteraceae;g__Candidatus_Koribacter;s__
OTU_1352	0	0	0	0	0	0	0	0	0	0	0	0	0	0	0	0	0	0	0	5.34293e-05	0	0	0	0	0	1.78098e-05	0	0	0	0	0	0	0	0	0	0	k__Bacteria
OTU_1353	1.78098e-05	0	0	0	1.78098e-05	0	0	0	0	0	1.78098e-05	0	0	0	8.90488e-05	0	0	0	3.56195e-05	0	0	0	0	3.56195e-05	0	0	0	0	0	3.56195e-05	1.78098e-05	0	0	0	5.34293e-05	0	k__Bacteria;p__Acidobacteriota;c__Acidobacteriae;o__Subgroup_2;f__;g__;s__
OTU_1354	0	0	0	0	0.000178098	0	0.000106859	0	0	3.56195e-05	0	0	0	0	0	0.000106859	0	0	0	0	0	0	0	3.56195e-05	0	1.78098e-05	1.78098e-05	0	0	5.34293e-05	0.000178098	1.78098e-05	0	0	0	0	k__Bacteria
OTU_1355	0	0	0	0	0	0	0	0	0	1.78098e-05	0	0	0	0	0	0	0	5.34293e-05	0	0	0	0	0	0	0	5.34293e-05	0	0	0	0.000106859	0	0	0	0	0	0	k__Bacteria;p__unidentified_Bacteria;c__Fibrobacteria;o__Fibrobacterales;f__Fibrobacteraceae;g__unidentified_Fibrobacteraceae;s__bacterium_enrichment_culture_clone_auto5_4W
OTU_1356	7.1239e-05	0	0	0	0	0	0	0	0	0	0	0	0	0	7.1239e-05	0	0	0	0	0	0	0	0	0	0	0	0	0	0	0	0	0	0	0	0	0	k__Bacteria;p__Chloroflexi;c__Ktedonobacteria;o__Ktedonobacterales;f__Ktedonobacteraceae;g__BacC-u-018;s__
OTU_1357	0	0	0	0	7.1239e-05	0	3.56195e-05	0	0	3.56195e-05	0	0	0	0	0	1.78098e-05	0	0	0	0	0	0	0	0	0	0	7.1239e-05	0	0	0	8.90488e-05	0	0	0	0	0	k__Bacteria;p__Actinobacteriota;c__Acidimicrobiia;o__IMCC26256;f__;g__;s__
OTU_1358	0	0	0	0	0	0	0	0	0	0	0.000160288	0	0	0	0	0	0	0	0	0	0	0	3.56195e-05	0	0	0	0	0	0	0	0	0	0	0	1.78098e-05	0	k__Bacteria;p__Desulfobacterota;c__Desulfovibrionia;o__Desulfovibrionales;f__Desulfovibrionaceae;g__Desulfovibrio
OTU_1359	8.90488e-05	0	0	0	0	0	0	1.78098e-05	0	0	0	0	0	0	8.90488e-05	0	0	0	0	0	0	0	0	0	0	0	0	0	0	0	0	0	0	0	0	0	k__Bacteria
OTU_1360	0	0	0	0	0	0	0	0	0	0	0	0	0	0	0.000213717	0	0	0	0	0	0	0	0	0	0	0	0	0	0	0	0	0	0	0	0	0	k__Bacteria
OTU_1361	0	0	0	0	0	0	0	0	0	7.1239e-05	0	3.56195e-05	0	0	7.1239e-05	0	0	0	0	0	0	0	0	3.56195e-05	1.78098e-05	0	0	0	0	3.56195e-05	0	3.56195e-05	0	0	1.78098e-05	0	k__Bacteria;p__unidentified_Bacteria;c__Alphaproteobacteria;o__Caulobacterales;f__Caulobacteraceae;g__;s__
OTU_1362	0	0	0	0	0	1.78098e-05	0	0	3.56195e-05	0	0	0	0	0	0	0	0	1.78098e-05	0	0	7.1239e-05	0	0	0	0	0	0	0	0	3.56195e-05	0	1.78098e-05	7.1239e-05	1.78098e-05	0	0	k__Bacteria;p__Firmicutes;c__Bacilli;o__Bacillales;f__Bacillaceae;g__Bacillus;s__Bacillus_velezensis
OTU_1363	0	0	0	0	0.000552102	0	8.90488e-05	5.34293e-05	3.56195e-05	1.78098e-05	7.1239e-05	5.34293e-05	0	0	0	1.78098e-05	0	0	0.000249337	0	0	0	0	7.1239e-05	3.56195e-05	5.34293e-05	1.78098e-05	0	3.56195e-05	7.1239e-05	0.00071239	7.1239e-05	0	0	3.56195e-05	0	k__Bacteria;p__Proteobacteria;c__Gammaproteobacteria;o__Burkholderiales;f__Comamonadaceae
OTU_1364	0	0	0.000106859	0	0	0	0	0	0	0	0	0	0	0	0	0	0	0	0	0	0	0	0	0	0	0	0	0	0	0	0	0	0	0	0	0	k__Bacteria
OTU_1365	0	0	0	0	5.34293e-05	0	0	0	0	0	0	0	0	0	0	0	0	0	0	0	0	0	0	0	1.78098e-05	1.78098e-05	5.34293e-05	0	1.78098e-05	1.78098e-05	1.78098e-05	3.56195e-05	0	0	5.34293e-05	0	k__Bacteria;p__Myxococcota;c__Polyangia;o__Haliangiales;f__Haliangiaceae;g__Haliangium;s__
OTU_1366	0	0	0	0	5.34293e-05	0	0	0.000124668	0	5.34293e-05	0	1.78098e-05	0	0	0	0	0	0.000160288	1.78098e-05	5.34293e-05	1.78098e-05	0	0	0	0	0	0	0	0	0.000213717	5.34293e-05	0.000142478	0	0	0	0	k__Bacteria;p__Proteobacteria;c__Alphaproteobacteria;o__Acetobacterales;f__Acetobacteraceae;g__Rhodopila;s__
OTU_1367	0	0	0	0	0.000124668	0	0.000124668	5.34293e-05	0	0.000160288	0	0	0	0	0	3.56195e-05	0	0	0	0	0	0	0	7.1239e-05	0.000106859	7.1239e-05	0.000106859	0	0.000142478	0.000142478	0.000356195	8.90488e-05	0	0	3.56195e-05	0	k__Bacteria;p__Proteobacteria;c__Gammaproteobacteria;o__Burkholderiales;f__Nitrosomonadaceae;g__Ellin6067;s__
OTU_1368	0	0	0	0	0	0	0	0	0	0	0	0	0	0	0	0	0	0	0	8.90488e-05	0	0	0	0	0	0	0	0	0	0	0	0	1.78098e-05	0	0	0	k__Bacteria
OTU_1369	0	0	0	0	0	0	0	0	0	0	0	8.90488e-05	0	0	0	0	0	0	0	0	0	0	0	0.000178098	0	0	0	0	0	0	0	0	0	0	0	0	k__Bacteria;p__Chloroflexi;c__Ktedonobacteria;o__Ktedonobacterales;f__Ktedonobacteraceae
OTU_1370	0	0	0	0	0.000302766	0	1.78098e-05	0.000142478	0.000641151	0.00119325	0	7.1239e-05	0	0	0	0	1.78098e-05	0.000178098	0	3.56195e-05	0.000142478	0	0	3.56195e-05	0	0	0	0	0	0.000427434	3.56195e-05	0.000106859	0	0	0	0	k__Bacteria;p__WPS-2;c__;o__;f__;g__;s__
OTU_1371	0	0	0	0	0	0	0.000142478	0	0	1.78098e-05	0	0	0	0	0	0	0	0	0	0	0	0	0	0	1.78098e-05	0	0	0	1.78098e-05	0	0	0	0	0	0	0	k__Bacteria;p__Proteobacteria;c__Gammaproteobacteria;o__Burkholderiales;f__Nitrosomonadaceae;g__Ellin6067
OTU_1372	3.56195e-05	0	0	0	7.1239e-05	0	7.1239e-05	0	0	0.000106859	0	0	0	0	0	3.56195e-05	0	0	1.78098e-05	1.78098e-05	0	0	0	5.34293e-05	5.34293e-05	5.34293e-05	1.78098e-05	0	0.000106859	0.000142478	0.000195907	8.90488e-05	0	0	0	0	k__Bacteria;p__Chloroflexi;c__KD4-96;o__;f__;g__;s__
OTU_1373	0	0	0	0	5.34293e-05	0	0	0	0	8.90488e-05	0	0	0	0	0	0	0	0	0	0	0	0	0	7.1239e-05	0	1.78098e-05	0	0	0	0	0	0	0	0	0	0	k__Bacteria;p__Chloroflexi;c__Ktedonobacteria;o__Ktedonobacterales;f__JG30-KF-AS9
OTU_1374	0	0	0	0	0	8.90488e-05	0	0	0	0	0	0	0	0	0	0	0	0	0	0	0	0	0	0	0	0	0	0	0	0	0	0	1.78098e-05	5.34293e-05	0	0	k__Bacteria;p__Bacteroidota;c__Bacteroidia;o__Bacteroidales;f__Prevotellaceae;g__Prevotellaceae_Ga6A1_group;s__
OTU_1375	0	0	5.34293e-05	0	0	0	0	0	0	0	0.000106859	0	0	0	0	0	0	0	0	0	0	0	0	0	0	0	0	0	0	0	0	0	0	0	3.56195e-05	0	k__Bacteria;p__Firmicutes;c__Clostridia;o__Clostridia_UCG-014;f__;g__;s__
OTU_1376	0	0	0	0	5.34293e-05	0	0	0.000106859	7.1239e-05	3.56195e-05	0	0	0	0	1.78098e-05	0	0	1.78098e-05	1.78098e-05	0	3.56195e-05	0	0	0	0	0	0	0	0	3.56195e-05	1.78098e-05	8.90488e-05	0	0	0	0	k__Bacteria;p__unidentified_Bacteria;c__Acidimicrobiia;o__;f__;g__;s__
OTU_1377	0	0	0	0	0	0.000142478	0	0	0	0	0	0	0	0	0	0	0	0	0	0	0	0	0	0	0	0	0	0	0	0	0	0	0	0	0	0	k__Bacteria
OTU_1378	0	0	0	0	0	0	0	0	0	0	0	0	0	0	0	0	0	0	3.56195e-05	0	0	0	0	0	0	0	0	0	0	0	8.90488e-05	0	0	0	0	0	k__Bacteria;p__Firmicutes;c__Bacilli;o__Bacillales;f__Bacillaceae;g__Bacillus
OTU_1379	0	0	0	0	0	0	0	5.34293e-05	0	0	0	0	0	0	0	0	0	0	0	0	0	0	0	0	0	0	0	0	0	0	0	3.56195e-05	0	0	0	1.78098e-05	k__Bacteria
OTU_1380	0	0	0	0	0	0	1.78098e-05	1.78098e-05	0	0	0	5.34293e-05	0	0	0	0	0	0	0	0	0	0	0	0	0	0	0	0	0	0	0	0	0	0	0	0	k__Bacteria;p__Bacteroidota;c__Bacteroidia;o__Chitinophagales;f__Chitinophagaceae;g__Taibaiella;s__
OTU_1381	0	0	0	0	0.000142478	0	0	0	0	0	0	0	0	0	0	0	0	0	0	0	0	0	0	0	0	0	0	0	0	0	0	0	0	0	0	0	Unknown
OTU_1382	0	1.78098e-05	0	0	1.78098e-05	0	0.000106859	0	0	1.78098e-05	0	0	0	0	0	1.78098e-05	0	0	0	0	0	0	0	5.34293e-05	0	0	3.56195e-05	0	0	3.56195e-05	0	0	0	0	0	0	k__Bacteria;p__Acidobacteriota;c__Subgroup_22;o__;f__;g__;s__
OTU_1383	0	0	0	0	0	3.56195e-05	0	0	0	0	0	0	0	0	0	0	0	0	0	0	0	0	0	0	0	0	0	0	0	0	0	0	0.000142478	5.34293e-05	0	0	k__Bacteria;p__Bacteroidota;c__Bacteroidia;o__Bacteroidales;f__Muribaculaceae;g__;s__
OTU_1384	0	0	0	0	0	0	0	1.78098e-05	3.56195e-05	3.56195e-05	0	0	0	0	0	0	0	0	0	0	0	0	0	3.56195e-05	0	0	0	0	0	1.78098e-05	0.000106859	0.000106859	0	0	0	0	k__Bacteria;p__Acidobacteriota;c__Acidobacteriae;o__Acidobacteriales;f__Acidobacteriaceae_(Subgroup_1);g__Terriglobus;s__
OTU_1385	0.000267146	0	0	0	0	0	0	0	0	0	0	0	0	0	0	0	0	0	0	0	0	0	0	0	0	0	0	0	0	0	0	0	5.34293e-05	5.34293e-05	0	5.34293e-05	k__Bacteria;p__Deferribacteres;c__unidentified_Deferribacteres;o__Deferribacterales;f__Deferribacteraceae;g__Mucispirillum;s__
OTU_1386	0	0	0	0	0	0	0	0	1.78098e-05	0	0	0	0	0	0	0	0	0	0	0	5.34293e-05	0	0	5.34293e-05	0	0	0	0	0	0	3.56195e-05	0	0	0	3.56195e-05	0	k__Bacteria;p__Proteobacteria;c__Gammaproteobacteria;o__Competibacterales;f__Competibacteraceae;g__Candidatus_Competibacter;s__
OTU_1387	0	0	0	0	0	8.90488e-05	0	0	0	0	0	0	0	0	0	0	0	0	1.78098e-05	0	0	0	0	0	0	0	0	0	0	0	0	0	5.34293e-05	5.34293e-05	0	0	k__Bacteria;p__Actinobacteria;c__unidentified_Actinobacteria;o__Corynebacteriales;f__Corynebacteriaceae;g__Corynebacterium
OTU_1388	0	0	0	1.78098e-05	0	0	1.78098e-05	0	0	0	3.56195e-05	3.56195e-05	0	0	0	0	0	0	0	0	0	3.56195e-05	0	8.90488e-05	0	0	0	0	0	0	0	0	0	0	0	0	k__Bacteria;p__Bacteroidota;c__Bacteroidia;o__Chitinophagales;f__Chitinophagaceae;g__Taibaiella;s__
OTU_1389	0	0	0	0	0.000195907	0	0	0	0	0	0	0	0	0	0	0	0	0	0	0	0	0	0	0	0	0	0	0	0	0	0	0	0	0	0	0	k__Bacteria;p__unidentified_Bacteria;c__Acidimicrobiia;o__;f__;g__;s__
OTU_1390	0	0	0	0	5.34293e-05	0	0	0	0	0	0	0	0	0	0	1.78098e-05	0	0	0	0	0	0	0	3.56195e-05	0	0	1.78098e-05	0	0	0	0	0	0	0	0	0	k__Bacteria;p__Acidobacteriota;c__Acidobacteriae;o__Bryobacterales;f__Bryobacteraceae;g__Bryobacter;s__
OTU_1391	0	0	0	0	0	0	0	0	0	0	0	0	0	0	0.000106859	0	0	0	0	0	0	0	0	0	0	0	0	1.78098e-05	1.78098e-05	0	0	0	0	0	0	0	k__Bacteria;p__Firmicutes;c__Clostridia;o__Clostridia_vadinBB60_group;f__;g__;s__
OTU_1392	0	0	0	0	0	0.000160288	0.000391815	0	5.34293e-05	0	0.000124668	3.56195e-05	1.78098e-05	3.56195e-05	7.1239e-05	5.34293e-05	0.000106859	0	5.34293e-05	7.1239e-05	5.34293e-05	0	7.1239e-05	0.000178098	0	1.78098e-05	0	0.000142478	1.78098e-05	0	1.78098e-05	0	5.34293e-05	7.1239e-05	0	5.34293e-05	k__Bacteria;p__Proteobacteria;c__Gammaproteobacteria;o__Enterobacterales;f__Enterobacteriaceae
OTU_1393	5.34293e-05	0	0	0	0	0	0	1.78098e-05	1.78098e-05	3.56195e-05	0	0	0	0	0	0	0	0	0	0	5.34293e-05	0	0	0	5.34293e-05	0	0	0	0	3.56195e-05	0	0	0	0	0	0	k__Bacteria;p__unidentified_Bacteria;c__Alphaproteobacteria;o__Rhodospirillales;f__Rhodospirillaceae;g__;s__
OTU_1394	0	0	0	0	0	1.78098e-05	0	0	0	0	1.78098e-05	0	0	0	0.000160288	0	0	0	0	0	0	0	0	0	0	0	0	0	0	0	0	0	0	0	0	0	k__Bacteria;p__Bacteroidota;c__Bacteroidia;o__Bacteroidales;f__Rikenellaceae;g__Rikenella;s__Rikenella_microfusus
OTU_1395	0	0	0	0	0	0	0	0	0	0	0	0	0	0	0	0	0	0	0	0	0	0	0	0	0	1.78098e-05	0	0	0	0	0	3.56195e-05	0	0	0	0	k__Bacteria;p__Proteobacteria;c__Gammaproteobacteria;o__Competibacterales;f__Competibacteraceae;g__Candidatus_Competibacter;s__
OTU_1396	0	0	0	0	7.1239e-05	0	0	0	3.56195e-05	7.1239e-05	0	0	0	0	0	0	0	0	0	0	0	0	0	0	0	0	0	0	5.34293e-05	3.56195e-05	0	0	0	0	0	0	k__Bacteria
OTU_1397	0	0	1.78098e-05	0	0	0.000106859	0	1.78098e-05	0	0	0	0	0	0	0	0	0	0	0	0	0	3.56195e-05	0	0	0	0	1.78098e-05	0	0	0	0	0	0	0	0	0	k__Bacteria;p__Firmicutes;c__Clostridia;o__Lachnospirales;f__Lachnospiraceae;g__[Eubacterium]_fissicatena_group;s__
OTU_1398	0	0	0	0	0	0	0	0	0	0	0	0	0	0	0.000124668	0	0	0	0	0	0	0	0	0	0	0	0	0	0	0	0	0	0	0	0	0	k__Bacteria
OTU_1399	0	0	0	7.1239e-05	3.56195e-05	0	0	0	0	0	0	0	0	0	1.78098e-05	0	0	0	0	0	0	0	0	0	0	0	0	0	0	0	0	0	0	0	0	0	k__Bacteria;p__Proteobacteria
OTU_1400	0	0	0	0	0	0	0	3.56195e-05	8.90488e-05	0	0	0	0	0	0	0	0	1.78098e-05	0	1.78098e-05	0	0	0	0	0	0	0	0	0	0	0	1.78098e-05	0	0	0	0	k__Bacteria;p__Cyanobacteria;c__Cyanobacteriia;o__Chloroplast;f__unidentified_Chloroplast;g__unidentified_Chloroplast
OTU_1401	0	0	0	0	0	0	0	0	8.90488e-05	0	0	0	0	0	0	0	0	0	0	0	3.56195e-05	0	0	0	3.56195e-05	0	0	0	0	0	0	0	0	0	0	0	k__Bacteria;p__Proteobacteria;c__Gammaproteobacteria;o__unidentified_Gammaproteobacteria;f__unidentified_Gammaproteobacteria;g__Candidatus_Ovatusbacter;s__
OTU_1402	0	0	0	0	0.000213717	0	0	0	0	0	0	0	0	0	0	0	0	0	0	0	0	0	0	0	0	0	0	0	0	0	0	0	0	0	0	0	k__Bacteria;p__Acidobacteriota;c__Acidobacteriae;o__Subgroup_13;f__;g__;s__
OTU_1403	0	0	0	0	0	0	0	0	0	0	0	0	0	0	0	0	0.000106859	0	0	0	0	0	0	0	0	0	0	0	0	0	0	0	0	0	0	0	k__Bacteria
OTU_1404	0	0	0	0	0	0	0	0	0	0	0.000142478	0	0	0	0	0	0	0	0	0	0	0	1.78098e-05	0	0	0	0	0	0	0	0	0	0	0	7.1239e-05	0	k__Bacteria;p__Desulfobacterota;c__Desulfovibrionia;o__Desulfovibrionales;f__Desulfovibrionaceae;g__Desulfovibrio
OTU_1405	0	0	0	0	0	0	0	0	0	0	0	5.34293e-05	0	0	0	0	0	0	0	0	0	0	0	0.000106859	0	0	0	0	0	3.56195e-05	0	0	0	0	0	0	k__Bacteria;p__Chloroflexi;c__Ktedonobacteria;o__Ktedonobacterales;f__JG30-KF-AS9;g__;s__
OTU_1406	0	0	0	0	8.90488e-05	0	0	0	0	0	0	0	0	0	0	0	0	0	1.78098e-05	0	0	0	0	0	0	0	0	0	0	0	3.56195e-05	0	0	0	0	0	k__Bacteria;p__unidentified_Bacteria;c__Acidimicrobiia;o__Microtrichales;f__;g__;s__
OTU_1407	0	0	3.56195e-05	0	0	0	0	0	0	7.1239e-05	7.1239e-05	0.000124668	0	0	0	0	0	0	0	0	0	5.34293e-05	0	3.56195e-05	0	0	0	0	0	0	0	0	0	0	0	0	k__Bacteria;p__Desulfobacterota;c__Desulfovibrionia;o__Desulfovibrionales;f__Desulfovibrionaceae;g__Desulfovibrio
OTU_1408	0	0	0	0	0.000124668	0	0	0	0	5.34293e-05	0	0	0	0	0	0	0	0	0	0	0	0	0	0	0	0	0	0	0	0	0	0	0	0	0	0	k__Bacteria
OTU_1409	0	0	0	0	0	0	0	0	0	0	7.1239e-05	0	0	0	0	0	0	0	0	0	0	0	3.56195e-05	0	0	0	0	0	0	0	0	0	0	0	3.56195e-05	0	k__Bacteria;p__Bacteroidota;c__Bacteroidia;o__Bacteroidales;f__Prevotellaceae
OTU_1410	1.78098e-05	0	0	0	0	7.1239e-05	0	0	0	0	0	0	0	0	1.78098e-05	0	0	0	0	0	0	0	0	0	0	0	5.34293e-05	5.34293e-05	0	0	0	0	0	0	0	0	k__Bacteria;p__Firmicutes;c__Clostridia;o__Peptostreptococcales-Tissierellales;f__Anaerovoracaceae;g__[Eubacterium]_brachy_group;s__
OTU_1411	0	1.78098e-05	0	1.78098e-05	0	0	0	0	1.78098e-05	3.56195e-05	0	5.34293e-05	0	0	0	0	0	0	0	0	0	0	0	0	0	0	0	0	0	0	0	0	0	0	0	0	k__Bacteria;p__Bacteroidota;c__Ignavibacteria;o__Ignavibacteriales
OTU_1412	0	0	0	0	0	0	7.1239e-05	0	0	5.34293e-05	0	1.78098e-05	0	0	0	0	0	0	0	0	0	0	0	0.000160288	0	0	0	0	0	0	0	0	0	0	0	0	k__Bacteria;p__Myxococcota;c__Myxococcia;o__Myxococcales;f__Anaeromyxobacteraceae;g__Anaeromyxobacter;s__
OTU_1413	0	0	0	0	0	0	0	0	0	0	0	0	0	0	0	0	0	0	0	0	0	0	0	0	0	0	0	1.78098e-05	1.78098e-05	1.78098e-05	0	0	7.1239e-05	0	0	0	k__Bacteria;p__Firmicutes;c__Clostridia;o__Peptostreptococcales-Tissierellales;f__Family_XI;g__W5053;s__
OTU_1414	0	0	0	0	1.78098e-05	0	0	0	0	3.56195e-05	0	0	0	0	0	0	0	0	0	0	0	0	0	1.78098e-05	0	1.78098e-05	0	0	0	7.1239e-05	0	3.56195e-05	0	0	0	0	k__Bacteria;p__Chloroflexi;c__Ktedonobacteria;o__Ktedonobacterales;f__Ktedonobacteraceae
OTU_1415	0	0	0	3.56195e-05	0	0	0	0	0	0	0	0	0	0	7.1239e-05	0	0	0	0	0	0	0	0	0	0	0	0	0	0	0	0	0	0	0	0	0	k__Bacteria
OTU_1416	0	0	0	0	1.78098e-05	0	3.56195e-05	0	0	0	0	0	0	0	0	0	0	0	0	0	0	0	0	0	0	1.78098e-05	0	0	0	0	3.56195e-05	7.1239e-05	0	0	0	0	k__Bacteria;p__unidentified_Bacteria;c__unidentified_Bacteria;o__Gemmatimonadales;f__Gemmatimonadaceae;g__;s__
OTU_1417	0	0	0	0	8.90488e-05	0	0	0	0	0	0	0	0	0	0	0	0	0	5.34293e-05	0	0	0	0	0	0	0	0	0	0	0	5.34293e-05	0	0	0	0	0	k__Bacteria;p__Actinobacteriota;c__Thermoleophilia;o__Solirubrobacterales
OTU_1418	0	0	0	0	0	0	0	0	3.56195e-05	0	0	5.34293e-05	0	0	0	0	0	0	0	0	0	0	0	0.000124668	0	0	0	0	0	0	0	0	0	0	0	0	k__Bacteria;p__Actinobacteria;c__unidentified_Actinobacteria;o__Catenulisporales;f__Actinospicaceae;g__Actinospica;s__bacterium_Ellin5012
OTU_1419	0	0	0	0	0.000160288	0	0	0	0	3.56195e-05	0	0	0	0	0	7.1239e-05	0	0	8.90488e-05	0	0	0	0	5.34293e-05	0	0	0	0	3.56195e-05	1.78098e-05	0.000142478	0	0	0	1.78098e-05	0	k__Bacteria;p__Myxococcota;c__bacteriap25;o__;f__;g__;s__
OTU_1420	0.000160288	0	0	0	0	0	0	0	0	0	0	0	0	0	0	0	0	0	0	0	0	0	0	0	0	0	0	0	0	0	0	0	0	0	0	0	k__Bacteria
OTU_1421	0	0	0	1.78098e-05	0	0	1.78098e-05	1.78098e-05	0	7.1239e-05	0	0.000124668	0	0	0	1.78098e-05	0	1.78098e-05	0	0	0	0	0	1.78098e-05	1.78098e-05	0	0	0	0	1.78098e-05	1.78098e-05	0	0	0	0	0	k__Bacteria;p__Chloroflexi;c__Chloroflexia;o__Thermomicrobiales;f__JG30-KF-CM45;g__unidentified_JG30-KF-CM45;s__bacterium_Ellin6537
OTU_1422	0	0	0	0	0	0	0	0	0	0	0.000124668	0	0	0	0	0	0	0	0	0	0	0	0	0	0	0	0	0	0	0	0	0	0	0	5.34293e-05	0	k__Bacteria;p__unidentified_Bacteria;c__Clostridia;o__Lachnospirales;f__Lachnospiraceae;g__;s__
OTU_1423	0	0	0	0	0	0	0	0	0.000106859	0	0	0	0	0	0	0	0	1.78098e-05	0	0	0	0	0	0	0	0	0	0	0	0	0	0	0	0	0	0	k__Bacteria;p__Chloroflexi;c__Ktedonobacteria;o__Ktedonobacterales;f__Ktedonobacteraceae;g__FCPS473;s__
OTU_1424	0	0	0	0	0	3.56195e-05	0	0	0	0	0	0	0	0	0	0	0	0	0	0	0	0	0	0	0	0	0	0	0	0	0	0	5.34293e-05	0	0	0	k__Bacteria;p__Proteobacteria;c__Gammaproteobacteria;o__Pseudomonadales;f__Moraxellaceae;g__Perlucidibaca;s__
OTU_1425	0	0	0	0	0	0	0	0	0	0	0	5.34293e-05	0	0	0	0	0	0	0	0	0	0	0	7.1239e-05	0	0	0	0	0	0	0	0	0	0	0	0	k__Bacteria
OTU_1426	0	0	0	0	8.90488e-05	0	7.1239e-05	0	0	0	0	0	0	0	0	0	0	0	5.34293e-05	0	0	0	0	0	0	0	0	0	0	0	8.90488e-05	0	0	0	0	0	k__Bacteria;p__Bacteroidota;c__Bacteroidia;o__Chitinophagales;f__Chitinophagaceae;g__Parasegetibacter;s__
OTU_1427	1.78098e-05	0	0	1.78098e-05	0	0	0	0	0	0	0	0	0	1.78098e-05	0	0	0	0	0	0	0	0	0	0	0	5.34293e-05	3.56195e-05	8.90488e-05	0	0	0	0	0	0	0	5.34293e-05	k__Bacteria
OTU_1428	0	0	1.78098e-05	1.78098e-05	0	0	0	0	0	0	5.34293e-05	3.56195e-05	0	0	0	0	0	0	0	0	0	0	0	0	0	0	0	0	1.78098e-05	0	0	0	0	0	0	0	k__Bacteria;p__unidentified_Bacteria;c__Bacteroidia;o__Bacteroidales;f__Prolixibacteraceae;g__;s__
OTU_1429	0	0	0	0	0	0	0	0	0	7.1239e-05	0	0	0	0	0	0	0	3.56195e-05	0	0	0	0	0	0	0	0	0	0	0	8.90488e-05	5.34293e-05	3.56195e-05	0	0	0	0	k__Bacteria;p__Verrucomicrobiota;c__Verrucomicrobiae;o__Pedosphaerales;f__Pedosphaeraceae;g__Ellin516;s__
OTU_1430	0	0	0	5.34293e-05	0	0	0	0	0	0	0	0	0	0	3.56195e-05	1.78098e-05	0	0	0	0	0	0	0	0	0	0	0	0	0	0	0	0	0	0	0	0	k__Bacteria;p__unidentified_Bacteria;c__Clostridia;o__Lachnospirales;f__Lachnospiraceae;g__;s__
OTU_1431	0	0	1.78098e-05	0.000106859	0	0	0	0	0	0	0	0	0	0	0	0	0	0	0	0	0	1.78098e-05	0	0	0	0	0	0	0	0	0	0	0	0	0	0	k__Bacteria
OTU_1432	5.34293e-05	0	0	0	0	0	3.56195e-05	0	0	0	0	0	0	0	5.34293e-05	0	0	0	0	0	0	0	0	0	0	0	0	7.1239e-05	0	0	0	0	3.56195e-05	5.34293e-05	0	0	k__Bacteria;p__Actinobacteriota;c__Coriobacteriia;o__Coriobacteriales;f__Eggerthellaceae;g__Gordonibacter;s__
OTU_1433	0	0	0	0	0.000124668	0	0	0	0	3.56195e-05	0	0	0	0	0	0	0	0	0	0	0	0	0	5.34293e-05	0	0	1.78098e-05	0	0	5.34293e-05	5.34293e-05	7.1239e-05	0	0	0	0	k__Bacteria;p__Methylomirabilota;c__Methylomirabilia;o__Rokubacteriales;f__;g__;s__
OTU_1434	0	0	0	0	0.000124668	0	0	0	0	0.000106859	0	0	0	0	0	0	0	0	0	0	0	0	0	0	0	0	3.56195e-05	0	0	7.1239e-05	0.000106859	1.78098e-05	0	0	0	0	k__Bacteria;p__Methylomirabilota;c__Methylomirabilia;o__Rokubacteriales;f__;g__;s__
OTU_1435	0	0	0	0	0	0	0	0	0	0	0	1.78098e-05	0	0	0	0	0	0	0	0	0	0	0	0.000160288	0	0	0	0	0	0	0	0	0	0	0	0	k__Bacteria;p__Chloroflexi;c__Ktedonobacteria;o__Ktedonobacterales;f__Ktedonobacteraceae
OTU_1436	0	0	0	0	0	0	5.34293e-05	0	0	3.56195e-05	0	0	0	0	0	5.34293e-05	0	0	0	0	0	0	0	5.34293e-05	0	5.34293e-05	0	0	1.78098e-05	7.1239e-05	3.56195e-05	0	0	0	1.78098e-05	0	k__Bacteria;p__Proteobacteria;c__Gammaproteobacteria;o__Xanthomonadales;f__Xanthomonadaceae;g__Arenimonas;s__
OTU_1437	0	0	0	5.34293e-05	0	0	0.000178098	0	0	0	0	0	0	0	0	1.78098e-05	3.56195e-05	0	0	0	0	0	0	0	0	0	5.34293e-05	0	7.1239e-05	0	0	0	0	1.78098e-05	0	0	k__Bacteria;p__Firmicutes;c__Clostridia;o__Clostridia_UCG-014;f__;g__;s__
OTU_1438	0	0	0	0	5.34293e-05	0	0	0.000106859	0	0	0	0	0	0	0	0	0	0	0	8.90488e-05	0	0	0	0	0	0	0	0	0	0	1.78098e-05	5.34293e-05	0	0	0	0	k__Bacteria;p__unidentified_Bacteria;c__Saccharimonadia;o__Saccharimonadales;f__LWQ8;g__;s__
OTU_1439	3.56195e-05	0.0011042	0.000943917	0.000605532	0	0.000267146	0.000284956	0.0010864	0.0817824	0.000231527	0.00165631	0.0083884	0.0123778	0.000178098	1.78098e-05	0.000124668	0.000231527	0.000178098	5.34293e-05	0.000374005	0.00206593	0.000480863	0.000124668	0.000498673	0.000427434	7.1239e-05	0.00138916	8.90488e-05	7.1239e-05	0.000160288	0	8.90488e-05	0.00776505	0.000231527	3.56195e-05	0.000676771	k__Bacteria;p__Firmicutes;c__Bacilli;o__Lactobacillales;f__Enterococcaceae;g__Enterococcus;s__Enterococcus_cecorum
OTU_1440	0	0	0	0	5.34293e-05	0	3.56195e-05	0	0	0	0	0	0	0	0	0.000124668	0	0	0	0	0	0	0	0	0	0	0	0	7.1239e-05	1.78098e-05	0	3.56195e-05	0	0	0	0	k__Bacteria;p__Proteobacteria;c__Alphaproteobacteria;o__Rhizobiales;f__A0839;g__;s__
OTU_1441	0	0	0	0	0	0.000142478	0	0	0	0	0	0	0	0	0	0	0	0	0	0	0	0	0	0	0	0	0	0	0	0	0	0	0	0	0	0	k__Bacteria
OTU_1442	0	0	0	0	3.56195e-05	0	0	0	0	3.56195e-05	0	0	0	0	0	0	0	0	0	0	0	0	0	0	0	5.34293e-05	0	0	0	1.78098e-05	8.90488e-05	0	0	0	0	0	k__Bacteria;p__Proteobacteria;c__Gammaproteobacteria;o__Pseudomonadales;f__Cellvibrionaceae;g__Cellvibrio;s__
OTU_1443	0	0	0	0	0	0.000160288	0	0	0	0	0	0	0	0	0	0	0	0	0	0	0	0	0	0	0	0	0	0	0	0	0	0	0	0	0	0	k__Bacteria
OTU_1444	0	0	0	0	3.56195e-05	0	0	0	0.000106859	0.000124668	0	0	0	0	0	0	0	0	0	0	0	0	0	0	0	0	0	0	0	0	0	0	0	0	0	0	k__Bacteria;p__unidentified_Bacteria;c__Bacilli;o__Bacillales;f__Bacillaceae;g__;s__
OTU_1445	0	0	0	0	0	0	0	0	0	0	0	0	0	0	0	0	0	0	8.90488e-05	0	0	0	0	0	0	0	0	0	0	0	8.90488e-05	0	0	0	0	0	k__Bacteria;p__Firmicutes;c__Clostridia;o__Oscillospirales;f__Oscillospiraceae;g__UCG-002;s__
OTU_1446	0	0	0	0	0	0	0	0	7.1239e-05	0	0	0	0	0	0	0	0	0	0	0	0	0	0	1.78098e-05	7.1239e-05	1.78098e-05	0	0	1.78098e-05	7.1239e-05	0	1.78098e-05	0	0	1.78098e-05	0	k__Bacteria;p__Proteobacteria;c__Gammaproteobacteria;o__Burkholderiales;f__Rhodocyclaceae;g__Azoarcus;s__
OTU_1447	0	0	0	0	0	0	1.78098e-05	0	0	3.56195e-05	0	0	0	0	0	1.78098e-05	0	0	0	0	0	0	0	3.56195e-05	0	0	0	0	1.78098e-05	0	0	0	0	0	0	0	k__Bacteria
OTU_1448	0	0	0	0	0	0	0	0	5.34293e-05	0	0	0	0	0	0	0	0	0	0	0	3.56195e-05	0	0	0	0	1.78098e-05	0	0	0	0	0	0	0	0	0	0	k__Bacteria;p__Proteobacteria;c__Gammaproteobacteria;o__Xanthomonadales;f__Rhodanobacteraceae;g__Ahniella;s__
OTU_1449	0	0	0	0	0.000142478	0	0	0	0	0	0	0	0	0	0	0	0	0	0	0	0	0	0	0	0	0	0	0	0	0	0	0	0	0	0	0	k__Bacteria;p__Proteobacteria;c__Alphaproteobacteria;o__Rickettsiales;f__Mitochondria
OTU_1450	0	0	0	0	0	0	0	0	0	0	0.000106859	0	0	0	0	0	0	0	0	0	0	0	5.34293e-05	0	0	0	0	0	0	0	0	0	0	0	1.78098e-05	0	k__Bacteria;p__Desulfobacterota;c__Desulfovibrionia;o__Desulfovibrionales;f__Desulfovibrionaceae;g__Desulfovibrio
OTU_1451	0	0	0	0	0	0	0	0	7.1239e-05	1.78098e-05	0	0	0	0	0	0	0	0	0	0	0	0	0	0	0	7.1239e-05	1.78098e-05	0	1.78098e-05	5.34293e-05	1.78098e-05	7.1239e-05	0	0	1.78098e-05	0	k__Bacteria;p__Bacteroidota;c__Bacteroidia;o__Flavobacteriales;f__NS9_marine_group;g__;s__
OTU_1452	0	0	0	0	0	0	0	0	1.78098e-05	8.90488e-05	0	0	0	0	0	0	0	0	0	0	3.56195e-05	0	0	0	0	0	0	0	0	0	0	0	0	0	0	0	k__Bacteria;p__Firmicutes;c__Bacilli;o__Bacillales;f__Planococcaceae;g__Sporosarcina;s__
OTU_1453	0	0	0	0	8.90488e-05	0	0	1.78098e-05	0	7.1239e-05	5.34293e-05	1.78098e-05	0	0	0	1.78098e-05	0	5.34293e-05	0	0	0	0	0	0	0	3.56195e-05	0	0	0	3.56195e-05	0	0	0	0	0	0	k__Bacteria;p__Chloroflexi;c__Ktedonobacteria;o__Ktedonobacterales;f__Ktedonobacteraceae
OTU_1454	5.34293e-05	0	0	0	0	0	0	0	0	0	0	0	0	0	5.34293e-05	0	0	0	0	0	0	0	0	0	0	0	0	0	0	0	0	0	0	0	0	0	k__Bacteria;p__Cyanobacteria;c__Vampirivibrionia;o__Obscuribacterales;f__Obscuribacteraceae;g__;s__
OTU_1455	0	0	0	0	0	0	0	0.000106859	0	0	0	0	0	0	0	0	0	0	0	1.78098e-05	0	0	0	0	0	0	0	0	0	0	0	0	0	0	0	0	k__Bacteria
OTU_1456	5.34293e-05	0	0	0	0	0	0	0	0	0	0	0	0	0	8.90488e-05	0	0	0	0	0	0	0	0	0	0	0	0	0	0	0	0	0	0	0	0	0	k__Bacteria;p__unidentified_Bacteria;c__unidentified_Bacteria;o__Gemmatimonadales;f__Gemmatimonadaceae;g__;s__
OTU_1457	0	0	0	0	0.000106859	0	0	0	0	3.56195e-05	0	1.78098e-05	0	0	0	0	0	0	0	0	3.56195e-05	0	0	0	0	0	0	0	0	0	0	0	0	0	0	0	k__Bacteria;p__Chloroflexi;c__Ktedonobacteria;o__Ktedonobacterales;f__Ktedonobacteraceae;g__FCPS473;s__
OTU_1458	0	0	0	0	1.78098e-05	0	1.78098e-05	0	0	1.78098e-05	0	0	0	0	0	3.56195e-05	0	0	0	0	0	0	0	0	3.56195e-05	0	0	0	0	7.1239e-05	0	5.34293e-05	0	0	0	0	k__Bacteria;p__Actinobacteriota;c__Acidimicrobiia;o__IMCC26256;f__;g__;s__
OTU_1459	0.000249337	0	0	0	3.56195e-05	0	0	0	0.000106859	3.56195e-05	0	0.000516483	0	0	0.000195907	0	0	0	0	0	0	0	0	0.000676771	0	7.1239e-05	0	0	7.1239e-05	5.34293e-05	0	1.78098e-05	0	0	0	0	k__Bacteria;p__Acidobacteriota;c__Acidobacteriae;o__Subgroup_2;f__;g__;s__
OTU_1460	0	0	0	0	5.34293e-05	0	0	8.90488e-05	0	7.1239e-05	0	0	0	0	0	1.78098e-05	0	0	0	5.34293e-05	0	0	0	5.34293e-05	1.78098e-05	0	1.78098e-05	0	3.56195e-05	0.000142478	5.34293e-05	8.90488e-05	0	0	3.56195e-05	0	k__Bacteria;p__Actinobacteriota;c__Thermoleophilia;o__Solirubrobacterales;f__67-14;g__;s__
OTU_1461	0	0	1.78098e-05	0	0	0	0	0	0	0	0	0	0	1.78098e-05	0	0	5.34293e-05	0	0	0	0	1.78098e-05	0	0	0	1.78098e-05	0	0	0	0	0	0	0	0	0	0	k__Bacteria;p__unidentified_Bacteria;c__Clostridia;o__Lachnospirales;f__Lachnospiraceae
OTU_1462	0	0	0	0	0	0	0	0	0	1.78098e-05	0	0	0	0	0	0	0	0	0	0	0	0	0	3.56195e-05	0	0	1.78098e-05	0	5.34293e-05	0	1.78098e-05	3.56195e-05	0	0	0	0	k__Bacteria;p__Proteobacteria;c__Gammaproteobacteria;o__Pseudomonadales
OTU_1463	0	1.78098e-05	0	0	0	0	0	0	0	1.78098e-05	1.78098e-05	0	0	0	0	0	0	1.78098e-05	0	0	0	0	0	0	0	0	0	0	0	1.78098e-05	0	0	0	0	0	0	k__Bacteria;p__Chloroflexi;c__AD3;o__;f__;g__;s__
OTU_1464	0	0	0	0	0	0	0	3.56195e-05	0	0	0	0	0	0	0	0	0	0	0	3.56195e-05	0	0	0	0	0	0	0	0	0	0	0	0.000106859	0	0	0	0	k__Bacteria;p__Actinobacteria;c__unidentified_Actinobacteria;o__Pseudonocardiales;f__Pseudonocardiaceae
OTU_1465	0	0	0	0	0	0	0	0	0	0	0	0	0	0	0.000106859	0	0	0	0	0	0	0	0	0	0	0	0	0	0	0	0	0	0	0	0	0	k__Bacteria;p__Proteobacteria
OTU_1466	0	0	0	0	5.34293e-05	0	0	0	0	0	0	0	0	0	0	0	0	0	3.56195e-05	0	0	0	0	0	0	0	0	0	0	0	5.34293e-05	0	0	0	0	0	k__Bacteria;p__unidentified_Bacteria;c__Vicinamibacteria;o__Vicinamibacterales;f__;g__;s__
OTU_1467	0	0	0	0	0	0	0	0	0	0	0	0	0	0	0	0	0	3.56195e-05	5.34293e-05	0	0	0	0	0	0	0	0	0	0	0	3.56195e-05	3.56195e-05	0	0	0	0	k__Bacteria;p__unidentified_Bacteria;c__Acidimicrobiia;o__;f__;g__;s__
OTU_1468	0	0	0	0	3.56195e-05	0	0	0	0	0	0	0	0	0	0	0	0	0	0	0	0	0	0	0	0	0	0	0	0	0	8.90488e-05	0	0	0	0	0	k__Bacteria;p__Proteobacteria;c__Gammaproteobacteria;o__Burkholderiales;f__Neisseriaceae;g__Neisseria;s__Neisseria_gonorrhoeae
OTU_1469	0	0	0	0	0	0	0	0	0	0	0	0	0	0	0.000124668	0	0	0	0	0	0	0	0	0	0	0	0	0	0	0	0	0	0	0	0	0	k__Bacteria
OTU_1470	0	0	0	0	0	0	0	0	1.78098e-05	5.34293e-05	0	0	0	0	0	0	0	0	0	0	0	0	0	0	0	0	0	0	0	0	0	0	0	0	0	0	k__Bacteria;p__Chloroflexi;c__Ktedonobacteria;o__Ktedonobacterales;f__JG30-KF-AS9;g__;s__
OTU_1471	0	0	0	0	5.34293e-05	0	0	0	1.78098e-05	1.78098e-05	0	0	0	0	0	0	0	0	0	0	1.78098e-05	0	0	0	0	0	0	0	0	0	0	1.78098e-05	0	0	0	0	k__Bacteria;p__Chloroflexi;c__Ktedonobacteria;o__Ktedonobacterales;f__JG30-KF-AS9;g__unidentified_JG30-KF-AS9;s__Chloroflexi_bacterium_Ellin7237
OTU_1472	0	0	0	0	3.56195e-05	0	0	0	0	0.000106859	0	0	0	0	0	0	0	0	0	0	0	0	0	3.56195e-05	0	1.78098e-05	0	0	1.78098e-05	7.1239e-05	3.56195e-05	8.90488e-05	0	0	3.56195e-05	0	k__Bacteria;p__Verrucomicrobiota;c__Verrucomicrobiae;o__Chthoniobacterales;f__Chthoniobacteraceae;g__Candidatus_Udaeobacter;s__
OTU_1473	0	0	0	0	0	0	0	0	0	0	0	0	0	0	0	0	0	0	0	0	0	0	0	0	0	0	0	0	0	0	0	8.90488e-05	0	0	0	0	k__Bacteria;p__Proteobacteria;c__Alphaproteobacteria;o__Defluviicoccales;f__Defluviicoccaceae;g__Defluviicoccus;s__
OTU_1474	0	0	0	0	0	0	0	3.56195e-05	0	5.34293e-05	0	0	0	0	0	0	0	3.56195e-05	1.78098e-05	0	1.78098e-05	0	0	0	0	0	0	0	0	5.34293e-05	3.56195e-05	1.78098e-05	0	0	0	0	k__Bacteria;p__Myxococcota;c__Myxococcia;o__Myxococcales;f__Myxococcaceae
OTU_1475	0	0	0	0	0	0	0	0	0	0	0.000142478	0	0	0	0	0	0	0	0	0	0	0	1.78098e-05	0	0	0	0	0	0	0	0	0	0	0	3.56195e-05	0	k__Bacteria;p__Desulfobacterota;c__Desulfovibrionia;o__Desulfovibrionales;f__Desulfovibrionaceae;g__Desulfovibrio
OTU_1476	0	0	0	0	0	0	0	0	0	0	0	0	0	0	0	0	0	0	1.78098e-05	0	0	0	0	1.78098e-05	0	0	0	0	0	0	0.000124668	0	0	0	0	0	k__Bacteria;p__Actinobacteriota;c__Coriobacteriia;o__Coriobacteriales;f__Coriobacteriaceae;g__Collinsella;s__Collinsella_aerofaciens
OTU_1477	0	1.78098e-05	0	0	0	0	0	0	1.78098e-05	1.78098e-05	3.56195e-05	1.78098e-05	0	0	0	0	0	7.1239e-05	3.56195e-05	0	3.56195e-05	0	0	1.78098e-05	0	0	0	0	0	1.78098e-05	5.34293e-05	0	0	0	0	0	k__Bacteria;p__Chloroflexi;c__Chloroflexia;o__Elev-1554;f__;g__;s__
OTU_1478	0	0	0	0	0	0	0	0	0	0	0	0	0	0	0	0	0	0	1.78098e-05	0	0	0	0	0	0	0	0	0	0	0	7.1239e-05	0	0	0	0	0	k__Bacteria;p__Kapabacteria;c__unidentified_Kapabacteria;o__Kapabacteriales;f__;g__;s__
OTU_1479	0	0	0	0	0	0	0	3.56195e-05	0	0	0	0	0	0	3.56195e-05	0	0	0	0	1.78098e-05	0	0	0	0	0	0	0	0	0	0	3.56195e-05	0.000106859	0	0	0	0	k__Bacteria;p__Bdellovibrionota;c__Bdellovibrionia;o__Bdellovibrionales;f__Bdellovibrionaceae;g__Bdellovibrio;s__
OTU_1480	0	0	0	0	3.56195e-05	0	0	0	0	3.56195e-05	0	0	0	0	0	0	0	0	0	0	0	0	0	1.78098e-05	0	7.1239e-05	0	0	5.34293e-05	3.56195e-05	7.1239e-05	0	0	0	0	0	k__Bacteria;p__Actinobacteria;c__unidentified_Actinobacteria;o__Frankiales;f__Sporichthyaceae;g__Sporichthya;s__
OTU_1481	0	0	0	0	0	0	0	0	0	0	0	0	0	0	8.90488e-05	0	0	0	0	0	0	0	0	0	0	0	0	0	0	0	0	0	0	0	0	0	k__Bacteria
OTU_1482	0	0	3.56195e-05	0	0	0	3.56195e-05	0	0	3.56195e-05	5.34293e-05	0	0	0	0	0	0	3.56195e-05	0	0	0	0	0	0	0	0	0	0	0	8.90488e-05	0	0	0	0	0	0	k__Bacteria;p__Bdellovibrionota;c__Oligoflexia;o__0319-6G20
OTU_1483	3.56195e-05	0	0	0	0	0	0	7.1239e-05	0.000106859	3.56195e-05	0	0	0	0	3.56195e-05	0	0	0.000267146	5.34293e-05	5.34293e-05	7.1239e-05	0	0	0	0	0	0	0	0	0.000267146	0.000160288	0	0	0	0	0	k__Bacteria;p__Proteobacteria;c__Gammaproteobacteria;o__unidentified_Gammaproteobacteria;f__unidentified_Gammaproteobacteria;g__Acidibacter;s__
OTU_1484	0	0	0	1.78098e-05	0	0	7.1239e-05	0	0	0	0	0	0	0	0	1.78098e-05	0	0	0	0	0	0	0	0	0	0	3.56195e-05	0	0	0	0	0	0	0	0	0	k__Bacteria;p__Firmicutes;c__Clostridia;o__Lachnospirales;f__Lachnospiraceae;g__Tyzzerella
OTU_1485	0.000106859	0	0	0	0	0	0	0	0	0	0	0	0	0	0	0	0	0	1.78098e-05	0	0	0	0	0	0	0	0	0	0	0	0	0	0	1.78098e-05	0	0	k__Bacteria;p__Firmicutes;c__Clostridia;o__Oscillospirales;f__Ruminococcaceae;g__Paludicola;s__
OTU_1486	0	0	0	0	7.1239e-05	0	0	0	5.34293e-05	7.1239e-05	0	0	0	0	1.78098e-05	0	0	0	0	0	0	0	0	5.34293e-05	0	0	0	0	0	0.000124668	1.78098e-05	0	0	0	0	0	k__Bacteria;p__Proteobacteria;c__Gammaproteobacteria;o__Xanthomonadales;f__Rhodanobacteraceae;g__Rhodanobacter
OTU_1487	0	0	0	0.000142478	0	0	0	0	0	0	0	0	0	0	0	0	0	0	0	0	0	0	0	0	0	0	0	0	0	0	0	0	0	0	0	0	k__Bacteria
OTU_1488	0	0	0	0	0	0.000106859	0	0	0	0	0	0	0	0	0	0	0	0	0	0	0	0	0	0	0	0	0	0	0	0	0	0	0	0	0	0	k__Bacteria
OTU_1489	0.000231527	0.000142478	0.00105078	0.00521826	0.00215498	0.00853087	0.00251118	0.00137135	0.000356195	0.000908298	0.00121106	0.0069458	0.000658961	0.00169193	0.0020125	0.00272489	0.00822811	0.00121106	0.00457711	0.00888707	0.00194126	0.0030989	0.0117722	0.03033	0.000801439	0.0040072	0.000943917	0.0188962	0.0331974	0.00103297	0.00983099	0.00160288	0.00206593	0.00924326	0.00195907	0.00943917	k__Bacteria;p__Proteobacteria;c__Gammaproteobacteria;o__Enterobacterales;f__Enterobacteriaceae;g__Enterobacter
OTU_1490	1.78098e-05	0	0	0	1.78098e-05	0	1.78098e-05	1.78098e-05	0	0.000124668	0	0	0	0	0	0	0	0	0	1.78098e-05	0	0	0	0	8.90488e-05	0	3.56195e-05	0	0	7.1239e-05	0.000231527	0.000106859	0	0	3.56195e-05	0	k__Bacteria;p__Myxococcota;c__Polyangia;o__Haliangiales;f__Haliangiaceae;g__Haliangium;s__
OTU_1491	0	0	0	0	0	0	0	0	0	0	0	0	0	0	0	0	0	0	0	0	0	0	0	0	0	0	1.78098e-05	0	0	0	7.1239e-05	3.56195e-05	0	0	0	0	k__Bacteria;p__Proteobacteria;c__Alphaproteobacteria;o__Rickettsiales;f__SM2D12;g__;s__
OTU_1492	0	0	0	0	0	0	0	0	3.56195e-05	0	0	0	0	0	0	0	1.78098e-05	0	0	0	0	0.000106859	0	0	0	0	0	0	0	0	0	0	0	0	0	0	k__Bacteria
OTU_1493	0	0	0	0	1.78098e-05	0	0	0	0	1.78098e-05	0	0	0	0	0	0	0	0	8.90488e-05	0	0	0	0	0	0	0	3.56195e-05	0	0	0	5.34293e-05	0	0	0	0	0	k__Bacteria;p__Acidobacteriota;c__Acidobacteriae;o__Subgroup_2
OTU_1494	0	3.56195e-05	0	0	0	0	0	0	0	1.78098e-05	3.56195e-05	0	0	0	0	0	0	1.78098e-05	0	0	0	3.56195e-05	0	0	0	0	0	0	0	5.34293e-05	0	0	0	0	0	0	k__Bacteria;p__Bacteroidota;c__Bacteroidia;o__Cytophagales;f__Spirosomaceae;g__Persicitalea;s__
OTU_1495	3.56195e-05	3.56195e-05	0	0	0	0	1.78098e-05	0	7.1239e-05	0	3.56195e-05	0	0	0	0	0	0	1.78098e-05	0	0	0	0	0	0	0	0	0	0	0	3.56195e-05	0	0	0	0	0	0	k__Bacteria;p__unidentified_Bacteria;c__Alphaproteobacteria
OTU_1496	0	0	0	0	0	0	1.78098e-05	0	0	0	0	0	0	0	0	0	0	3.56195e-05	0	0	0	0	0	0	0	0	0	0	0	0	0	0	0	0	0	0	k__Bacteria;p__Bdellovibrionota;c__Oligoflexia;o__0319-6G20
OTU_1497	0	0	0	0	7.1239e-05	0	0	0	0	3.56195e-05	3.56195e-05	0	0	0	0	0	0	0	0	0	0	0	0	3.56195e-05	1.78098e-05	0	0	0	3.56195e-05	7.1239e-05	0	1.78098e-05	0	0	0	0	k__Bacteria
OTU_1498	0.000160288	0	0	0	0	0	0	0	0.000302766	0	0	0	0	0	8.90488e-05	0	0	0	0	0	0.000124668	0	0	1.78098e-05	0	0	0	0	0	5.34293e-05	0	0	0	0	0	0	k__Bacteria;p__WPS-2;c__;o__;f__;g__;s__
OTU_1499	0	0	0	0	0	0	7.1239e-05	0	0	0	0	0	0	0	0	7.1239e-05	0	0	0	0	0	0	0	3.56195e-05	0	0	1.78098e-05	0	0	3.56195e-05	3.56195e-05	1.78098e-05	0	0	3.56195e-05	0	k__Bacteria;p__MBNT15;c__;o__;f__;g__;s__
OTU_1500	0	0	0	0	0	0	0	0	0	0	0	0	0	0	0	0	0	1.78098e-05	0	0	0	0	0	0	0	0	0	0	0	7.1239e-05	0	0	0	0	0	0	k__Bacteria;p__Armatimonadota;c__Fimbriimonadia;o__Fimbriimonadales;f__Fimbriimonadaceae;g__;s__
OTU_1501	0	0	0	0	0	0	0	0	1.78098e-05	0	0	7.1239e-05	0	0	0	0	0	0	0	0	0	0	0	3.56195e-05	0	0	0	0	0	0	0	0	0	0	0	0	k__Bacteria;p__Campylobacterota;c__Campylobacteria;o__Campylobacterales;f__Arcobacteraceae;g__Pseudarcobacter;s__
OTU_1502	0	0	0	0	0	0	0	0	0	0	0	0	0	0	0	0	0	0	0	0	0	0.000160288	0	0	0	0	0	0	0	0	0	0	0	0	0	0	Unknown
OTU_1503	0	0	0	0	7.1239e-05	0	0	0	0	0	0	0	0	0	0	0	0	0	1.78098e-05	0	0	0	0	1.78098e-05	0	0	0	0	0	0	1.78098e-05	0	0	0	0	0	k__Bacteria;p__Proteobacteria;c__Alphaproteobacteria;o__Rhizobiales;f__Beijerinckiaceae;g__1174-901-12;s__
OTU_1504	0	0	0	3.56195e-05	0	0	0	0	0	0	0	0	0	0	0.000106859	0	0	0	0	0	0	0	0	0	0	0	0	0	0	0	0	0	0	0	0	0	k__Bacteria
OTU_1505	0	0	0	0	0	0	0	0	0	0	0	0	0	0	0	0	0	0	0	0	0	0	0	0	0	0	0	0.000124668	0	0	0	0	0	0	0	0	k__Bacteria;p__Actinobacteriota;c__Coriobacteriia;o__Coriobacteriales;f__Atopobiaceae;g__Olsenella;s__
OTU_1506	0	0	0	0	0	0	0	0	0	0	0	0	0	0	0	0	0	7.1239e-05	0	0	0	0	0	0	0	0	0	0	0	0.000106859	0	0	0	0	0	0	k__Bacteria;p__unidentified_Bacteria;c__Gammaproteobacteria;o__Diplorickettsiales;f__Diplorickettsiaceae;g__;s__
OTU_1507	0	0	0	0	0	0	1.78098e-05	3.56195e-05	0	3.56195e-05	0	0	0	0	0	0	0	0	0	0	0	0	0	3.56195e-05	0	0	5.34293e-05	0	3.56195e-05	5.34293e-05	1.78098e-05	5.34293e-05	0	0	3.56195e-05	0	k__Bacteria;p__Chloroflexi;c__Dehalococcoidia;o__S085;f__;g__;s__
OTU_1508	0	0	0	0	0	0.000106859	0	0	0	0	0	0	0	0	0	0	0	0	0	0	0	0	0	0	0	0	0	0	0	0	0	0	0	0	0	0	Unknown
OTU_1509	0	0	0	0	0.000178098	0	0	0	1.78098e-05	7.1239e-05	0	0	0	0	0	1.78098e-05	0	0	3.56195e-05	0	7.1239e-05	0	0	0	0	0	3.56195e-05	0	0	3.56195e-05	3.56195e-05	1.78098e-05	0	0	0	0	k__Bacteria;p__Proteobacteria;c__Alphaproteobacteria;o__Rhizobiales;f__Beijerinckiaceae;g__Roseiarcus;s__
OTU_1510	0	0	0	0	0	0	0	0	7.1239e-05	0	0	0	0	0	0	0	0	0	0	0	7.1239e-05	0	0	0	0	0	0	0	0	0	0	0	0	0	0	0	k__Bacteria;p__Proteobacteria;c__Gammaproteobacteria;o__Diplorickettsiales;f__Diplorickettsiaceae;g__Aquicella;s__
OTU_1511	0	0	0	0	0	0	0	0	0	8.90488e-05	0	0	0	0	0	0	0	0	0	0	0	0	0	0	3.56195e-05	0	0	0	0	0	3.56195e-05	7.1239e-05	0	0	0	0	k__Bacteria;p__unidentified_Bacteria;c__Saccharimonadia;o__Saccharimonadales;f__YM_S32_TM7_50_20;g__;s__
OTU_1512	0	0	0	0	3.56195e-05	0	3.56195e-05	0	0	3.56195e-05	0	0	0	0	0	0	0	0	0	0	0	0	0	0	1.78098e-05	0	0	0	0	0	0	0	0	0	0	0	k__Bacteria;p__Bacteroidota;c__Bacteroidia;o__Sphingobacteriales;f__AKYH767;g__;s__
OTU_1513	0	3.56195e-05	0	3.56195e-05	0	0	0	3.56195e-05	0	0	0	7.1239e-05	0	0	0	0	0	0	0	0	0	0	0	0	0	0	0	0	0	0	0	0	0	0	0	0	k__Bacteria;p__Bacteroidota;c__Bacteroidia;o__Sphingobacteriales;f__env.OPS_17;g__;s__
OTU_1514	5.34293e-05	0	0	0	0	0	0	0	0	0	0	0	0	0	3.56195e-05	0	0	0	0	0	0	0	0	0	0	0	0	0	0	0	0	0	0	0	0	0	k__Bacteria
OTU_1515	0	0	0	0	0	0	0	0	0	1.78098e-05	0	0	0	0	0	0	0	0	0	0	0	0	0	0	0	0	0	0	0	7.1239e-05	0	1.78098e-05	0	0	0	0	k__Bacteria;p__Myxococcota;c__Polyangia;o__Haliangiales;f__Haliangiaceae;g__Haliangium;s__
OTU_1516	0	0	0	0	5.34293e-05	0	0	1.78098e-05	0	0	0	0	0	0	5.34293e-05	0	0	8.90488e-05	0	0	0	0	0	0	0	0	0	0	0	0	0	0	0	0	0	0	k__Bacteria;p__Proteobacteria;c__Gammaproteobacteria;o__Salinisphaerales;f__Solimonadaceae;g__Nevskia
OTU_1517	5.34293e-05	0	0	0	0	1.78098e-05	0	0	0	0	0	0	0	0	0	0	0	0	0	0	0	0	0	0	0	0	0	1.78098e-05	0	0	0	0	3.56195e-05	0	0	1.78098e-05	k__Bacteria;p__unidentified_Bacteria;c__Bacilli;o__Erysipelotrichales;f__Erysipelotrichaceae;g__;s__
OTU_1518	0	0	0	0	0	0.000160288	0	0	0	0	0	0	0	0	0	0	0	0	0	0	0	0	0	0	0	0	0	0	0	0	0	0	0	0	0	0	k__Bacteria
OTU_1519	0	0	0	0	0	0	0	1.78098e-05	0	0	0	1.78098e-05	0	0	0	0	0	0	0	3.56195e-05	0	0	0	5.34293e-05	0	0	0	0	0	0	0	0.000124668	0	0	0	0	k__Bacteria;p__Bacteroidota;c__Bacteroidia;o__Chitinophagales;f__Chitinophagaceae;g__Edaphobaculum;s__
OTU_1520	7.1239e-05	0	0	0	0	7.1239e-05	0	0	0	0	0.000106859	0	0	0	0	0	1.78098e-05	0	0	0	0	1.78098e-05	0	0	0	0	0	0	7.1239e-05	0	0	0	1.78098e-05	1.78098e-05	1.78098e-05	0	k__Bacteria;p__Firmicutes;c__unidentified_Firmicutes;o__Oscillospirales;f__Ruminococcaceae;g__;s__
OTU_1521	0	0	0	0	0	7.1239e-05	0	0	0	0	0	0	0	0	0	0	0	0	0	0	0	0	0	0	0	0	0	0	0	0	0	0	0	1.78098e-05	0	0	Unknown
OTU_1522	7.1239e-05	0	0	0	3.56195e-05	0	0	0	8.90488e-05	0.000178098	0	0.000267146	0	0	0.000106859	0	0	0	0	0	0	0	0	0.000374005	0	0	0	0	0	0	0	0	0	0	0	0	k__Bacteria;p__Chloroflexi;c__Ktedonobacteria;o__Ktedonobacterales;f__Ktedonobacteraceae;g__FCPS473;s__
OTU_1523	0	0	0	0	0	0	0	0	0	0	0	0	0	0	0	0	0	0	0	0	0	0	0	0	0	0	0	0	0	0	3.56195e-05	1.78098e-05	0	0	0	0	k__Bacteria
OTU_1524	0	0	0	0	0	0	0	0	3.56195e-05	0	0	0	0	0	0	1.78098e-05	0	0	0	0	8.90488e-05	0	0	0	3.56195e-05	0	3.56195e-05	0	0	3.56195e-05	0	3.56195e-05	0	0	0	0	k__Bacteria;p__Bacteroidota;c__Ignavibacteria;o__SJA-28;f__;g__;s__
OTU_1525	0	0	1.78098e-05	0	0	0	0	0	0	3.56195e-05	0	0	0	0	0	0	0	1.78098e-05	0	0	0	0	0	0	0	0	0	0	0	5.34293e-05	0	0	0	0	0	0	k__Bacteria;p__unidentified_Bacteria;c__unidentified_Bacteria;o__Gemmatales;f__Gemmataceae;g__;s__
OTU_1526	5.34293e-05	0	0	0	0	0	0	0	0	0	0	0	0	0	5.34293e-05	0	0	0	0	0	0	0	0	0	0	0	0	0	0	0	0	0	1.78098e-05	0	0	0	k__Bacteria;p__Bacteroidota;c__Bacteroidia;o__Bacteroidales;f__Muribaculaceae;g__;s__
OTU_1527	0	0	0	0	3.56195e-05	0	0	5.34293e-05	0	5.34293e-05	0	0	0	0	0	0	0	1.78098e-05	0	1.78098e-05	0	0	0	0	0	0	0	0	0	0	0	7.1239e-05	0	0	0	0	k__Bacteria;p__Proteobacteria;c__Gammaproteobacteria;o__Xanthomonadales;f__Rhodanobacteraceae;g__Mizugakiibacter;s__
OTU_1528	0	0	0	0	0	0	0	0	0	8.90488e-05	0	0	0	0	0	0	0	0	0	0	0	0	0	0	0	0	0	0	0	5.34293e-05	1.78098e-05	0	0	0	0	0	k__Bacteria;p__Bacteroidota;c__Bacteroidia;o__Sphingobacteriales;f__Sphingobacteriaceae;g__Mucilaginibacter
OTU_1529	0.000231527	0	0	0	0	0	0	0	0	0	0	0	0	0	0.000142478	0	0	0	0	0	0	0	0	0	0	0	0	0	0	0	0	0	0	0	0	0	k__Bacteria;p__Acidobacteriota;c__Thermoanaerobaculia;o__Thermoanaerobaculales;f__Thermoanaerobaculaceae;g__Subgroup_10;s__
OTU_1530	0	0	1.78098e-05	0	0	0	1.78098e-05	0	0	0	5.34293e-05	0	0	0	0	0	1.78098e-05	0	0	0	0	1.78098e-05	0	0	0	0	0	0	3.56195e-05	0	0	0	0	5.34293e-05	0	0	k__Bacteria;p__Firmicutes;c__Clostridia;o__Lachnospirales;f__Lachnospiraceae;g__Roseburia;s__Eubacterium_sp_14-2
OTU_1531	0	0	0	0	0	0	3.56195e-05	0	0.000178098	0	0	1.78098e-05	0	0	0	0	0	0	0	0	5.34293e-05	0	0	0	0	0	0	0	8.90488e-05	1.78098e-05	0	0	0	0	0	0	k__Bacteria;p__Bacteroidota;c__Ignavibacteria;o__Ignavibacteriales;f__PHOS-HE36;g__;s__
OTU_1532	0	0	0	0	0	0	0	5.34293e-05	0	0	0	0	0	0	0	0	0	0	0	0	0	0	0	0	0	0	0	1.78098e-05	0	0	0	5.34293e-05	0	0	0	0	Unknown
OTU_1533	0	0	0	0	5.34293e-05	0	3.56195e-05	0	0	0	0	0	0	0	0	5.34293e-05	0	0	0	0	0	0	0	0	0	0	0	0	0	0	8.90488e-05	3.56195e-05	0	0	1.78098e-05	0	k__Bacteria;p__unidentified_Bacteria;c__Gammaproteobacteria;o__Steroidobacterales;f__Steroidobacteraceae;g__;s__
OTU_1534	0	0	1.78098e-05	0	0	0	0	5.34293e-05	0	0	0	0	0	0	0	0	0	0	0	1.78098e-05	0	0	0	0	0	0	0	0	0	0	0	7.1239e-05	0	0	0	0	k__Bacteria;p__Gemmatimonadetes;c__unidentified_Gemmatimonadetes;o__Gemmatimonadales;f__Gemmatimonadaceae
OTU_1535	0	0	1.78098e-05	0	5.34293e-05	0	0	0	0	0	0	0	0	0	5.34293e-05	0	0	0	0	0	0	0	0	0	0	0	0	0	0	0	0	0	0	0	0	0	k__Bacteria
OTU_1536	3.56195e-05	0	0	0	0	0	1.78098e-05	7.1239e-05	3.56195e-05	0	7.1239e-05	0	0	0	0	0	0	0	0	0	0	0	0	0	0	0	0	0	0	0	0	0	7.1239e-05	0	3.56195e-05	0	k__Bacteria;p__Firmicutes;c__Clostridia;o__Oscillospirales;f__Ruminococcaceae;g__UBA1819;s__
OTU_1537	0	0	0	0	0	0	0	0	0	0	0	0	0	0	0	0	0	0	0	0	0	0	0	0	0	0	0	0	0	0.000106859	0	0	0	0	0	0	k__Bacteria;p__Proteobacteria;c__Gammaproteobacteria;o__Diplorickettsiales;f__Diplorickettsiaceae;g__Aquicella;s__
OTU_1538	0	0	0	0	3.56195e-05	0	1.78098e-05	0	0	1.78098e-05	0	0	0	0	0	0	0	0	0	0	0	0	0	3.56195e-05	0	3.56195e-05	3.56195e-05	0	0	5.34293e-05	0.000106859	1.78098e-05	0	0	3.56195e-05	0	k__Bacteria;p__Acidobacteriota;c__Acidobacteriae;o__Bryobacterales;f__Bryobacteraceae;g__Bryobacter;s__
OTU_1539	0	0	0	0	0	0	0	0	5.34293e-05	5.34293e-05	1.78098e-05	0	0	0	0	0	0	0	0	0	0	0	0	1.78098e-05	0	0	0	0	0	0	7.1239e-05	0	0	0	0	0	k__Bacteria;p__unidentified_Bacteria;c__Alphaproteobacteria;o__Micavibrionales;f__;g__;s__
OTU_1540	0	0	0	0	0	0	0	0	0	5.34293e-05	0	0	0	0	0	0	0	0	0	0	0	0	0	0	0	0	0	0	0	5.34293e-05	0	0	0	0	5.34293e-05	0	k__Bacteria;p__Proteobacteria;c__Gammaproteobacteria;o__Burkholderiales;f__TRA3-20;g__;s__
OTU_1541	0	0	0	0	0	0	0	0	0	0	0.000106859	3.56195e-05	0	0	0	0	0	0	0	0	0	0	0	1.78098e-05	0	0	0	0	0	0	0	0	0	0	0	0	k__Bacteria;p__Bacteroidota;c__Bacteroidia;o__Sphingobacteriales;f__Lentimicrobiaceae;g__Lentimicrobium;s__denitrifying_bacterium_enrichment_culture_clone_NOB_2_E8
OTU_1542	0	0	0	0	0	0	0	5.34293e-05	0	1.78098e-05	0	0	0	0	5.34293e-05	0	0	3.56195e-05	0	3.56195e-05	0	0	0	0	0	0	0	0	0	0.000124668	3.56195e-05	0.000195907	0	0	0	0	k__Bacteria;p__unidentified_Bacteria;c__Acidimicrobiia;o__;f__;g__;s__
OTU_1543	0	0	0	0	0	0	0	0	0	0	0	0	0	0	0	0	0	0	0	0	0	0	0	0	0	0	0	0.000160288	0	0	0	0	0	0	0	0	k__Bacteria;p__Firmicutes;c__Clostridia;o__Peptostreptococcales-Tissierellales;f__Family_XI;g__Tepidimicrobium;s__
OTU_1544	0	0	0	0	3.56195e-05	0	0	3.56195e-05	3.56195e-05	3.56195e-05	0	0	0	0	3.56195e-05	0	0	5.34293e-05	0	0	0	0	0	0	0	0	0	0	0	1.78098e-05	0	0	0	0	0	0	k__Bacteria;p__unidentified_Bacteria;c__unidentified_Bacteria;o__Pirellulales;f__Pirellulaceae;g__;s__
OTU_1545	0.000106859	0	0	3.56195e-05	0	0	1.78098e-05	5.34293e-05	1.78098e-05	3.56195e-05	3.56195e-05	8.90488e-05	0	0	0	0	0	1.78098e-05	0	0	0	0	0	0.000106859	0	0	0	0	0	3.56195e-05	0	0	0	0	0	0	k__Bacteria;p__Chloroflexi;c__AD3;o__;f__;g__;s__
OTU_1546	0	0	0	0	0	0	0	0	0	0	0	0	0	0	8.90488e-05	0	0	1.78098e-05	0	0	0	0	0	0	0	0	0	0	0	0	0	0	0	0	0	0	k__Bacteria
OTU_1547	0	0.000320576	0.000480863	0.000374005	3.56195e-05	0	0.000658961	0.000605532	0.000374005	0.000676771	0.00106859	0.000480863	0	0	1.78098e-05	0	0	0.000961727	0	0	0	0.000338385	0	0.000374005	0	0	0	0	0	0.00126449	0	1.78098e-05	0	0	0	0	k__Bacteria;p__Chloroflexi;c__AD3;o__;f__;g__;s__
OTU_1548	0	0	0	0	0	0	0	0	0	0	0	0	0	0	0	0	0	0	0	0	1.78098e-05	0	0	0	0	0	0	0	0	7.1239e-05	3.56195e-05	1.78098e-05	0	0	1.78098e-05	0	k__Bacteria
OTU_1549	0	0	0	0	0	0	0	0	0.000106859	1.78098e-05	0	0	0	0	0	0	0	0	0	0	0	0	0	0	0	0	0	0	0	0	0	0	0	0	0	0	k__Bacteria;p__Chloroflexi;c__SHA-26;o__;f__;g__;s__
OTU_1550	0	0	0	0	0	0	0	1.78098e-05	0	0	0	0	0	0	3.56195e-05	0	0	0.000160288	3.56195e-05	0	0	0	0	0	0	0	0	0	0	0.000124668	0	1.78098e-05	0	0	0	0	k__Bacteria;p__unidentified_Bacteria;c__Acidimicrobiia;o__;f__;g__;s__
OTU_1551	0	0	0	0	0	0.000267146	0	0	0	0	0	0	0	0	0	0	0	0	0	0	0	0	0	0	0	0	0	0	0	0	0	0	0	0	0	0	k__Bacteria
OTU_1552	0	0	0	0	0	0	0	0	0	0	0	0	0	0	0	0	0	0	0	0	0	0	0	5.34293e-05	5.34293e-05	1.78098e-05	1.78098e-05	0	3.56195e-05	1.78098e-05	0	0	0	0	0	0	k__Bacteria
OTU_1553	0	0	0	0	0	1.78098e-05	5.34293e-05	0	0	0	0	0	0	0	0	0	0	0	0	0	0	0	0	0	0	0	0	0	7.1239e-05	0	0	0	0	0	0	0	k__Bacteria;p__Bacteroidota;c__Bacteroidia;o__Bacteroidales;f__Marinifilaceae;g__Odoribacter
OTU_1554	0	0	0	0	0	0	0	0	0	1.78098e-05	0	0	0	0	0	0	0	0	0	0	0	0	0	0	0	0	3.56195e-05	0	0	3.56195e-05	3.56195e-05	5.34293e-05	0	0	5.34293e-05	0	k__Bacteria;p__Bacteroidota;c__Bacteroidia;o__Chitinophagales;f__Chitinophagaceae;g__Edaphobaculum;s__
OTU_1555	0	0	0	0	5.34293e-05	0	1.78098e-05	0	0	3.56195e-05	0	0	0	0	0	1.78098e-05	0	0	0	0	0	0	0	0	0	0	1.78098e-05	0	0	7.1239e-05	0	3.56195e-05	0	0	0	0	k__Bacteria;p__Acidobacteriota;c__Blastocatellia;o__Pyrinomonadales;f__Pyrinomonadaceae;g__RB41;s__
OTU_1556	0	1.78098e-05	0	1.78098e-05	0	0	0	0	0	1.78098e-05	0	8.90488e-05	0	0	0	0	0	0	0	0	0	0	0	5.34293e-05	0	0	0	0	0	0	0	0	0	0	0	0	k__Bacteria
OTU_1557	0.000106859	0	0	0	0	0	0	0	0	0	0	0	0	0	0.000124668	0	0	0	0	0	0	0	0	0	0	0	0	0	0	0	0	0	3.56195e-05	7.1239e-05	0	0	k__Bacteria
OTU_1558	0	0	0	0	0	0	0	0	0	0	0	0	0	0	0	0	0	0	7.1239e-05	0	0	0	0	0	0	0	0	0	0	0	8.90488e-05	0	0	0	0	0	k__Bacteria;p__unidentified_Bacteria;c__Vicinamibacteria;o__Vicinamibacterales;f__;g__;s__
OTU_1559	0	0	0	0	0	0	0	0	0	7.1239e-05	0	0	0	0	0	0	0	0	0	0	0	0	0	0	0	0	3.56195e-05	0	0	5.34293e-05	3.56195e-05	0	0	0	0	0	k__Bacteria;p__unidentified_Bacteria;c__WWE3;o__unidentified_WWE3;f__unidentified_WWE3;g__unidentified_WWE3;s__bacterium_enrichment_culture_clone_EBa3
[truncated: 2,756 more rows]

## Sheet: Table S3
Table S3 Pairwise comparisons based on Bray-Curtis distance
[truncated: 45 more rows]

## Sheet: Table S4
Table S4 OTUs classified into phylum
[truncated: 63 more rows]

## Sheet: Table S5
Table S5 OTUs classified into class
[truncated: 128 more rows]

[truncated: 4 more sheets: Table S6, Table S7, Table S8, Table S9]
